# Supplementary material for: Transcriptome Analysis Reveals that Red and Blue Light Regulate Growth and Phytohormone Metabolism in Norway Spruce [Picea abies (L.) Karst.]
Source: PLoS One. 2015 Aug 3;10(8):e0127896. doi: 10.1371/journal.pone.0127896 (PMC4523189; doi:10.1371/journal.pone.0127896)
Supplement: S1 Table — (XLS) [file pone.0127896.s001.xls]

## Sheet: Primer sequences
Number	Gene ID	Primer (5'to3')
1	MA_63026g0010F	CTCAGACCTCGGTGGATGGA
1	MA_63026g0010R	CCGAGCTGTGGACGATTGAT
2	MA_12637g0010F	AGGAAATGGCACCTGCAAAG
2	MA_12637g0010R	CCGCGGTATTCTCAAGCTTC
3	MA_136990g0010F	GAAATCGTAATCTGCCCCCG
3	MA_136990g0010R	ATCGGTTTCGTGGCAAATGA
4	MA_102072g0010F	CGTCATCGTCTTCCTGCTGG
4	MA_102072g0010R	AGAAGAGCCGTTCAATCCCG
5	MA_3180g0010F	GCCCACAGAGACCACCCTTT
5	MA_3180g0010R	CTGGCGATCGAGGAGAGGAT
6	MA_91504g0010F	CGCCGGATTCATACACGAAA
6	MA_91504g0010R	GCTGGCAACTCTTGGTCTGC
7	MA_1793g0010F	TTCTGCCACAGTCGATGGTG
7	MA_1793g0010R	AGGCACGCTAGAATAGGCCC
8	MA_188586g0010F	CATTTGCTCCAAGAAGCCGA
8	MA_188586g0010R	CTGTCTTGCGCGCTCTCTCT
9	Actin-F	TGAGCTCCCTGATGGGCAGGTGA
9	Actin-R	TGGATACCAGCAGCTTCCATCCCAAT
