# Supplementary material for: Transcriptome Analysis Reveals that Red and Blue Light Regulate Growth and Phytohormone Metabolism in Norway Spruce [Picea abies (L.) Karst.]
Source: PLoS One. 2015 Aug 3;10(8):e0127896. doi: 10.1371/journal.pone.0127896 (PMC4523189; doi:10.1371/journal.pone.0127896)
Supplement: S2 Table — (XLS) [file pone.0127896.s002.xls]

## Sheet: Additional file 1
GeneID	Length	hong_97-123_Uniq_reads_num(22097891)	hong_97-123_Coverage	hong_97-123_RPKM	lan_98-123_Uniq_reads_num(20714206)	lan_98-123_Coverage	lan_98-123_RPKM	GO Component	GO Function	GO Process	GO Component	GO Function	GO Process	pfamID_annotation	uniprot_sprotID	uniprot_sprot_annotation	TremblID	Trembl_annotation
MA_131587g0010	738	552268	0.9092	33864.3	351846	0.9092	23015.9	GO:0016020//membrane;GO:0009507//chloroplast	GO:0046872//metal ion binding	GO:0009765//photosynthesis, light harvesting	GO:0016020//membrane;GO:0009507//chloroplast	GO:0046872//metal ion binding	GO:0009765//photosynthesis, light harvesting	PF00504; Chloroa_b-bind	P15194	CB2B_PINSY Chlorophyll a-b binding protein type 2 member 1B, chloroplastic OS=Pinus sylvestris PE=2 SV=1	Q40771	Q40771_PICAB Light harvesting chlorophyll a /b-binding protein Lhcb1*2-2 OS=Picea abies GN=Lhcb1*2-2 PE=2 SV=1
MA_47626g0010	585	513398	0.9983	39714.4	415942	0.9983	34324.8	GO:0009507//chloroplast	GO:0016984//ribulose-bisphosphate carboxylase activity;GO:0004497//monooxygenase activity	GO:0009853//photorespiration;GO:0055114//oxidation-reduction process;GO:0015979//photosynthesis;GO:0015977//carbon fixation	GO:0009507//chloroplast	GO:0016984//ribulose-bisphosphate carboxylase activity;GO:0004497//monooxygenase activity	GO:0009853//photorespiration;GO:0055114//oxidation-reduction process;GO:0015979//photosynthesis;GO:0015977//carbon fixation	PF00101; RuBisCO_small|PF12338; RbcS	P16031	RBS_LARLA Ribulose bisphosphate carboxylase small chain, chloroplastic OS=Larix laricina GN=RBCS PE=3 SV=1	C0PQS9	C0PQS9_PICSI Ribulose bisphosphate carboxylase small chain OS=Picea sitchensis PE=2 SV=1
MA_10433855g0010	1443	451023	0.9993	14144.3	358151	0.9993	11982.1	-	GO:0005524//ATP binding	-	-	GO:0005524//ATP binding	-	PF00004; AAA	-	-	A9NV87	A9NV87_PICSI Putative uncharacterized protein OS=Picea sitchensis PE=2 SV=1
MA_183668g0010	195	424590	0.9949	98533.6	257350	0.9949	63712	-	-	-	-	-	-	-	-	-	A9NJV4	A9NJV4_PICSI Putative uncharacterized protein OS=Picea sitchensis PE=4 SV=1
MA_10431300g0020	801	317545	0.9988	17940	180928	0.9988	10904.5	GO:0010287//plastoglobule;GO:0009941//chloroplast envelope;GO:0005886//plasma membrane;GO:0009535//chloroplast thylakoid membrane	GO:0046872//metal ion binding	GO:0009765//photosynthesis, light harvesting;GO:0009637//response to blue light;GO:0010218//response to far red light;GO:0010114//response to red light	GO:0010287//plastoglobule;GO:0009941//chloroplast envelope;GO:0005886//plasma membrane;GO:0009535//chloroplast thylakoid membrane	GO:0046872//metal ion binding	GO:0009765//photosynthesis, light harvesting;GO:0009637//response to blue light;GO:0010218//response to far red light;GO:0010114//response to red light	PF00504; Chloroa_b-bind	-	-	A9NPD6	A9NPD6_PICSI Putative uncharacterized protein OS=Picea sitchensis PE=2 SV=1
MA_98654g0010	1197	272492	0.9992	10301.7	235389	0.9992	9493.44	GO:0031977//thylakoid lumen;GO:0009941//chloroplast envelope;GO:0010287//plastoglobule;GO:0022626//cytosolic ribosome;GO:0016020//membrane;GO:0048046//apoplast	GO:0004332//fructose-bisphosphate aldolase activity	GO:0009737//response to abscisic acid stimulus;GO:0006096//glycolysis;GO:0046686//response to cadmium ion	GO:0031977//thylakoid lumen;GO:0009941//chloroplast envelope;GO:0010287//plastoglobule;GO:0022626//cytosolic ribosome;GO:0016020//membrane;GO:0048046//apoplast	GO:0004332//fructose-bisphosphate aldolase activity	GO:0009737//response to abscisic acid stimulus;GO:0006096//glycolysis;GO:0046686//response to cadmium ion	PF00274; Glycolytic	Q9SJU4	ALFC1_ARATH Probable fructose-bisphosphate aldolase 1, chloroplastic OS=Arabidopsis thaliana GN=FBA1 PE=1 SV=2	A9NUC9	A9NUC9_PICSI Fructose-bisphosphate aldolase OS=Picea sitchensis PE=2 SV=1
MA_129206g0010	981	232994	0.9246	10747.9	160978	0.9246	7921.9	GO:0044434;GO:0009579//thylakoid;GO:0016020//membrane	GO:0046872//metal ion binding	GO:0009765//photosynthesis, light harvesting;GO:0009639//response to red or far red light	GO:0044434;GO:0009579//thylakoid;GO:0016020//membrane	GO:0046872//metal ion binding	GO:0009765//photosynthesis, light harvesting;GO:0009639//response to red or far red light	PF00504; Chloroa_b-bind	Q9XF88	CB4B_ARATH Chlorophyll a-b binding protein CP29.2, chloroplastic OS=Arabidopsis thaliana GN=LHCB4.2 PE=1 SV=1	A9NKX0	A9NKX0_PICSI Putative uncharacterized protein OS=Picea sitchensis PE=2 SV=1
MA_3005g0010	690	201899	0.9986	13241.4	156053	0.9986	10918.3	GO:0019898//extrinsic to membrane;GO:0044434;GO:0009654//oxygen evolving complex	GO:0005509//calcium ion binding	GO:0015979//photosynthesis	GO:0019898//extrinsic to membrane;GO:0044434;GO:0009654//oxygen evolving complex	GO:0005509//calcium ion binding	GO:0015979//photosynthesis	PF01789; PsbP	P93566	PSBP_SOLTU Oxygen-evolving enhancer protein 2, chloroplastic OS=Solanum tuberosum GN=PSBP PE=2 SV=1	A9NP13	A9NP13_PICSI Putative uncharacterized protein OS=Picea sitchensis PE=2 SV=1
MA_176279g0010	912	201423	0.9989	9994.55	133739	0.9989	7079.38	GO:0009533//chloroplast stromal thylakoid;GO:0010287//plastoglobule;GO:0009517//PSII associated light-harvesting complex II;GO:0009783//photosystem II antenna complex	GO:0046872//metal ion binding	GO:0009765//photosynthesis, light harvesting;GO:0009637//response to blue light;GO:0010196//nonphotochemical quenching;GO:0010218//response to far red light;GO:0010114//response to red light	GO:0009533//chloroplast stromal thylakoid;GO:0010287//plastoglobule;GO:0009517//PSII associated light-harvesting complex II;GO:0009783//photosystem II antenna complex	GO:0046872//metal ion binding	GO:0009765//photosynthesis, light harvesting;GO:0009637//response to blue light;GO:0010196//nonphotochemical quenching;GO:0010218//response to far red light;GO:0010114//response to red light	PF00504; Chloroa_b-bind	Q9XF89	CB5_ARATH Chlorophyll a-b binding protein CP26, chloroplastic OS=Arabidopsis thaliana GN=LHCB5 PE=2 SV=1	A9NKM0	A9NKM0_PICSI Putative uncharacterized protein OS=Picea sitchensis PE=2 SV=1
MA_3501g0020	2793	200812	0.9993	3253.63	93399	0.9989	1614.37	-	GO:0016491//oxidoreductase activity	GO:0006631//fatty acid metabolic process;GO:0009607//response to biotic stimulus	-	GO:0016491//oxidoreductase activity	GO:0006631//fatty acid metabolic process;GO:0009607//response to biotic stimulus	PF00305; Lipoxygenase|PF01477; PLAT	-	-	-	-
MA_491379g0010	1044	173445	0.999	7518.14	129695	0.9885	5997.28	GO:0019898//extrinsic to membrane;GO:0009535//chloroplast thylakoid membrane;GO:0010287//plastoglobule;GO:0009654//oxygen evolving complex;GO:0009543//chloroplast thylakoid lumen;GO:0048046//apoplast	GO:0008266//poly(U) RNA binding;GO:0010242//oxygen evolving activity;GO:0005509//calcium ion binding	GO:0042742//defense response to bacterium;GO:0010205//photoinhibition;GO:0010207//photosystem II assembly;GO:0035304//regulation of protein dephosphorylation;GO:0042549//photosystem II stabilization	GO:0019898//extrinsic to membrane;GO:0009535//chloroplast thylakoid membrane;GO:0010287//plastoglobule;GO:0009654//oxygen evolving complex;GO:0009543//chloroplast thylakoid lumen;GO:0048046//apoplast	GO:0008266//poly(U) RNA binding;GO:0010242//oxygen evolving activity;GO:0005509//calcium ion binding	GO:0042742//defense response to bacterium;GO:0010205//photoinhibition;GO:0010207//photosystem II assembly;GO:0035304//regulation of protein dephosphorylation;GO:0042549//photosystem II stabilization	PF01716; MSP	O49079	PSBO_FRIAG Oxygen-evolving enhancer protein 1, chloroplastic OS=Fritillaria agrestis GN=PSBO PE=2 SV=1	A9NV80	A9NV80_PICSI Putative uncharacterized protein OS=Picea sitchensis PE=2 SV=1
MA_10107355g0010	503	167452	0.8429	15065.1	159342	0.8449	15293	-	GO:0016772//transferase activity, transferring phosphorus-containing groups	-	-	GO:0016772//transferase activity, transferring phosphorus-containing groups	-	-	-	-	-	-
MA_165943g0020	1083	164760	0.9141	6884.5	93436	0.9751	4165.02	-	-	-	-	-	-	PF03181; BURP	-	-	A9NZY8	A9NZY8_PICSI Putative uncharacterized protein OS=Picea sitchensis PE=2 SV=1
MA_10090427g0010	762	144113	0.9987	8558.49	113646	0.9987	7199.97	GO:0009538//photosystem I reaction center;GO:0009534//chloroplast thylakoid	-	GO:0015979//photosynthesis	GO:0009538//photosystem I reaction center;GO:0009534//chloroplast thylakoid	-	GO:0015979//photosynthesis	PF02507; PSI_PsaF	Q9SHE8	PSAF_ARATH Photosystem I reaction center subunit III, chloroplastic OS=Arabidopsis thaliana GN=PSAF PE=1 SV=1	A9NWN3	A9NWN3_PICSI Putative uncharacterized protein OS=Picea sitchensis PE=2 SV=1
MA_97315g0010	837	141135	0.9988	7630.6	85699	0.9988	4942.9	GO:0016020//membrane;GO:0009507//chloroplast	GO:0046872//metal ion binding	GO:0009765//photosynthesis, light harvesting	GO:0016020//membrane;GO:0009507//chloroplast	GO:0046872//metal ion binding	GO:0009765//photosynthesis, light harvesting	PF00504; Chloroa_b-bind	P15193	CB2A_PINSY Chlorophyll a-b binding protein type 2 member 1A, chloroplastic OS=Pinus sylvestris PE=2 SV=1	A9NPE9	A9NPE9_PICSI Putative uncharacterized protein OS=Picea sitchensis PE=2 SV=1
MA_9199701g0010	982	140528	0.999	6475.91	101191	0.999	4974.65	-	GO:0004356//glutamate-ammonia ligase activity;GO:0005524//ATP binding	GO:0006542//glutamine biosynthetic process	-	GO:0004356//glutamate-ammonia ligase activity;GO:0005524//ATP binding	GO:0006542//glutamine biosynthetic process	PF00120; Gln-synt_C|PF03951; Gln-synt_N	P52783	GLNA_PINSY Glutamine synthetase cytosolic isozyme OS=Pinus sylvestris PE=2 SV=1	A9NLD8	A9NLD8_PICSI Glutamine synthetase OS=Picea sitchensis PE=2 SV=1
MA_14427g0010	648	135742	0.9398	9479.57	152337	0.9398	11349.1	GO:0005737//cytoplasm;GO:0005634//nucleus	-	GO:0009751//response to salicylic acid stimulus;GO:0007568//aging;GO:0006464//cellular protein modification process	GO:0005737//cytoplasm;GO:0005634//nucleus	-	GO:0009751//response to salicylic acid stimulus;GO:0007568//aging;GO:0006464//cellular protein modification process	PF00240; ubiquitin	P0CH33	UBQ11_ARATH Polyubiquitin 11 OS=Arabidopsis thaliana GN=UBQ11 PE=1 SV=1	-	-
MA_815900g0010	831	132634	0.9976	7222.76	99636	0.9988	5788.25	GO:0010287//plastoglobule;GO:0009535//chloroplast thylakoid membrane	GO:0046872//metal ion binding	GO:0009765//photosynthesis, light harvesting	GO:0010287//plastoglobule;GO:0009535//chloroplast thylakoid membrane	GO:0046872//metal ion binding	GO:0009765//photosynthesis, light harvesting	PF00504; Chloroa_b-bind	P27522	CB13_SOLLC Chlorophyll a-b binding protein 8, chloroplastic OS=Solanum lycopersicum GN=CAB8 PE=3 SV=1	A9NZR0	A9NZR0_PICSI Putative uncharacterized protein OS=Picea sitchensis PE=2 SV=1
MA_65346g0010	765	126551	0.9948	7486.06	90939	0.9961	5738.79	GO:0016020//membrane;GO:0009507//chloroplast	GO:0046872//metal ion binding	GO:0009765//photosynthesis, light harvesting	GO:0016020//membrane;GO:0009507//chloroplast	GO:0046872//metal ion binding	GO:0009765//photosynthesis, light harvesting	PF00504; Chloroa_b-bind	Q9SQL2	CB24_PEA Chlorophyll a-b binding protein P4, chloroplastic OS=Pisum sativum GN=lhcA-P4 PE=1 SV=1	A9NUC5	A9NUC5_PICSI Putative uncharacterized protein OS=Picea sitchensis PE=2 SV=1
MA_93674g0010	2058	125807	0.9971	2766.36	82816	0.9971	1942.68	GO:0005739//mitochondrion;GO:0009941//chloroplast envelope;GO:0009705//plant-type vacuole membrane;GO:0010008//endosome membrane;GO:0005886//plasma membrane	GO:0004427//inorganic diphosphatase activity;GO:0032440//2-alkenal reductase [NAD(P)] activity;GO:0009678//hydrogen-translocating pyrophosphatase activity	GO:0055114//oxidation-reduction process;GO:0009414//response to water deprivation;GO:0009651//response to salt stress;GO:0009926//auxin polar transport;GO:0048366//leaf development;GO:0015992//proton transport	GO:0005739//mitochondrion;GO:0009941//chloroplast envelope;GO:0009705//plant-type vacuole membrane;GO:0010008//endosome membrane;GO:0005886//plasma membrane	GO:0004427//inorganic diphosphatase activity;GO:0032440//2-alkenal reductase [NAD(P)] activity;GO:0009678//hydrogen-translocating pyrophosphatase activity	GO:0055114//oxidation-reduction process;GO:0009414//response to water deprivation;GO:0009651//response to salt stress;GO:0009926//auxin polar transport;GO:0048366//leaf development;GO:0015992//proton transport	PF03030; H_PPase	P21616	AVP_VIGRR Pyrophosphate-energized vacuolar membrane proton pump OS=Vigna radiata var. radiata PE=1 SV=3	C0PRN4	C0PRN4_PICSI Putative uncharacterized protein OS=Picea sitchensis PE=2 SV=1
MA_258624g0010	735	124088	0.9701	7639.97	79323	0.9701	5210.07	-	GO:0008270//zinc ion binding;GO:0004089//carbonate dehydratase activity	GO:0015976//carbon utilization	-	GO:0008270//zinc ion binding;GO:0004089//carbonate dehydratase activity	GO:0015976//carbon utilization	PF00484; Pro_CA	P27141	CAHC_TOBAC Carbonic anhydrase, chloroplastic OS=Nicotiana tabacum PE=2 SV=1	A9P0C5	A9P0C5_PICSI Carbonic anhydrase OS=Picea sitchensis PE=2 SV=1
MA_120345g0010	516	122051	0.9981	10703.9	114405	0.9981	10703.5	-	-	GO:0006950//response to stress;GO:0009415//response to water stimulus	-	-	GO:0006950//response to stress;GO:0009415//response to water stimulus	PF00257; Dehydrin	-	-	A9XLM8	A9XLM8_PICAB Dehydrin-like protein OS=Picea abies GN=Dhn3 PE=3 SV=1
MA_10431493g0010	744	115795	0.9973	7043.14	83229	0.9973	5400.49	GO:0010287//plastoglobule;GO:0009941//chloroplast envelope;GO:0009535//chloroplast thylakoid membrane	GO:0046872//metal ion binding	GO:0009768//photosynthesis, light harvesting in photosystem I;GO:0009637//response to blue light;GO:0010218//response to far red light;GO:0010114//response to red light	GO:0010287//plastoglobule;GO:0009941//chloroplast envelope;GO:0009535//chloroplast thylakoid membrane	GO:0046872//metal ion binding	GO:0009768//photosynthesis, light harvesting in photosystem I;GO:0009637//response to blue light;GO:0010218//response to far red light;GO:0010114//response to red light	PF00504; Chloroa_b-bind	P12360	CB11_SOLLC Chlorophyll a-b binding protein 6A, chloroplastic OS=Solanum lycopersicum GN=CAB6A PE=2 SV=1	A9NS16	A9NS16_PICSI Putative uncharacterized protein OS=Picea sitchensis PE=2 SV=1
MA_30402g0010	1083	114394	0.9972	4779.96	98354	0.9945	4384.25	GO:0009941//chloroplast envelope;GO:0010319//stromule;GO:0009570//chloroplast stroma;GO:0009579//thylakoid;GO:0005739//mitochondrion	GO:0008270//zinc ion binding;GO:0042803//protein homodimerization activity	GO:0009409//response to cold;GO:0018131//oxazole or thiazole biosynthetic process;GO:0006974//response to DNA damage stimulus	GO:0009941//chloroplast envelope;GO:0010319//stromule;GO:0009570//chloroplast stroma;GO:0009579//thylakoid;GO:0005739//mitochondrion	GO:0008270//zinc ion binding;GO:0042803//protein homodimerization activity	GO:0009409//response to cold;GO:0018131//oxazole or thiazole biosynthetic process;GO:0006974//response to DNA damage stimulus	PF01946; Thi4	-	-	-	-
MA_63231g0010	1233	114041	0.9992	4185.5	95589	0.9992	3742.63	-	GO:0051287//NAD binding;GO:0047100//glyceraldehyde-3-phosphate dehydrogenase (NADP+) (phosphorylating) activity;GO:0050661//NADP binding	GO:0006006//glucose metabolic process;GO:0055114//oxidation-reduction process	-	GO:0051287//NAD binding;GO:0047100//glyceraldehyde-3-phosphate dehydrogenase (NADP+) (phosphorylating) activity;GO:0050661//NADP binding	GO:0006006//glucose metabolic process;GO:0055114//oxidation-reduction process	PF00044; Gp_dh_N|PF02800; Gp_dh_C	P19866	G3PA_SPIOL Glyceraldehyde-3-phosphate dehydrogenase A, chloroplastic OS=Spinacia oleracea GN=GAPA PE=1 SV=2	A9NX72	A9NX72_PICSI Putative uncharacterized protein OS=Picea sitchensis PE=2 SV=1
MA_10437148g0010	1479	112951	0.9993	3455.98	87133	0.9993	2844.11	GO:0005618//cell wall;GO:0005739//mitochondrion;GO:0009941//chloroplast envelope;GO:0009570//chloroplast stroma;GO:0005773//vacuole;GO:0022626//cytosolic ribosome;GO:0009514//glyoxysome;GO:0005886//plasma membrane;GO:0048046//apoplast	GO:0050897//cobalt ion binding;GO:0004096//catalase activity;GO:0020037//heme binding	GO:0042744//hydrogen peroxide catabolic process;GO:0055114//oxidation-reduction process;GO:0009416//response to light stimulus;GO:0009409//response to cold;GO:0009737//response to abscisic acid stimulus;GO:0009970//cellular response to sulfate starvation;GO:0006995//cellular response to nitrogen starvation;GO:0046686//response to cadmium ion;GO:0016036//cellular response to phosphate starvation	GO:0005618//cell wall;GO:0005739//mitochondrion;GO:0009941//chloroplast envelope;GO:0009570//chloroplast stroma;GO:0005773//vacuole;GO:0022626//cytosolic ribosome;GO:0009514//glyoxysome;GO:0005886//plasma membrane;GO:0048046//apoplast	GO:0050897//cobalt ion binding;GO:0004096//catalase activity;GO:0020037//heme binding	GO:0042744//hydrogen peroxide catabolic process;GO:0055114//oxidation-reduction process;GO:0009416//response to light stimulus;GO:0009409//response to cold;GO:0009737//response to abscisic acid stimulus;GO:0009970//cellular response to sulfate starvation;GO:0006995//cellular response to nitrogen starvation;GO:0046686//response to cadmium ion;GO:0016036//cellular response to phosphate starvation	PF00199; Catalase|PF06628; Catalase-rel	P30567	CATA2_GOSHI Catalase isozyme 2 OS=Gossypium hirsutum GN=CAT2 PE=2 SV=1	A9NUZ2	A9NUZ2_PICSI Catalase OS=Picea sitchensis PE=2 SV=1
MA_282g0010	447	104954	0.9978	10625.3	73804	0.9978	7970.84	GO:0042651//thylakoid membrane;GO:0009507//chloroplast;GO:0009654//oxygen evolving complex	-	GO:0015979//photosynthesis	GO:0042651//thylakoid membrane;GO:0009507//chloroplast;GO:0009654//oxygen evolving complex	-	GO:0015979//photosynthesis	PF04725; PsbR	P06183	PSBR_SOLTU Photosystem II 10 kDa polypeptide, chloroplastic OS=Solanum tuberosum GN=PSBR PE=2 SV=1	A9NK29	A9NK29_PICSI Putative uncharacterized protein OS=Picea sitchensis PE=2 SV=1
MA_218996g0010	576	99039	0.9913	7780.96	75993	0.9948	6369.17	GO:0030095//chloroplast photosystem II;GO:0009570//chloroplast stroma;GO:0009654//oxygen evolving complex;GO:0019898//extrinsic to membrane;GO:0009543//chloroplast thylakoid lumen	GO:0005509//calcium ion binding	GO:0010155//regulation of proton transport;GO:0010218//response to far red light;GO:0009744//response to sucrose stimulus;GO:0035304//regulation of protein dephosphorylation;GO:0010114//response to red light;GO:0010207//photosystem II assembly;GO:0009637//response to blue light;GO:0009644//response to high light intensity;GO:0009657//plastid organization;GO:0006364//rRNA processing	GO:0030095//chloroplast photosystem II;GO:0009570//chloroplast stroma;GO:0009654//oxygen evolving complex;GO:0019898//extrinsic to membrane;GO:0009543//chloroplast thylakoid lumen	GO:0005509//calcium ion binding	GO:0010155//regulation of proton transport;GO:0010218//response to far red light;GO:0009744//response to sucrose stimulus;GO:0035304//regulation of protein dephosphorylation;GO:0010114//response to red light;GO:0010207//photosystem II assembly;GO:0009637//response to blue light;GO:0009644//response to high light intensity;GO:0009657//plastid organization;GO:0006364//rRNA processing	PF05757; PsbQ	Q9XFT3	PSBQ1_ARATH Oxygen-evolving enhancer protein 3-1, chloroplastic OS=Arabidopsis thaliana GN=PSBQ1 PE=1 SV=3	A9NT58	A9NT58_PICSI Putative uncharacterized protein OS=Picea sitchensis PE=2 SV=1
MA_267089g0010	386	96573	0.9974	11321.9	55500	0.9974	6941.25	GO:0010287//plastoglobule;GO:0009941//chloroplast envelope;GO:0005886//plasma membrane;GO:0009535//chloroplast thylakoid membrane	GO:0046872//metal ion binding	GO:0009765//photosynthesis, light harvesting;GO:0009637//response to blue light;GO:0010218//response to far red light;GO:0010114//response to red light	GO:0010287//plastoglobule;GO:0009941//chloroplast envelope;GO:0005886//plasma membrane;GO:0009535//chloroplast thylakoid membrane	GO:0046872//metal ion binding	GO:0009765//photosynthesis, light harvesting;GO:0009637//response to blue light;GO:0010218//response to far red light;GO:0010114//response to red light	PF00504; Chloroa_b-bind	P10049	CB21_PINTH Chlorophyll a-b binding protein type I, chloroplastic OS=Pinus thunbergii PE=2 SV=1	A9NP21	A9NP21_PICSI Putative uncharacterized protein OS=Picea sitchensis PE=2 SV=1
MA_4125382g0010	229	82069	0.9956	16217.8	65292	0.9956	13764.4	GO:0009538//photosystem I reaction center	-	GO:0015979//photosynthesis	GO:0009538//photosystem I reaction center	-	GO:0015979//photosynthesis	-	-	-	-	-
MA_210555g0010	1095	80067	0.9991	3308.94	70922	0.9991	3126.79	GO:0009526//plastid envelope;GO:0009579//thylakoid;GO:0016020//membrane;GO:0044434	GO:0005524//ATP binding;GO:0008974//phosphoribulokinase activity	GO:0005975//carbohydrate metabolic process;GO:0016310//phosphorylation;GO:0006950//response to stress	GO:0009526//plastid envelope;GO:0009579//thylakoid;GO:0016020//membrane;GO:0044434	GO:0005524//ATP binding;GO:0008974//phosphoribulokinase activity	GO:0005975//carbohydrate metabolic process;GO:0016310//phosphorylation;GO:0006950//response to stress	PF00485; PRK	P26302	KPPR_WHEAT Phosphoribulokinase, chloroplastic OS=Triticum aestivum PE=2 SV=1	C0PS47	C0PS47_PICSI Phosphoribulokinase OS=Picea sitchensis PE=2 SV=1
MA_25325g0010	1074	77579	0.9507	3268.81	55427	0.9544	2491.43	-	GO:0008270//zinc ion binding;GO:0004089//carbonate dehydratase activity	GO:0015976//carbon utilization	-	GO:0008270//zinc ion binding;GO:0004089//carbonate dehydratase activity	GO:0015976//carbon utilization	PF00484; Pro_CA	-	-	A9NNY0	A9NNY0_PICSI Carbonic anhydrase OS=Picea sitchensis PE=2 SV=1
MA_15820g0010	1104	71460	0.9991	2929.16	60919	0.9991	2663.88	GO:0005777//peroxisome;GO:0009506//plasmodesma;GO:0009570//chloroplast stroma;GO:0022626//cytosolic ribosome;GO:0016020//membrane;GO:0005634//nucleus;GO:0048046//apoplast	GO:0052853//long-chain-(S)-2-hydroxy-long-chain-acid oxidase activity;GO:0008891//glycolate oxidase activity;GO:0052854//medium-chain-(S)-2-hydroxy-acid oxidase activity;GO:0052852//very-long-chain-(S)-2-hydroxy-acid oxidase activity;GO:0010181//FMN binding	GO:0055114//oxidation-reduction process;GO:0042742//defense response to bacterium;GO:0050665//hydrogen peroxide biosynthetic process	GO:0005777//peroxisome;GO:0009506//plasmodesma;GO:0009570//chloroplast stroma;GO:0022626//cytosolic ribosome;GO:0016020//membrane;GO:0005634//nucleus;GO:0048046//apoplast	GO:0052853//long-chain-(S)-2-hydroxy-long-chain-acid oxidase activity;GO:0008891//glycolate oxidase activity;GO:0052854//medium-chain-(S)-2-hydroxy-acid oxidase activity;GO:0052852//very-long-chain-(S)-2-hydroxy-acid oxidase activity;GO:0010181//FMN binding	GO:0055114//oxidation-reduction process;GO:0042742//defense response to bacterium;GO:0050665//hydrogen peroxide biosynthetic process	PF01070; FMN_dh	Q9LRR9	GLO1_ARATH Peroxisomal (S)-2-hydroxy-acid oxidase GLO1 OS=Arabidopsis thaliana GN=GLO1 PE=1 SV=1	A9NXW1	A9NXW1_PICSI Putative uncharacterized protein OS=Picea sitchensis PE=2 SV=1
MA_434977g0010	1200	70236	1	2648.67	74096	0.9992	2980.89	GO:0005773//vacuole;GO:0009507//chloroplast;GO:0005730//nucleolus;GO:0005886//plasma membrane;GO:0005739//mitochondrion	GO:0016779//nucleotidyltransferase activity;GO:0003746//translation elongation factor activity;GO:0005525//GTP binding;GO:0003924//GTPase activity	GO:0006414//translational elongation;GO:0006184//GTP catabolic process;GO:0046686//response to cadmium ion	GO:0005773//vacuole;GO:0009507//chloroplast;GO:0005730//nucleolus;GO:0005886//plasma membrane;GO:0005739//mitochondrion	GO:0016779//nucleotidyltransferase activity;GO:0003746//translation elongation factor activity;GO:0005525//GTP binding;GO:0003924//GTPase activity	GO:0006414//translational elongation;GO:0006184//GTP catabolic process;GO:0046686//response to cadmium ion	PF00009; GTP_EFTU|PF03143; GTP_EFTU_D3|PF03144; GTP_EFTU_D2	O49169	EF1A_MANES Elongation factor 1-alpha OS=Manihot esculenta GN=EF1 PE=3 SV=1	A9NWR1	A9NWR1_PICSI Elongation factor 1-alpha OS=Picea sitchensis PE=2 SV=1
MA_69727g0010	1389	68876	0.9143	2243.96	55945	0.9143	1944.42	GO:0009522//photosystem I;GO:0016021//integral to membrane;GO:0009941//chloroplast envelope;GO:0009535//chloroplast thylakoid membrane;GO:0009570//chloroplast stroma;GO:0010319//stromule;GO:0048046//apoplast	GO:0051287//NAD binding;GO:0016620//oxidoreductase activity, acting on the aldehyde or oxo group of donors, NAD or NADP as acceptor;GO:0050661//NADP binding	GO:0055114//oxidation-reduction process;GO:0009744//response to sucrose stimulus;GO:0009416//response to light stimulus;GO:0009409//response to cold;GO:0006006//glucose metabolic process;GO:0015979//photosynthesis;GO:0046686//response to cadmium ion	GO:0009522//photosystem I;GO:0016021//integral to membrane;GO:0009941//chloroplast envelope;GO:0009535//chloroplast thylakoid membrane;GO:0009570//chloroplast stroma;GO:0010319//stromule;GO:0048046//apoplast	GO:0051287//NAD binding;GO:0016620//oxidoreductase activity, acting on the aldehyde or oxo group of donors, NAD or NADP as acceptor;GO:0050661//NADP binding	GO:0055114//oxidation-reduction process;GO:0009744//response to sucrose stimulus;GO:0009416//response to light stimulus;GO:0009409//response to cold;GO:0006006//glucose metabolic process;GO:0015979//photosynthesis;GO:0046686//response to cadmium ion	PF00044; Gp_dh_N|PF02672; CP12|PF02800; Gp_dh_C	P12859	G3PB_PEA Glyceraldehyde-3-phosphate dehydrogenase B, chloroplastic OS=Pisum sativum GN=GAPB PE=1 SV=2	C0PQB6	C0PQB6_PICSI Putative uncharacterized protein OS=Picea sitchensis PE=2 SV=1
MA_193431g0010	1149	65479	0.9991	2578.88	53078	0.9991	2230.11	GO:0009941//chloroplast envelope;GO:0048046//apoplast;GO:0031977//thylakoid lumen;GO:0009570//chloroplast stroma;GO:0009535//chloroplast thylakoid membrane	GO:0050660//flavin adenine dinucleotide binding;GO:0003959//NADPH dehydrogenase activity;GO:0050661//NADP binding;GO:0045156//electron transporter, transferring electrons within the cyclic electron transport pathway of photosynthesis activity;GO:0008266//poly(U) RNA binding;GO:0045157//electron transporter, transferring electrons within the noncyclic electron transport pathway of photosynthesis a…	GO:0031348//negative regulation of defense response;GO:0006098//pentose-phosphate shunt;GO:0009595//detection of biotic stimulus;GO:0009867//jasmonic acid mediated signaling pathway;GO:0009697//salicylic acid biosynthetic process;GO:0009862//systemic acquired resistance, salicylic acid mediated signaling pathway;GO:0043085//positive regulation of catalytic activity;GO:0010363//regulation of plant…	GO:0009941//chloroplast envelope;GO:0048046//apoplast;GO:0031977//thylakoid lumen;GO:0009570//chloroplast stroma;GO:0009535//chloroplast thylakoid membrane	GO:0050660//flavin adenine dinucleotide binding;GO:0003959//NADPH dehydrogenase activity;GO:0050661//NADP binding;GO:0045156//electron transporter, transferring electrons within the cyclic electron transport pathway of photosynthesis activity;GO:0008266//poly(U) RNA binding;GO:0045157//electron transporter, transferring electrons within the noncyclic electron transport pathway of photosynthesis a…	GO:0031348//negative regulation of defense response;GO:0006098//pentose-phosphate shunt;GO:0009595//detection of biotic stimulus;GO:0009867//jasmonic acid mediated signaling pathway;GO:0009697//salicylic acid biosynthetic process;GO:0009862//systemic acquired resistance, salicylic acid mediated signaling pathway;GO:0043085//positive regulation of catalytic activity;GO:0010363//regulation of plant…	PF00175; NAD_binding_1|PF00970; FAD_binding_6	P10933	FENR1_PEA Ferredoxin--NADP reductase, leaf isozyme, chloroplastic OS=Pisum sativum GN=PETH PE=1 SV=1	A9NNX5	A9NNX5_PICSI Putative uncharacterized protein OS=Picea sitchensis PE=2 SV=1
MA_6198238g0010	423	63563	0.9976	6800.07	146824	0.9976	16756.7	GO:0009505//plant-type cell wall;GO:0009506//plasmodesma	GO:0005515//protein binding	GO:0033036;GO:0044260;GO:0009651//response to salt stress;GO:0044238//primary metabolic process;GO:0046686//response to cadmium ion;GO:0050794//regulation of cellular process;GO:0044767;GO:0009723//response to ethylene stimulus;GO:0048316//seed development;GO:0042545//cell wall modification;GO:0007623//circadian rhythm	GO:0009505//plant-type cell wall;GO:0009506//plasmodesma	GO:0005515//protein binding	GO:0033036;GO:0044260;GO:0009651//response to salt stress;GO:0044238//primary metabolic process;GO:0046686//response to cadmium ion;GO:0050794//regulation of cellular process;GO:0044767;GO:0009723//response to ethylene stimulus;GO:0048316//seed development;GO:0042545//cell wall modification;GO:0007623//circadian rhythm	-	Q43564	PRP1_MEDTR Repetitive proline-rich cell wall protein 1 OS=Medicago truncatula GN=PRP1 PE=2 SV=1	-	-
MA_100910g0020	492	63514	0.998	5841.89	47208	0.998	4632.15	GO:0009941//chloroplast envelope;GO:0030093//chloroplast photosystem I	GO:0016168//chlorophyll binding	GO:0009773//photosynthetic electron transport in photosystem I;GO:0050821//protein stabilization;GO:0042550//photosystem I stabilization;GO:0030003//cellular cation homeostasis;GO:0070838//divalent metal ion transport;GO:0019344//cysteine biosynthetic process;GO:0009780//photosynthetic NADP+ reduction	GO:0009941//chloroplast envelope;GO:0030093//chloroplast photosystem I	GO:0016168//chlorophyll binding	GO:0009773//photosynthetic electron transport in photosystem I;GO:0050821//protein stabilization;GO:0042550//photosystem I stabilization;GO:0030003//cellular cation homeostasis;GO:0070838//divalent metal ion transport;GO:0019344//cysteine biosynthetic process;GO:0009780//photosynthetic NADP+ reduction	PF01241; PSI_PSAK	Q9S7N7	PSAG_ARATH Photosystem I reaction center subunit V, chloroplastic OS=Arabidopsis thaliana GN=PSAG PE=1 SV=1	B8LNE8	B8LNE8_PICSI Putative uncharacterized protein OS=Picea sitchensis PE=2 SV=1
MA_108278g0010	4440	63020	0.9851	642.31	50561	0.9845	549.749	GO:0005739//mitochondrion;GO:0010007//magnesium chelatase complex;GO:0009706//chloroplast inner membrane;GO:0009570//chloroplast stroma	GO:0016851//magnesium chelatase activity;GO:0051116//cobaltochelatase activity;GO:0005524//ATP binding	GO:0019684//photosynthesis, light reaction;GO:0015995//chlorophyll biosynthetic process	GO:0005739//mitochondrion;GO:0010007//magnesium chelatase complex;GO:0009706//chloroplast inner membrane;GO:0009570//chloroplast stroma	GO:0016851//magnesium chelatase activity;GO:0051116//cobaltochelatase activity;GO:0005524//ATP binding	GO:0019684//photosynthesis, light reaction;GO:0015995//chlorophyll biosynthetic process	PF02514; CobN-Mg_chel|PF11965; DUF3479	O50314	BCHH_CHLP8 Magnesium-chelatase subunit H OS=Chlorobaculum parvum (strain NCIB 8327) GN=bchH PE=3 SV=2	I1LAA1	I1LAA1_SOYBN Uncharacterized protein OS=Glycine max PE=4 SV=1
MA_19860g0010	1959	62257	0.9995	1438.15	64855	0.9995	1598.24	-	GO:0005524//ATP binding;GO:0032440//2-alkenal reductase [NAD(P)] activity;GO:0004674//protein serine/threonine kinase activity	GO:0006950//response to stress;GO:0006468//protein phosphorylation;GO:0055114//oxidation-reduction process	-	GO:0005524//ATP binding;GO:0032440//2-alkenal reductase [NAD(P)] activity;GO:0004674//protein serine/threonine kinase activity	GO:0006950//response to stress;GO:0006468//protein phosphorylation;GO:0055114//oxidation-reduction process	PF00012; HSP70	-	-	B8LRY5	B8LRY5_PICSI Putative uncharacterized protein OS=Picea sitchensis PE=2 SV=1
MA_724304g0010	504	58736	0.998	5273.79	56957	0.998	5455.67	GO:0009579//thylakoid;GO:0009507//chloroplast;GO:0090406//pollen tube;GO:0005634//nucleus;GO:0005886//plasma membrane;GO:0048046//apoplast	-	GO:0048768//root hair cell tip growth;GO:0042742//defense response to bacterium;GO:0001558//regulation of cell growth;GO:0009860//pollen tube growth;GO:0010252//auxin homeostasis;GO:0048527//lateral root development;GO:0008283//cell proliferation;GO:0046686//response to cadmium ion;GO:0040014//regulation of multicellular organism growth;GO:0007346//regulation of mitotic cell cycle;GO:0009790//emb…	GO:0009579//thylakoid;GO:0009507//chloroplast;GO:0090406//pollen tube;GO:0005634//nucleus;GO:0005886//plasma membrane;GO:0048046//apoplast	-	GO:0048768//root hair cell tip growth;GO:0042742//defense response to bacterium;GO:0001558//regulation of cell growth;GO:0009860//pollen tube growth;GO:0010252//auxin homeostasis;GO:0048527//lateral root development;GO:0008283//cell proliferation;GO:0046686//response to cadmium ion;GO:0040014//regulation of multicellular organism growth;GO:0007346//regulation of mitotic cell cycle;GO:0009790//emb…	PF00838; TCTP	Q9ZRX0	TCTP_PSEMZ Translationally-controlled tumor protein homolog OS=Pseudotsuga menziesii GN=TCTP PE=2 SV=1	A9NPE8	A9NPE8_PICSI Putative uncharacterized protein OS=Picea sitchensis PE=2 SV=1
MA_942991g0010	1620	57140	0.9994	1596.15	51723	0.9994	1541.35	GO:0009941//chloroplast envelope;GO:0048046//apoplast;GO:0009295//nucleoid;GO:0005730//nucleolus;GO:0009570//chloroplast stroma;GO:0009535//chloroplast thylakoid membrane	GO:0003746//translation elongation factor activity;GO:0005525//GTP binding;GO:0003924//GTPase activity	GO:0006414//translational elongation;GO:0006184//GTP catabolic process	GO:0009941//chloroplast envelope;GO:0048046//apoplast;GO:0009295//nucleoid;GO:0005730//nucleolus;GO:0009570//chloroplast stroma;GO:0009535//chloroplast thylakoid membrane	GO:0003746//translation elongation factor activity;GO:0005525//GTP binding;GO:0003924//GTPase activity	GO:0006414//translational elongation;GO:0006184//GTP catabolic process	PF00009; GTP_EFTU|PF03143; GTP_EFTU_D3|PF03144; GTP_EFTU_D2	P46280	EFTU2_SOYBN Elongation factor Tu, chloroplastic OS=Glycine max GN=TUFB1 PE=3 SV=1	A9NWL9	A9NWL9_PICSI Elongation factor Tu OS=Picea sitchensis PE=2 SV=1
MA_102149g0010	2256	56450	0.9996	1132.33	50339	0.9987	1077.2	GO:0009941//chloroplast envelope;GO:0009570//chloroplast stroma	GO:0004802//transketolase activity	GO:0046686//response to cadmium ion;GO:0008152//metabolic process;GO:0009651//response to salt stress	GO:0009941//chloroplast envelope;GO:0009570//chloroplast stroma	GO:0004802//transketolase activity	GO:0046686//response to cadmium ion;GO:0008152//metabolic process;GO:0009651//response to salt stress	PF00456; Transketolase_N|PF02779; Transket_pyr|PF02780; Transketolase_C	-	-	C0PQ72	C0PQ72_PICSI Putative uncharacterized protein OS=Picea sitchensis PE=2 SV=1
MA_9169733g0010	381	56389	0.9974	6697.59	40574	0.9974	5141.08	GO:0010287//plastoglobule;GO:0009941//chloroplast envelope;GO:0009538//photosystem I reaction center;GO:0009535//chloroplast thylakoid membrane	-	GO:0015979//photosynthesis	GO:0010287//plastoglobule;GO:0009941//chloroplast envelope;GO:0009538//photosystem I reaction center;GO:0009535//chloroplast thylakoid membrane	-	GO:0015979//photosynthesis	PF02531; PsaD	P32869	PSAD_CUCSA Photosystem I reaction center subunit II, chloroplastic OS=Cucumis sativus GN=psaD PE=1 SV=1	A9NMK6	A9NMK6_PICSI Putative uncharacterized protein OS=Picea sitchensis PE=2 SV=1
MA_66158g0010	249	55179	0.996	10028.2	42480	0.996	8236.01	-	GO:0046872//metal ion binding	-	-	GO:0046872//metal ion binding	-	PF01439; Metallothio_2	P20830	MT1_PEA Metallothionein-like protein 1 OS=Pisum sativum GN=MTA PE=3 SV=1	Q3ZDJ3	Q3ZDJ3_PICAB Metallothionein-like protein class II OS=Picea abies GN=MTL PE=4 SV=1
MA_92421g0010	1620	52820	0.9944	1475.48	45207	0.9944	1347.17	GO:0009941//chloroplast envelope;GO:0048046//apoplast;GO:0010319//stromule;GO:0016020//membrane;GO:0005618//cell wall;GO:0005829//cytosol;GO:0009570//chloroplast stroma;GO:0009579//thylakoid;GO:0005634//nucleus;GO:0005739//mitochondrion	GO:0004618//phosphoglycerate kinase activity	GO:0019684//photosynthesis, light reaction;GO:0006098//pentose-phosphate shunt;GO:0009749//response to glucose stimulus;GO:0042744//hydrogen peroxide catabolic process;GO:0009744//response to sucrose stimulus;GO:0009697//salicylic acid biosynthetic process;GO:0019252//starch biosynthetic process;GO:0030003//cellular cation homeostasis;GO:0019288//isopentenyl diphosphate biosynthetic process, meva…	GO:0009941//chloroplast envelope;GO:0048046//apoplast;GO:0010319//stromule;GO:0016020//membrane;GO:0005618//cell wall;GO:0005829//cytosol;GO:0009570//chloroplast stroma;GO:0009579//thylakoid;GO:0005634//nucleus;GO:0005739//mitochondrion	GO:0004618//phosphoglycerate kinase activity	GO:0019684//photosynthesis, light reaction;GO:0006098//pentose-phosphate shunt;GO:0009749//response to glucose stimulus;GO:0042744//hydrogen peroxide catabolic process;GO:0009744//response to sucrose stimulus;GO:0009697//salicylic acid biosynthetic process;GO:0019252//starch biosynthetic process;GO:0030003//cellular cation homeostasis;GO:0019288//isopentenyl diphosphate biosynthetic process, meva…	PF00162; PGK	Q9LD57	PGKH1_ARATH Phosphoglycerate kinase 1, chloroplastic OS=Arabidopsis thaliana GN=PGK1 PE=1 SV=1	A9NVA3	A9NVA3_PICSI Phosphoglycerate kinase OS=Picea sitchensis PE=2 SV=1
MA_67331g0010	1059	52573	0.9981	2246.55	45976	0.9991	2095.88	GO:0005737//cytoplasm	GO:0046872//metal ion binding;GO:0047216//inositol 3-alpha-galactosyltransferase activity	GO:0010325//raffinose family oligosaccharide biosynthetic process;GO:0006012//galactose metabolic process;GO:0052576;GO:0070417//cellular response to cold	GO:0005737//cytoplasm	GO:0046872//metal ion binding;GO:0047216//inositol 3-alpha-galactosyltransferase activity	GO:0010325//raffinose family oligosaccharide biosynthetic process;GO:0006012//galactose metabolic process;GO:0052576;GO:0070417//cellular response to cold	PF01501; Glyco_transf_8	Q9R062	GLYG_MOUSE Glycogenin-1 OS=Mus musculus GN=Gyg1 PE=2 SV=3	-	-
MA_188257g0010	2192	50654	0.9991	1045.74	46146	0.9991	1016.31	GO:0031977//thylakoid lumen;GO:0016021//integral to membrane;GO:0009941//chloroplast envelope;GO:0009535//chloroplast thylakoid membrane	GO:0008270//zinc ion binding;GO:0004222//metalloendopeptidase activity;GO:0005524//ATP binding;GO:0008568//microtubule-severing ATPase activity	GO:0051301//cell division;GO:0010027//thylakoid membrane organization;GO:0006508//proteolysis;GO:0010205//photoinhibition;GO:0030163//protein catabolic process	GO:0031977//thylakoid lumen;GO:0016021//integral to membrane;GO:0009941//chloroplast envelope;GO:0009535//chloroplast thylakoid membrane	GO:0008270//zinc ion binding;GO:0004222//metalloendopeptidase activity;GO:0005524//ATP binding;GO:0008568//microtubule-severing ATPase activity	GO:0051301//cell division;GO:0010027//thylakoid membrane organization;GO:0006508//proteolysis;GO:0010205//photoinhibition;GO:0030163//protein catabolic process	-	-	-	A9NWU6	A9NWU6_PICSI Putative uncharacterized protein OS=Picea sitchensis PE=4 SV=1
MA_65259g0010	444	47319	0.9414	4822.83	36410	0.9414	3958.85	GO:0009538//photosystem I reaction center;GO:0044434	-	GO:0015979//photosynthesis	GO:0009538//photosystem I reaction center;GO:0044434	-	GO:0015979//photosynthesis	PF03244; PSI_PsaH	P20143	PSAH_HORVU Photosystem I reaction center subunit VI, chloroplastic OS=Hordeum vulgare GN=PSAH PE=1 SV=1	B8LMB1	B8LMB1_PICSI Putative uncharacterized protein OS=Picea sitchensis PE=2 SV=1
MA_10429943g0030	531	46502	0.9981	3963.02	45850	0.9981	4168.47	-	-	GO:0006950//response to stress	-	-	GO:0006950//response to stress	PF02496; ABA_WDS	-	-	-	-
MA_2297g0010	822	46448	0.9915	2557.08	28526	0.9915	1675.33	GO:0005737//cytoplasm	GO:0009815//1-aminocyclopropane-1-carboxylate oxidase activity;GO:0016706//oxidoreductase activity, acting on paired donors, with incorporation or reduction of molecular oxygen, 2-oxoglutarate as one donor, and incorporation of one atom each of oxygen into both donors	GO:0016132//brassinosteroid biosynthetic process;GO:0055114//oxidation-reduction process;GO:0015706//nitrate transport;GO:0009693//ethylene biosynthetic process;GO:0010106//cellular response to iron ion starvation;GO:0006826//iron ion transport;GO:0010167//response to nitrate	GO:0005737//cytoplasm	GO:0009815//1-aminocyclopropane-1-carboxylate oxidase activity;GO:0016706//oxidoreductase activity, acting on paired donors, with incorporation or reduction of molecular oxygen, 2-oxoglutarate as one donor, and incorporation of one atom each of oxygen into both donors	GO:0016132//brassinosteroid biosynthetic process;GO:0055114//oxidation-reduction process;GO:0015706//nitrate transport;GO:0009693//ethylene biosynthetic process;GO:0010106//cellular response to iron ion starvation;GO:0006826//iron ion transport;GO:0010167//response to nitrate	PF03171; 2OG-FeII_Oxy|PF14226; DIOX_N	Q9FR99	ACCO_MUSAC 1-aminocyclopropane-1-carboxylate oxidase OS=Musa acuminata GN=MAO1B PE=3 SV=1	Q1HK33	Q1HK33_PICSI ACC oxidase OS=Picea sitchensis GN=ACO PE=2 SV=1
MA_10427889g0020	531	45675	0.9981	3892.54	33235	0.9981	3021.57	GO:0009579//thylakoid;GO:0009507//chloroplast	GO:0005507//copper ion binding;GO:0009055//electron carrier activity	GO:0050896//response to stimulus	GO:0009579//thylakoid;GO:0009507//chloroplast	GO:0005507//copper ion binding;GO:0009055//electron carrier activity	GO:0050896//response to stimulus	PF00127; Copper-bind	P16002	PLAS_PEA Plastocyanin, chloroplastic OS=Pisum sativum GN=PETE PE=4 SV=1	A9NL56	A9NL56_PICSI Putative uncharacterized protein OS=Picea sitchensis PE=2 SV=1
MA_10307017g0030	474	45575	0.9979	4351.08	46601	0.9979	4746.23	-	-	-	-	-	-	-	Q8TGM7	ART2_YEAST Putative uncharacterized protein ART2 OS=Saccharomyces cerevisiae (strain ATCC 204508 / S288c) GN=ART2 PE=5 SV=1	B2KZF9	B2KZF9_PICAB Senescence-associated protein OS=Picea abies GN=SAP1 PE=2 SV=1
MA_12201g0010	468	45071	0.9808	4358.13	32942	0.9808	3398.1	GO:0009523//photosystem II;GO:0009534//chloroplast thylakoid;GO:0016021//integral to membrane	GO:0030145//manganese ion binding	GO:0015979//photosynthesis	GO:0009523//photosystem II;GO:0009534//chloroplast thylakoid;GO:0016021//integral to membrane	GO:0030145//manganese ion binding	GO:0015979//photosynthesis	PF06298; PsbY	P80470	PSBY_SPIOL Photosystem II core complex proteins psbY, chloroplastic OS=Spinacia oleracea GN=PSBY PE=1 SV=2	A9NZQ0	A9NZQ0_PICSI Putative uncharacterized protein OS=Picea sitchensis PE=2 SV=1
MA_90573g0010	1797	44454	0.9816	1119.47	31661	0.9805	850.566	GO:0009507//chloroplast	-	-	GO:0009507//chloroplast	-	-	PF03055; RPE65	-	-	A9NUZ5	A9NUZ5_PICSI Putative uncharacterized protein OS=Picea sitchensis PE=2 SV=1
MA_10426094g0010	1458	44431	0.9842	1379.04	32653	0.9842	1081.18	-	GO:0010474//glucose-1-phosphate guanylyltransferase (GDP) activity;GO:0010471//GDP-galactose:mannose-1-phosphate guanylyltransferase activity;GO:0010475//galactose-1-phosphate guanylyltransferase (GDP) activity;GO:0080048//GDP-D-glucose phosphorylase activity;GO:0008928//mannose-1-phosphate guanylyltransferase (GDP) activity;GO:0010473//GDP-galactose:myoinositol-1-phosphate guanylyltransferase ac…	GO:0009753//response to jasmonic acid stimulus;GO:0010193//response to ozone;GO:0042742//defense response to bacterium;GO:0009408//response to heat;GO:0052544//defense response by callose deposition in cell wall;GO:0019853//L-ascorbic acid biosynthetic process	-	GO:0010474//glucose-1-phosphate guanylyltransferase (GDP) activity;GO:0010471//GDP-galactose:mannose-1-phosphate guanylyltransferase activity;GO:0010475//galactose-1-phosphate guanylyltransferase (GDP) activity;GO:0080048//GDP-D-glucose phosphorylase activity;GO:0008928//mannose-1-phosphate guanylyltransferase (GDP) activity;GO:0010473//GDP-galactose:myoinositol-1-phosphate guanylyltransferase ac…	GO:0009753//response to jasmonic acid stimulus;GO:0010193//response to ozone;GO:0042742//defense response to bacterium;GO:0009408//response to heat;GO:0052544//defense response by callose deposition in cell wall;GO:0019853//L-ascorbic acid biosynthetic process	-	-	-	B8LLJ1	B8LLJ1_PICSI Putative uncharacterized protein OS=Picea sitchensis PE=2 SV=1
MA_348255g0010	522	44202	0.9981	3831.96	31317	0.9981	2896.29	GO:0009534//chloroplast thylakoid;GO:0042651//thylakoid membrane;GO:0009522//photosystem I	GO:0005516//calmodulin binding	GO:0015979//photosynthesis	GO:0009534//chloroplast thylakoid;GO:0042651//thylakoid membrane;GO:0009522//photosystem I	GO:0005516//calmodulin binding	GO:0015979//photosynthesis	PF05479; PsaN	P49107	PSAN_ARATH Photosystem I reaction center subunit N, chloroplastic OS=Arabidopsis thaliana GN=PSAN PE=1 SV=2	A9NKZ3	A9NKZ3_PICSI Putative uncharacterized protein OS=Picea sitchensis PE=2 SV=1
MA_6689013g0010	539	43978	0.9981	3692.29	36507	0.9981	3269.78	-	-	-	-	-	-	-	-	-	-	-
MA_18142g0010	1350	43050	0.9119	1443.07	33776	0.9104	1207.83	-	GO:0050281//serine-glyoxylate transaminase activity;GO:0030170//pyridoxal phosphate binding	GO:0008152//metabolic process	-	GO:0050281//serine-glyoxylate transaminase activity;GO:0030170//pyridoxal phosphate binding	GO:0008152//metabolic process	PF00266; Aminotran_5	Q56YA5	SGAT_ARATH Serine--glyoxylate aminotransferase OS=Arabidopsis thaliana GN=AGT1 PE=1 SV=2	C0PPQ8	C0PPQ8_PICSI Putative uncharacterized protein OS=Picea sitchensis PE=2 SV=1
MA_524595g0010	411	42182	0.9976	4644.45	33629	0.9976	3950.06	GO:0043234//protein complex;GO:0009941//chloroplast envelope;GO:0009570//chloroplast stroma	GO:0005515//protein binding	GO:0006007//glucose catabolic process;GO:0009744//response to sucrose stimulus;GO:0018316//peptide cross-linking via L-cystine;GO:0010114//response to red light;GO:0080153//negative regulation of reductive pentose-phosphate cycle;GO:0009637//response to blue light;GO:0010155//regulation of proton transport;GO:0070417//cellular response to cold;GO:0071454//cellular response to anoxia;GO:0034605//c…	GO:0043234//protein complex;GO:0009941//chloroplast envelope;GO:0009570//chloroplast stroma	GO:0005515//protein binding	GO:0006007//glucose catabolic process;GO:0009744//response to sucrose stimulus;GO:0018316//peptide cross-linking via L-cystine;GO:0010114//response to red light;GO:0080153//negative regulation of reductive pentose-phosphate cycle;GO:0009637//response to blue light;GO:0010155//regulation of proton transport;GO:0070417//cellular response to cold;GO:0071454//cellular response to anoxia;GO:0034605//c…	PF02672; CP12	A6Q0K5	CP12_CHLRE Calvin cycle protein CP12, chloroplastic OS=Chlamydomonas reinhardtii GN=CP12 PE=1 SV=2	A9NL08	A9NL08_PICSI Putative uncharacterized protein OS=Picea sitchensis PE=2 SV=1
MA_59693g0010	432	42123	0.9977	4412.5	33233	0.9977	3713.79	GO:0009523//photosystem II;GO:0009535//chloroplast thylakoid membrane	-	GO:0015979//photosynthesis	GO:0009523//photosystem II;GO:0009535//chloroplast thylakoid membrane	-	GO:0015979//photosynthesis	-	-	-	A9NK10	A9NK10_PICSI Putative uncharacterized protein OS=Picea sitchensis PE=2 SV=1
MA_12191g0010	2118	39856	0.9995	851.563	46836	0.9995	1067.54	GO:0005829//cytosol;GO:0005618//cell wall;GO:0005739//mitochondrion;GO:0005730//nucleolus;GO:0005886//plasma membrane;GO:0048046//apoplast	GO:0005524//ATP binding;GO:0051082//unfolded protein binding	GO:0006952//defense response;GO:0009414//response to water deprivation;GO:0006457//protein folding;GO:0009651//response to salt stress;GO:0010286//heat acclimation;GO:0009908//flower development;GO:0050821//protein stabilization;GO:0071277//cellular response to calcium ion;GO:0048366//leaf development	GO:0005829//cytosol;GO:0005618//cell wall;GO:0005739//mitochondrion;GO:0005730//nucleolus;GO:0005886//plasma membrane;GO:0048046//apoplast	GO:0005524//ATP binding;GO:0051082//unfolded protein binding	GO:0006952//defense response;GO:0009414//response to water deprivation;GO:0006457//protein folding;GO:0009651//response to salt stress;GO:0010286//heat acclimation;GO:0009908//flower development;GO:0050821//protein stabilization;GO:0071277//cellular response to calcium ion;GO:0048366//leaf development	PF00183; HSP90|PF13589; HATPase_c_3	Q07078	HSP83_ORYSJ Heat shock protein 81-3 OS=Oryza sativa subsp. japonica GN=HSP81-3 PE=2 SV=2	F6HCU9	F6HCU9_VITVI Putative uncharacterized protein OS=Vitis vinifera GN=VIT_00s0194g00030 PE=2 SV=1
MA_85737g0010	1227	38055	0.9658	1403.51	18462	0.9992	726.383	-	GO:0016787//hydrolase activity	GO:0010413//glucuronoxylan metabolic process;GO:0016926//protein desumoylation;GO:0000041//transition metal ion transport;GO:0010228//vegetative to reproductive phase transition of meristem;GO:0045492//xylan biosynthetic process;GO:0050665//hydrogen peroxide biosynthetic process	-	GO:0016787//hydrolase activity	GO:0010413//glucuronoxylan metabolic process;GO:0016926//protein desumoylation;GO:0000041//transition metal ion transport;GO:0010228//vegetative to reproductive phase transition of meristem;GO:0045492//xylan biosynthetic process;GO:0050665//hydrogen peroxide biosynthetic process	PF00026; Asp	-	-	C0PSK7	C0PSK7_PICSI Putative uncharacterized protein OS=Picea sitchensis PE=2 SV=1
MA_111912g0010	333	37027	0.997	5031.8	29101	0.997	4218.86	-	-	-	-	-	-	-	-	-	A9NLD2	A9NLD2_PICSI Putative uncharacterized protein OS=Picea sitchensis PE=4 SV=1
MA_10435501g0030	660	37009	0.997	2537.54	30307	0.9985	2216.82	-	-	-	-	-	-	-	-	-	-	-
MA_8291837g0010	2151	36848	0.9991	775.216	29237	0.9991	656.182	-	GO:0016831//carboxy-lyase activity	GO:0009725//response to hormone stimulus;GO:1901700;GO:0006970//response to osmotic stress;GO:0006596//polyamine biosynthetic process	-	GO:0016831//carboxy-lyase activity	GO:0009725//response to hormone stimulus;GO:1901700;GO:0006970//response to osmotic stress;GO:0006596//polyamine biosynthetic process	PF00278; Orn_DAP_Arg_deC|PF02784; Orn_Arg_deC_N	O82475	SPE1_BRAJU Arginine decarboxylase OS=Brassica juncea GN=ADC1 PE=2 SV=1	G8C844	G8C844_PINSY Arginine decarboxylase OS=Pinus sylvestris PE=2 SV=1
MA_124514g0010	1875	36678	0.9995	885.225	25802	0.9989	664.33	GO:0009507//chloroplast;GO:0005829//cytosol;GO:0005886//plasma membrane;GO:0005634//nucleus	GO:0016161//beta-amylase activity;GO:0043621//protein self-association;GO:0004674//protein serine/threonine kinase activity;GO:0033612//receptor serine/threonine kinase binding;GO:0005524//ATP binding	GO:0009934//regulation of meristem structural organization;GO:0009414//response to water deprivation;GO:0010480//microsporocyte differentiation;GO:0009825//multidimensional cell growth;GO:0005983//starch catabolic process;GO:0010075//regulation of meristem growth;GO:0043481//anthocyanin accumulation in tissues in response to UV light;GO:0048767//root hair elongation;GO:0007169//transmembrane rece…	GO:0009507//chloroplast;GO:0005829//cytosol;GO:0005886//plasma membrane;GO:0005634//nucleus	GO:0016161//beta-amylase activity;GO:0043621//protein self-association;GO:0004674//protein serine/threonine kinase activity;GO:0033612//receptor serine/threonine kinase binding;GO:0005524//ATP binding	GO:0009934//regulation of meristem structural organization;GO:0009414//response to water deprivation;GO:0010480//microsporocyte differentiation;GO:0009825//multidimensional cell growth;GO:0005983//starch catabolic process;GO:0010075//regulation of meristem growth;GO:0043481//anthocyanin accumulation in tissues in response to UV light;GO:0048767//root hair elongation;GO:0007169//transmembrane rece…	PF01373; Glyco_hydro_14	-	-	B9RWS7	B9RWS7_RICCO Beta-amylase OS=Ricinus communis GN=RCOM_1023980 PE=3 SV=1
MA_108616g0010	1389	34607	0.9993	1127.49	25975	0.9978	902.786	GO:0016021//integral to membrane;GO:0005789//endoplasmic reticulum membrane;GO:0005886//plasma membrane	GO:0004618//phosphoglycerate kinase activity	GO:0006506//GPI anchor biosynthetic process;GO:0006096//glycolysis;GO:0016310//phosphorylation	GO:0016021//integral to membrane;GO:0005789//endoplasmic reticulum membrane;GO:0005886//plasma membrane	GO:0004618//phosphoglycerate kinase activity	GO:0006506//GPI anchor biosynthetic process;GO:0006096//glycolysis;GO:0016310//phosphorylation	PF00162; PGK	B8E2D3	PGK_DICTD Phosphoglycerate kinase OS=Dictyoglomus turgidum (strain Z-1310 / DSM 6724) GN=pgk PE=3 SV=1	-	-
MA_91782g0010	1425	34601	0.8491	1098.81	22770	0.8491	771.4	GO:0009941//chloroplast envelope;GO:0009535//chloroplast thylakoid membrane	GO:0003959//NADPH dehydrogenase activity;GO:0016630//protochlorophyllide reductase activity;GO:0000166//nucleotide binding	GO:0055114//oxidation-reduction process;GO:0015995//chlorophyll biosynthetic process;GO:0015979//photosynthesis;GO:0009723//response to ethylene stimulus	GO:0009941//chloroplast envelope;GO:0009535//chloroplast thylakoid membrane	GO:0003959//NADPH dehydrogenase activity;GO:0016630//protochlorophyllide reductase activity;GO:0000166//nucleotide binding	GO:0055114//oxidation-reduction process;GO:0015995//chlorophyll biosynthetic process;GO:0015979//photosynthesis;GO:0009723//response to ethylene stimulus	PF00106; adh_short	Q41249	PORA_CUCSA Protochlorophyllide reductase, chloroplastic OS=Cucumis sativus GN=PORA PE=2 SV=1	B8LPZ3	B8LPZ3_PICSI Putative uncharacterized protein OS=Picea sitchensis PE=2 SV=1
MA_10429460g0010	1581	34223	0.9557	979.57	27416	0.9557	837.151	-	GO:0009011//starch synthase activity	GO:0009250//glucan biosynthetic process	-	GO:0009011//starch synthase activity	GO:0009250//glucan biosynthetic process	PF00534; Glycos_transf_1|PF08323; Glyco_transf_5	Q43784	SSG1_MANES Granule-bound starch synthase 1, chloroplastic/amyloplastic OS=Manihot esculenta GN=WAXY PE=2 SV=1	C0PTH1	C0PTH1_PICSI Putative uncharacterized protein OS=Picea sitchensis PE=2 SV=1
MA_10431334g0010	674	34154	0.9807	2293.14	17870	0.9733	1279.96	-	GO:0016491//oxidoreductase activity	GO:0044710	-	GO:0016491//oxidoreductase activity	GO:0044710	PF00305; Lipoxygenase	Q76I22	LOX1_ORYSJ Linoleate 9S-lipoxygenase 1 OS=Oryza sativa subsp. japonica GN=Os03g0699700 PE=2 SV=2	-	-
MA_711712g0010	534	32984	0.9981	2795.19	18358	0.9963	1659.65	GO:0009507//chloroplast	GO:0046872//metal ion binding;GO:0016165//lipoxygenase activity	GO:0006633//fatty acid biosynthetic process;GO:0034440//lipid oxidation;GO:0009611//response to wounding;GO:0009695//jasmonic acid biosynthetic process;GO:1900366//negative regulation of defense response to insect;GO:0010311//lateral root formation	GO:0009507//chloroplast	GO:0046872//metal ion binding;GO:0016165//lipoxygenase activity	GO:0006633//fatty acid biosynthetic process;GO:0034440//lipid oxidation;GO:0009611//response to wounding;GO:0009695//jasmonic acid biosynthetic process;GO:1900366//negative regulation of defense response to insect;GO:0010311//lateral root formation	PF00305; Lipoxygenase	-	-	-	-
MA_474396g0010	1089	32893	0.9972	1366.86	33216	0.9972	1472.49	GO:0009579//thylakoid;GO:0044434	GO:0003676//nucleic acid binding	-	GO:0009579//thylakoid;GO:0044434	GO:0003676//nucleic acid binding	-	PF00076; RRM_1	P28644	ROC1_SPIOL 28 kDa ribonucleoprotein, chloroplastic OS=Spinacia oleracea PE=1 SV=1	A9NVB2	A9NVB2_PICSI Putative uncharacterized protein OS=Picea sitchensis PE=2 SV=1
MA_104172g0010	1881	32141	0.8549	773.25	26752	0.8538	686.593	GO:0005773//vacuole;GO:0005783//endoplasmic reticulum	GO:0004190//aspartic-type endopeptidase activity	GO:0006629//lipid metabolic process;GO:0046686//response to cadmium ion;GO:0006508//proteolysis;GO:0009651//response to salt stress	GO:0005773//vacuole;GO:0005783//endoplasmic reticulum	GO:0004190//aspartic-type endopeptidase activity	GO:0006629//lipid metabolic process;GO:0046686//response to cadmium ion;GO:0006508//proteolysis;GO:0009651//response to salt stress	PF00026; Asp|PF03489; SapB_2|PF05184; SapB_1	-	-	-	-
MA_29137g0010	1800	31955	0.9994	803.37	34346	0.9994	921.161	-	GO:0005524//ATP binding;GO:0016887//ATPase activity	GO:0006200//ATP catabolic process	-	GO:0005524//ATP binding;GO:0016887//ATPase activity	GO:0006200//ATP catabolic process	PF00005; ABC_tran|PF12848; ABC_tran_2	Q9FJH6	AB1F_ARATH ABC transporter F family member 1 OS=Arabidopsis thaliana GN=ABCF1 PE=1 SV=1	A9NVC5	A9NVC5_PICSI Putative uncharacterized protein OS=Picea sitchensis PE=2 SV=1
MA_128169g0010	585	31776	0.9983	2458.06	24663	0.9983	2035.27	GO:0009941//chloroplast envelope;GO:0045263//proton-transporting ATP synthase complex, coupling factor F(o);GO:0016021//integral to membrane;GO:0009535//chloroplast thylakoid membrane	GO:0015078//hydrogen ion transmembrane transporter activity	GO:0009697//salicylic acid biosynthetic process;GO:0009853//photorespiration;GO:0010363//regulation of plant-type hypersensitive response;GO:0019761//glucosinolate biosynthetic process;GO:0010200//response to chitin;GO:0043085//positive regulation of catalytic activity;GO:0031348//negative regulation of defense response;GO:0050832//defense response to fungus;GO:0006098//pentose-phosphate shunt;GO…	GO:0009941//chloroplast envelope;GO:0045263//proton-transporting ATP synthase complex, coupling factor F(o);GO:0016021//integral to membrane;GO:0009535//chloroplast thylakoid membrane	GO:0015078//hydrogen ion transmembrane transporter activity	GO:0009697//salicylic acid biosynthetic process;GO:0009853//photorespiration;GO:0010363//regulation of plant-type hypersensitive response;GO:0019761//glucosinolate biosynthetic process;GO:0010200//response to chitin;GO:0043085//positive regulation of catalytic activity;GO:0031348//negative regulation of defense response;GO:0050832//defense response to fungus;GO:0006098//pentose-phosphate shunt;GO…	PF00430; ATP-synt_B	P31853	ATPX_SPIOL ATP synthase subunit b', chloroplastic OS=Spinacia oleracea GN=ATPG PE=1 SV=2	A9NNN0	A9NNN0_PICSI Putative uncharacterized protein OS=Picea sitchensis PE=2 SV=1
MA_5176g0010	1911	31133	0.8985	737.241	25398	0.8985	641.609	GO:0005737//cytoplasm	GO:0004512//inositol-3-phosphate synthase activity;GO:0000166//nucleotide binding	GO:0010264//myo-inositol hexakisphosphate biosynthetic process;GO:0042742//defense response to bacterium;GO:0006021//inositol biosynthetic process;GO:0009408//response to heat;GO:0009791//post-embryonic development;GO:0009644//response to high light intensity;GO:0050832//defense response to fungus;GO:0042542//response to hydrogen peroxide;GO:0051607//defense response to virus;GO:0006659//phosphat…	GO:0005737//cytoplasm	GO:0004512//inositol-3-phosphate synthase activity;GO:0000166//nucleotide binding	GO:0010264//myo-inositol hexakisphosphate biosynthetic process;GO:0042742//defense response to bacterium;GO:0006021//inositol biosynthetic process;GO:0009408//response to heat;GO:0009791//post-embryonic development;GO:0009644//response to high light intensity;GO:0050832//defense response to fungus;GO:0042542//response to hydrogen peroxide;GO:0051607//defense response to virus;GO:0006659//phosphat…	PF01658; Inos-1-P_synth|PF07994; NAD_binding_5	Q9FYV1	INO1_SESIN Inositol-3-phosphate synthase OS=Sesamum indicum PE=2 SV=1	B8LM09	B8LM09_PICSI Putative uncharacterized protein OS=Picea sitchensis PE=2 SV=1
MA_10427281g0010	1035	31114	0.999	1360.39	26461	0.999	1234.23	GO:0009941//chloroplast envelope;GO:0009579//thylakoid;GO:0009570//chloroplast stroma;GO:0048046//apoplast	GO:0050278//sedoheptulose-bisphosphatase activity;GO:0042132//fructose 1,6-bisphosphate 1-phosphatase activity	GO:0005986//sucrose biosynthetic process;GO:0042742//defense response to bacterium;GO:0019252//starch biosynthetic process	GO:0009941//chloroplast envelope;GO:0009579//thylakoid;GO:0009570//chloroplast stroma;GO:0048046//apoplast	GO:0050278//sedoheptulose-bisphosphatase activity;GO:0042132//fructose 1,6-bisphosphate 1-phosphatase activity	GO:0005986//sucrose biosynthetic process;GO:0042742//defense response to bacterium;GO:0019252//starch biosynthetic process	PF00316; FBPase	P46285	S17P_WHEAT Sedoheptulose-1,7-bisphosphatase, chloroplastic OS=Triticum aestivum PE=2 SV=1	B7FJE2	B7FJE2_MEDTR Uncharacterized protein OS=Medicago truncatula PE=2 SV=1
MA_575444g0010	489	30712	0.998	2842.16	26608	0.998	2626.85	GO:0009517//PSII associated light-harvesting complex II	GO:0051738//xanthophyll binding;GO:0016168//chlorophyll binding	GO:0010103//stomatal complex morphogenesis;GO:0043085//positive regulation of catalytic activity;GO:0019252//starch biosynthetic process;GO:0010207//photosystem II assembly;GO:0000023//maltose metabolic process;GO:0080167//response to karrikin;GO:0010196//nonphotochemical quenching;GO:0019344//cysteine biosynthetic process;GO:0006364//rRNA processing;GO:0010027//thylakoid membrane organization	GO:0009517//PSII associated light-harvesting complex II	GO:0051738//xanthophyll binding;GO:0016168//chlorophyll binding	GO:0010103//stomatal complex morphogenesis;GO:0043085//positive regulation of catalytic activity;GO:0019252//starch biosynthetic process;GO:0010207//photosystem II assembly;GO:0000023//maltose metabolic process;GO:0080167//response to karrikin;GO:0010196//nonphotochemical quenching;GO:0019344//cysteine biosynthetic process;GO:0006364//rRNA processing;GO:0010027//thylakoid membrane organization	-	Q9XF91	PSBS_ARATH Photosystem II 22 kDa protein, chloroplastic OS=Arabidopsis thaliana GN=PSBS PE=2 SV=1	A9NYQ2	A9NYQ2_PICSI Putative uncharacterized protein OS=Picea sitchensis PE=2 SV=1
MA_99935g0010	2547	30075	0.969	534.35	30014	0.9694	568.888	-	-	GO:0050896//response to stimulus	-	-	GO:0050896//response to stimulus	PF00931; NB-ARC|PF05659; RPW8|PF13855; LRR_8	-	-	-	-
MA_75633g0020	1155	28981	0.9983	1135.48	30188	0.9965	1261.78	-	GO:0016831//carboxy-lyase activity	GO:0006596//polyamine biosynthetic process	-	GO:0016831//carboxy-lyase activity	GO:0006596//polyamine biosynthetic process	PF01536; SAM_decarbox	-	-	B8LQ15	B8LQ15_PICSI S-adenosylmethionine decarboxylase proenzyme OS=Picea sitchensis PE=2 SV=1
MA_10433010g0010	891	28726	0.9989	1458.97	20697	0.9989	1121.4	GO:0016021//integral to membrane;GO:0009543//chloroplast thylakoid lumen;GO:0009535//chloroplast thylakoid membrane	GO:0003993//acid phosphatase activity	GO:0010218//response to far red light;GO:0016117//carotenoid biosynthetic process;GO:0035304//regulation of protein dephosphorylation;GO:0006636//unsaturated fatty acid biosynthetic process;GO:0010114//response to red light;GO:0010207//photosystem II assembly;GO:0019288//isopentenyl diphosphate biosynthetic process, mevalonate-independent pathway;GO:0015995//chlorophyll biosynthetic process;GO:00…	GO:0016021//integral to membrane;GO:0009543//chloroplast thylakoid lumen;GO:0009535//chloroplast thylakoid membrane	GO:0003993//acid phosphatase activity	GO:0010218//response to far red light;GO:0016117//carotenoid biosynthetic process;GO:0035304//regulation of protein dephosphorylation;GO:0006636//unsaturated fatty acid biosynthetic process;GO:0010114//response to red light;GO:0010207//photosystem II assembly;GO:0019288//isopentenyl diphosphate biosynthetic process, mevalonate-independent pathway;GO:0015995//chlorophyll biosynthetic process;GO:00…	PF04536; Repair_PSII	Q6ATY4	U603_ORYSJ UPF0603 protein Os05g0401100, chloroplastic OS=Oryza sativa subsp. japonica GN=Os05g0401100 PE=2 SV=1	A9NNT9	A9NNT9_PICSI Putative uncharacterized protein OS=Picea sitchensis PE=2 SV=1
MA_4477g0010	696	28153	0.9986	1830.48	27050	0.9986	1876.25	-	GO:0004869//cysteine-type endopeptidase inhibitor activity	GO:0010466//negative regulation of peptidase activity	-	GO:0004869//cysteine-type endopeptidase inhibitor activity	GO:0010466//negative regulation of peptidase activity	PF00031; Cystatin	-	-	A9NRI9	A9NRI9_PICSI Putative uncharacterized protein OS=Picea sitchensis PE=2 SV=1
MA_16054g0010	408	26858	0.9975	2978.95	19962	0.9975	2361.98	GO:0009522//photosystem I;GO:0009535//chloroplast thylakoid membrane	GO:0016168//chlorophyll binding	GO:0030003//cellular cation homeostasis;GO:0015979//photosynthesis;GO:0070838//divalent metal ion transport;GO:0019344//cysteine biosynthetic process	GO:0009522//photosystem I;GO:0009535//chloroplast thylakoid membrane	GO:0016168//chlorophyll binding	GO:0030003//cellular cation homeostasis;GO:0015979//photosynthesis;GO:0070838//divalent metal ion transport;GO:0019344//cysteine biosynthetic process	PF01241; PSI_PSAK	Q9SUI5	PSAK_ARATH Photosystem I reaction center subunit psaK, chloroplastic OS=Arabidopsis thaliana GN=PSAK PE=2 SV=2	H9NIE9	H9NIE9_9CONI Chloroplast photosystem I reaction center subunit OS=Picea wilsonii GN=PSAK PE=2 SV=1
MA_10434075g0010	1155	26789	0.8823	1049.6	24859	0.8823	1039.04	GO:0044434	GO:1901363;GO:0097159//organic cyclic compound binding	GO:0050896//response to stimulus	GO:0044434	GO:1901363;GO:0097159//organic cyclic compound binding	GO:0050896//response to stimulus	PF00076; RRM_1	-	-	A9NNN9	A9NNN9_PICSI Putative uncharacterized protein OS=Picea sitchensis PE=2 SV=1
MA_10426544g0020	486	26095	0.9959	2429.8	21942	0.9959	2179.57	-	GO:0051287//NAD binding;GO:0004365//glyceraldehyde-3-phosphate dehydrogenase (NAD+) (phosphorylating) activity;GO:0050661//NADP binding	GO:0006006//glucose metabolic process;GO:0055114//oxidation-reduction process	-	GO:0051287//NAD binding;GO:0004365//glyceraldehyde-3-phosphate dehydrogenase (NAD+) (phosphorylating) activity;GO:0050661//NADP binding	GO:0006006//glucose metabolic process;GO:0055114//oxidation-reduction process	PF02800; Gp_dh_C	-	-	-	-
MA_58746g0010	1299	25703	0.9992	895.414	14966	0.9992	556.197	-	-	-	-	-	-	PF00190; Cupin_1	-	-	-	-
MA_121889g0010	1401	25361	0.9993	819.176	27568	0.9979	949.946	-	-	-	-	-	-	PF10539; Dev_Cell_Death	-	-	B8LNW7	B8LNW7_PICSI Putative uncharacterized protein OS=Picea sitchensis PE=2 SV=1
MA_103473g0010	630	24938	0.9841	1791.31	21688	0.9841	1661.92	GO:0005730//nucleolus;GO:0005737//cytoplasm	GO:0043565//sequence-specific DNA binding	-	GO:0005730//nucleolus;GO:0005737//cytoplasm	GO:0043565//sequence-specific DNA binding	-	PF01381; HTH_3|PF08523; MBF1	-	-	-	-
MA_9992178g0010	921	24765	0.6982	1216.82	21780	0.6982	1141.64	GO:0005576//extracellular region;GO:0005773//vacuole;GO:0005634//nucleus	GO:0004197//cysteine-type endopeptidase activity	GO:0009651//response to salt stress;GO:0042742//defense response to bacterium;GO:0009269//response to desiccation;GO:0009266//response to temperature stimulus;GO:0006508//proteolysis;GO:0006972//hyperosmotic response;GO:0006833//water transport;GO:0007030//Golgi organization;GO:0006096//glycolysis;GO:0046686//response to cadmium ion	GO:0005576//extracellular region;GO:0005773//vacuole;GO:0005634//nucleus	GO:0004197//cysteine-type endopeptidase activity	GO:0009651//response to salt stress;GO:0042742//defense response to bacterium;GO:0009269//response to desiccation;GO:0009266//response to temperature stimulus;GO:0006508//proteolysis;GO:0006972//hyperosmotic response;GO:0006833//water transport;GO:0007030//Golgi organization;GO:0006096//glycolysis;GO:0046686//response to cadmium ion	PF00112; Peptidase_C1|PF08246; Inhibitor_I29	P43296	RD19A_ARATH Cysteine proteinase RD19a OS=Arabidopsis thaliana GN=RD19A PE=2 SV=1	-	-
MA_93382g0010	195	24764	0.9949	5746.92	21957	0.9949	5435.88	-	-	-	-	-	-	-	Q96386	MT3_CARPA Metallothionein-like protein type 3 OS=Carica papaya PE=3 SV=1	A9NK73	A9NK73_PICSI Putative uncharacterized protein OS=Picea sitchensis PE=4 SV=1
MA_93816g0010	810	24316	0.9988	1358.49	15778	0.9975	940.37	GO:0009536//plastid	GO:0005488//binding	-	GO:0009536//plastid	GO:0005488//binding	-	PF05419; GUN4	Q9LX31	GUN4C_ARATH Tetrapyrrole-binding protein, chloroplastic OS=Arabidopsis thaliana GN=GUN4 PE=1 SV=1	A9NXG2	A9NXG2_PICSI Putative uncharacterized protein OS=Picea sitchensis PE=2 SV=1
MA_92814g0010	879	24045	0.9989	1237.9	19526	0.9989	1072.4	GO:0009941//chloroplast envelope;GO:0009535//chloroplast thylakoid membrane;GO:0009570//chloroplast stroma;GO:0010319//stromule;GO:0048046//apoplast	GO:0046872//metal ion binding;GO:0004750//ribulose-phosphate 3-epimerase activity	GO:0019253//reductive pentose-phosphate cycle;GO:0006098//pentose-phosphate shunt;GO:0042742//defense response to bacterium;GO:0009409//response to cold;GO:0009624//response to nematode;GO:0009793//embryo development ending in seed dormancy	GO:0009941//chloroplast envelope;GO:0009535//chloroplast thylakoid membrane;GO:0009570//chloroplast stroma;GO:0010319//stromule;GO:0048046//apoplast	GO:0046872//metal ion binding;GO:0004750//ribulose-phosphate 3-epimerase activity	GO:0019253//reductive pentose-phosphate cycle;GO:0006098//pentose-phosphate shunt;GO:0042742//defense response to bacterium;GO:0009409//response to cold;GO:0009624//response to nematode;GO:0009793//embryo development ending in seed dormancy	PF00834; Ribul_P_3_epim	Q43157	RPE_SPIOL Ribulose-phosphate 3-epimerase, chloroplastic OS=Spinacia oleracea GN=RPE PE=1 SV=1	A9NP17	A9NP17_PICSI Putative uncharacterized protein OS=Picea sitchensis PE=2 SV=1
MA_10427661g0030	1032	23900	0.9341	1048.01	25842	0.9331	1208.87	-	-	-	-	-	-	PF00022; Actin	-	-	Q9SPI7	Q9SPI7_PICRU Actin OS=Picea rubens PE=2 SV=1
MA_10427891g0010	1323	23896	0.9924	817.362	26071	0.9917	951.326	GO:0005618//cell wall;GO:0005777//peroxisome;GO:0005739//mitochondrion;GO:0009941//chloroplast envelope;GO:0009570//chloroplast stroma;GO:0005773//vacuole;GO:0022626//cytosolic ribosome;GO:0005886//plasma membrane;GO:0010319//stromule;GO:0048046//apoplast	GO:0050897//cobalt ion binding;GO:0004096//catalase activity;GO:0020037//heme binding	GO:0009648//photoperiodism;GO:0042744//hydrogen peroxide catabolic process;GO:0055114//oxidation-reduction process;GO:0008219//cell death;GO:0009409//response to cold;GO:0045454//cell redox homeostasis;GO:0009737//response to abscisic acid stimulus;GO:0009970//cellular response to sulfate starvation;GO:0006995//cellular response to nitrogen starvation;GO:0046686//response to cadmium ion;GO:001603…	GO:0005618//cell wall;GO:0005777//peroxisome;GO:0005739//mitochondrion;GO:0009941//chloroplast envelope;GO:0009570//chloroplast stroma;GO:0005773//vacuole;GO:0022626//cytosolic ribosome;GO:0005886//plasma membrane;GO:0010319//stromule;GO:0048046//apoplast	GO:0050897//cobalt ion binding;GO:0004096//catalase activity;GO:0020037//heme binding	GO:0009648//photoperiodism;GO:0042744//hydrogen peroxide catabolic process;GO:0055114//oxidation-reduction process;GO:0008219//cell death;GO:0009409//response to cold;GO:0045454//cell redox homeostasis;GO:0009737//response to abscisic acid stimulus;GO:0009970//cellular response to sulfate starvation;GO:0006995//cellular response to nitrogen starvation;GO:0046686//response to cadmium ion;GO:001603…	PF00199; Catalase|PF06628; Catalase-rel	-	-	-	-
MA_10432139g0010	1608	23190	0.9994	652.625	20751	0.9994	622.995	GO:0005886//plasma membrane	GO:0016788//hydrolase activity, acting on ester bonds	-	GO:0005886//plasma membrane	GO:0016788//hydrolase activity, acting on ester bonds	-	PF04185; Phosphoesterase	-	-	A9NVD6	A9NVD6_PICSI Putative uncharacterized protein OS=Picea sitchensis PE=2 SV=1
MA_103594g0010	846	23138	0.9988	1237.67	59267	0.9988	3382.01	GO:0048046//apoplast;GO:0005618//cell wall	GO:0004553//hydrolase activity, hydrolyzing O-glycosyl compounds;GO:0016762//xyloglucan:xyloglucosyl transferase activity	GO:0006073//cellular glucan metabolic process	GO:0048046//apoplast;GO:0005618//cell wall	GO:0004553//hydrolase activity, hydrolyzing O-glycosyl compounds;GO:0016762//xyloglucan:xyloglucosyl transferase activity	GO:0006073//cellular glucan metabolic process	PF00722; Glyco_hydro_16|PF06955; XET_C	-	-	A9NNS2	A9NNS2_PICSI Putative uncharacterized protein OS=Picea sitchensis PE=2 SV=1
MA_45640g0010	228	22911	0.9956	4547.35	17346	0.9956	3672.79	GO:0009706//chloroplast inner membrane;GO:0010007//magnesium chelatase complex;GO:0005886//plasma membrane;GO:0005739//mitochondrion;GO:0048046//apoplast;GO:0000785//chromatin;GO:0005634//nucleus	GO:0016851//magnesium chelatase activity;GO:0044212//transcription regulatory region DNA binding;GO:0016531//copper chaperone activity;GO:0010314//phosphatidylinositol-5-phosphate binding;GO:0008270//zinc ion binding;GO:0018024//histone-lysine N-methyltransferase activity	GO:0009965//leaf morphogenesis;GO:0010093//specification of floral organ identity;GO:0010363//regulation of plant-type hypersensitive response;GO:0006261//DNA-dependent DNA replication;GO:0006306//DNA methylation;GO:0009805//coumarin biosynthetic process;GO:0009651//response to salt stress;GO:0016572//histone phosphorylation;GO:0019684//photosynthesis, light reaction;GO:0006342//chromatin silenci…	GO:0009706//chloroplast inner membrane;GO:0010007//magnesium chelatase complex;GO:0005886//plasma membrane;GO:0005739//mitochondrion;GO:0048046//apoplast;GO:0000785//chromatin;GO:0005634//nucleus	GO:0016851//magnesium chelatase activity;GO:0044212//transcription regulatory region DNA binding;GO:0016531//copper chaperone activity;GO:0010314//phosphatidylinositol-5-phosphate binding;GO:0008270//zinc ion binding;GO:0018024//histone-lysine N-methyltransferase activity	GO:0009965//leaf morphogenesis;GO:0010093//specification of floral organ identity;GO:0010363//regulation of plant-type hypersensitive response;GO:0006261//DNA-dependent DNA replication;GO:0006306//DNA methylation;GO:0009805//coumarin biosynthetic process;GO:0009651//response to salt stress;GO:0016572//histone phosphorylation;GO:0019684//photosynthesis, light reaction;GO:0006342//chromatin silenci…	PF00403; HMA	Q9TT99	ATOX1_CANFA Copper transport protein ATOX1 OS=Canis familiaris GN=ATOX1 PE=3 SV=1	A9NJS2	A9NJS2_PICSI Putative uncharacterized protein OS=Picea sitchensis PE=4 SV=1
MA_189742g0010	1545	22509	0.9994	659.291	19648	0.9987	613.934	GO:0009941//chloroplast envelope;GO:0009535//chloroplast thylakoid membrane	GO:0016628//oxidoreductase activity, acting on the CH-CH group of donors, NAD or NADP as acceptor;GO:0000166//nucleotide binding;GO:0045550//geranylgeranyl reductase activity	GO:0055114//oxidation-reduction process;GO:0015995//chlorophyll biosynthetic process;GO:0015979//photosynthesis	GO:0009941//chloroplast envelope;GO:0009535//chloroplast thylakoid membrane	GO:0016628//oxidoreductase activity, acting on the CH-CH group of donors, NAD or NADP as acceptor;GO:0000166//nucleotide binding;GO:0045550//geranylgeranyl reductase activity	GO:0055114//oxidation-reduction process;GO:0015995//chlorophyll biosynthetic process;GO:0015979//photosynthesis	PF07992; Pyr_redox_2	Q9CA67	CHLP_ARATH Geranylgeranyl diphosphate reductase, chloroplastic OS=Arabidopsis thaliana GN=CHLP PE=1 SV=1	B8LQ19	B8LQ19_PICSI Putative uncharacterized protein OS=Picea sitchensis PE=2 SV=1
MA_10436068g0010	1023	22071	0.9971	976.328	18816	0.998	887.94	GO:0005829//cytosol;GO:0009506//plasmodesma;GO:0005774//vacuolar membrane;GO:0009570//chloroplast stroma;GO:0005794//Golgi apparatus;GO:0005634//nucleus;GO:0005886//plasma membrane;GO:0048046//apoplast	GO:0030060//L-malate dehydrogenase activity;GO:0016746//transferase activity, transferring acyl groups;GO:0000166//nucleotide binding	GO:0009651//response to salt stress;GO:0009266//response to temperature stimulus;GO:0006108//malate metabolic process;GO:0006099//tricarboxylic acid cycle;GO:0044262//cellular carbohydrate metabolic process;GO:0006972//hyperosmotic response;GO:0006833//water transport;GO:0007030//Golgi organization;GO:0006096//glycolysis;GO:0006094//gluconeogenesis;GO:0010043//response to zinc ion;GO:0046686//res…	GO:0005829//cytosol;GO:0009506//plasmodesma;GO:0005774//vacuolar membrane;GO:0009570//chloroplast stroma;GO:0005794//Golgi apparatus;GO:0005634//nucleus;GO:0005886//plasma membrane;GO:0048046//apoplast	GO:0030060//L-malate dehydrogenase activity;GO:0016746//transferase activity, transferring acyl groups;GO:0000166//nucleotide binding	GO:0009651//response to salt stress;GO:0009266//response to temperature stimulus;GO:0006108//malate metabolic process;GO:0006099//tricarboxylic acid cycle;GO:0044262//cellular carbohydrate metabolic process;GO:0006972//hyperosmotic response;GO:0006833//water transport;GO:0007030//Golgi organization;GO:0006096//glycolysis;GO:0006094//gluconeogenesis;GO:0010043//response to zinc ion;GO:0046686//res…	PF00056; Ldh_1_N|PF02866; Ldh_1_C	P93819	MDHC1_ARATH Malate dehydrogenase, cytoplasmic 1 OS=Arabidopsis thaliana GN=At1g04410 PE=1 SV=2	C0PQ46	C0PQ46_PICSI Malate dehydrogenase OS=Picea sitchensis PE=2 SV=1
MA_10433694g0010	1197	22016	0.9992	832.326	19388	0.9992	781.935	GO:0009941//chloroplast envelope;GO:0010319//stromule;GO:0009570//chloroplast stroma;GO:0009579//thylakoid;GO:0048046//apoplast	GO:0003960//NADPH:quinone reductase activity;GO:0008270//zinc ion binding;GO:0000166//nucleotide binding	GO:0009409//response to cold;GO:0055114//oxidation-reduction process	GO:0009941//chloroplast envelope;GO:0010319//stromule;GO:0009570//chloroplast stroma;GO:0009579//thylakoid;GO:0048046//apoplast	GO:0003960//NADPH:quinone reductase activity;GO:0008270//zinc ion binding;GO:0000166//nucleotide binding	GO:0009409//response to cold;GO:0055114//oxidation-reduction process	PF08240; ADH_N|PF13602; ADH_zinc_N_2	-	-	A9NVP5	A9NVP5_PICSI Putative uncharacterized protein OS=Picea sitchensis PE=2 SV=1
MA_9973625g0010	731	21257	0.9986	1315.93	19868	0.9986	1312.1	GO:0005576//extracellular region	GO:0004190//aspartic-type endopeptidase activity	GO:0006508//proteolysis	GO:0005576//extracellular region	GO:0004190//aspartic-type endopeptidase activity	GO:0006508//proteolysis	-	-	-	-	-
MA_10426264g0020	1188	21138	0.9992	805.187	21220	0.9992	862.304	-	GO:0016747//transferase activity, transferring acyl groups other than amino-acyl groups	GO:0009058//biosynthetic process	-	GO:0016747//transferase activity, transferring acyl groups other than amino-acyl groups	GO:0009058//biosynthetic process	PF00195; Chal_sti_synt_N|PF02797; Chal_sti_synt_C	-	-	A9NXH9	A9NXH9_PICSI Chalcone synthase OS=Picea sitchensis PE=2 SV=1
MA_3650g0010	975	20892	0.9097	969.671	17777	0.9097	880.209	GO:0016021//integral to membrane;GO:0009506//plasmodesma;GO:0005886//plasma membrane	GO:0015250//water channel activity	GO:0055085//transmembrane transport;GO:0009750//response to fructose stimulus;GO:0009651//response to salt stress;GO:0009266//response to temperature stimulus;GO:0006972//hyperosmotic response;GO:0006833//water transport;GO:0007030//Golgi organization;GO:0006096//glycolysis;GO:0046686//response to cadmium ion	GO:0016021//integral to membrane;GO:0009506//plasmodesma;GO:0005886//plasma membrane	GO:0015250//water channel activity	GO:0055085//transmembrane transport;GO:0009750//response to fructose stimulus;GO:0009651//response to salt stress;GO:0009266//response to temperature stimulus;GO:0006972//hyperosmotic response;GO:0006833//water transport;GO:0007030//Golgi organization;GO:0006096//glycolysis;GO:0046686//response to cadmium ion	PF00230; MIP	Q39196	PIP14_ARATH Probable aquaporin PIP1-4 OS=Arabidopsis thaliana GN=PIP1.4 PE=1 SV=1	A9NV12	A9NV12_PICSI Putative uncharacterized protein OS=Picea sitchensis PE=2 SV=1
MA_132558g0010	771	20852	0.9987	1223.89	16322	0.9987	1022	GO:0009654//oxygen evolving complex;GO:0009536//plastid;GO:0019898//extrinsic to membrane	GO:0005509//calcium ion binding	GO:0015979//photosynthesis	GO:0009654//oxygen evolving complex;GO:0009536//plastid;GO:0019898//extrinsic to membrane	GO:0005509//calcium ion binding	GO:0015979//photosynthesis	PF01789; PsbP	P82658	TL19_ARATH Thylakoid lumenal 19 kDa protein, chloroplastic OS=Arabidopsis thaliana GN=At3g63540 PE=1 SV=2	A9NNC8	A9NNC8_PICSI Putative uncharacterized protein OS=Picea sitchensis PE=2 SV=1
MA_8643g0010	2030	20621	0.9995	459.688	20604	0.9995	489.99	-	-	-	-	-	-	-	-	-	-	-
MA_7999996g0010	263	20332	0.9962	3498.43	24908	0.9962	4572.09	-	-	-	-	-	-	-	-	-	-	-
MA_10433663g0010	447	20327	0.9978	2057.86	20058	0.9978	2166.27	GO:0005737//cytoplasm;GO:0005634//nucleus	GO:0004842//ubiquitin-protein ligase activity	GO:0016567//protein ubiquitination	GO:0005737//cytoplasm;GO:0005634//nucleus	GO:0004842//ubiquitin-protein ligase activity	GO:0016567//protein ubiquitination	PF00179; UQ_con	P35133	UBC10_ARATH Ubiquitin-conjugating enzyme E2 10 OS=Arabidopsis thaliana GN=UBC10 PE=1 SV=1	C0PPT0	C0PPT0_PICSI Putative uncharacterized protein OS=Picea sitchensis PE=2 SV=1
MA_10426590g0010	1530	20221	0.998	598.082	17260	0.9987	544.604	-	-	-	-	-	-	-	-	-	-	-
MA_121500g0010	648	20006	0.9985	1397.12	17072	0.9985	1271.87	GO:0005773//vacuole;GO:0016023//cytoplasmic membrane-bounded vesicle;GO:0005576//extracellular region	GO:0004197//cysteine-type endopeptidase activity	GO:0007568//aging;GO:0006508//proteolysis;GO:0009723//response to ethylene stimulus	GO:0005773//vacuole;GO:0016023//cytoplasmic membrane-bounded vesicle;GO:0005576//extracellular region	GO:0004197//cysteine-type endopeptidase activity	GO:0007568//aging;GO:0006508//proteolysis;GO:0009723//response to ethylene stimulus	PF00112; Peptidase_C1	-	-	-	-
MA_43509g0010	2673	19891	0.9996	336.749	12330	0.9996	222.687	GO:0044424//intracellular part	GO:0005515//protein binding;GO:0016301//kinase activity	GO:0050896//response to stimulus	GO:0044424//intracellular part	GO:0005515//protein binding;GO:0016301//kinase activity	GO:0050896//response to stimulus	PF00069; Pkinase|PF00582; Usp|PF04564; U-box	-	-	M5X2H4	M5X2H4_PRUPE Uncharacterized protein OS=Prunus persica GN=PRUPE_ppa001518mg PE=4 SV=1
MA_10432363g0010	3915	19730	0.967	228.058	17442	0.9885	215.078	GO:0005829//cytosol;GO:0005652//nuclear lamina	-	GO:0006997//nucleus organization	GO:0005829//cytosol;GO:0005652//nuclear lamina	-	GO:0006997//nucleus organization	-	-	-	M5WQZ9	M5WQZ9_PRUPE Uncharacterized protein OS=Prunus persica GN=PRUPE_ppa000399mg PE=4 SV=1
MA_10426793g0010	1179	19712	0.9992	756.6	15185	0.9992	621.774	GO:0016023//cytoplasmic membrane-bounded vesicle;GO:0016021//integral to membrane;GO:0009507//chloroplast	-	-	GO:0016023//cytoplasmic membrane-bounded vesicle;GO:0016021//integral to membrane;GO:0009507//chloroplast	-	-	PF04117; Mpv17_PMP22	Q6CAW5	SYM1_YARLI Protein SYM1 OS=Yarrowia lipolytica (strain CLIB 122 / E 150) GN=SYM1 PE=3 SV=1	B8LNA6	B8LNA6_PICSI Putative uncharacterized protein OS=Picea sitchensis PE=2 SV=1
MA_87937g0010	1068	19617	0.9991	831.21	16143	0.9991	729.701	GO:0009941//chloroplast envelope;GO:0005773//vacuole;GO:0009514//glyoxysome;GO:0048046//apoplast	GO:0030060//L-malate dehydrogenase activity;GO:0000166//nucleotide binding	GO:0006097//glyoxylate cycle;GO:0006108//malate metabolic process;GO:0031998//regulation of fatty acid beta-oxidation;GO:0006099//tricarboxylic acid cycle;GO:0080093//regulation of photorespiration	GO:0009941//chloroplast envelope;GO:0005773//vacuole;GO:0009514//glyoxysome;GO:0048046//apoplast	GO:0030060//L-malate dehydrogenase activity;GO:0000166//nucleotide binding	GO:0006097//glyoxylate cycle;GO:0006108//malate metabolic process;GO:0031998//regulation of fatty acid beta-oxidation;GO:0006099//tricarboxylic acid cycle;GO:0080093//regulation of photorespiration	PF00056; Ldh_1_N|PF02866; Ldh_1_C	P19446	MDHG_CITLA Malate dehydrogenase, glyoxysomal OS=Citrullus lanatus PE=1 SV=1	A9NXT5	A9NXT5_PICSI Malate dehydrogenase OS=Picea sitchensis PE=2 SV=1
MA_8117g0010	1533	19602	0.9961	578.639	18116	0.9967	570.495	GO:0031897//Tic complex;GO:0005618//cell wall;GO:0005829//cytosol;GO:0009570//chloroplast stroma;GO:0009535//chloroplast thylakoid membrane;GO:0005739//mitochondrion	GO:0004176//ATP-dependent peptidase activity;GO:0003677//DNA binding;GO:0004518//nuclease activity;GO:0005524//ATP binding	GO:0042744//hydrogen peroxide catabolic process;GO:0009902//chloroplast relocation;GO:0006289//nucleotide-excision repair;GO:0010304//PSII associated light-harvesting complex II catabolic process;GO:0034660//ncRNA metabolic process;GO:0006508//proteolysis;GO:0042793//transcription from plastid promoter;GO:0045037//protein import into chloroplast stroma;GO:0010380//regulation of chlorophyll biosyn…	GO:0031897//Tic complex;GO:0005618//cell wall;GO:0005829//cytosol;GO:0009570//chloroplast stroma;GO:0009535//chloroplast thylakoid membrane;GO:0005739//mitochondrion	GO:0004176//ATP-dependent peptidase activity;GO:0003677//DNA binding;GO:0004518//nuclease activity;GO:0005524//ATP binding	GO:0042744//hydrogen peroxide catabolic process;GO:0009902//chloroplast relocation;GO:0006289//nucleotide-excision repair;GO:0010304//PSII associated light-harvesting complex II catabolic process;GO:0034660//ncRNA metabolic process;GO:0006508//proteolysis;GO:0042793//transcription from plastid promoter;GO:0045037//protein import into chloroplast stroma;GO:0010380//regulation of chlorophyll biosyn…	PF00004; AAA|PF02861; Clp_N	P31542	CLPAB_SOLLC ATP-dependent Clp protease ATP-binding subunit clpA homolog CD4B, chloroplastic OS=Solanum lycopersicum GN=CD4B PE=3 SV=1	I1KBY3	I1KBY3_SOYBN Uncharacterized protein OS=Glycine max PE=3 SV=1
MA_10435304g0010	1098	19597	0.9991	807.675	26287	0.9982	1155.77	-	GO:0045486//naringenin 3-dioxygenase activity	GO:0055114//oxidation-reduction process	-	GO:0045486//naringenin 3-dioxygenase activity	GO:0055114//oxidation-reduction process	PF03171; 2OG-FeII_Oxy|PF14226; DIOX_N	-	-	A9NYQ5	A9NYQ5_PICSI Putative uncharacterized protein OS=Picea sitchensis PE=2 SV=1
MA_69667g0010	527	19396	0.9981	1665.52	19239	0.9981	1762.4	GO:0005886//plasma membrane;GO:0009507//chloroplast;GO:0048046//apoplast	GO:0003755//peptidyl-prolyl cis-trans isomerase activity	GO:0006457//protein folding;GO:0046686//response to cadmium ion;GO:0000413//protein peptidyl-prolyl isomerization	GO:0005886//plasma membrane;GO:0009507//chloroplast;GO:0048046//apoplast	GO:0003755//peptidyl-prolyl cis-trans isomerase activity	GO:0006457//protein folding;GO:0046686//response to cadmium ion;GO:0000413//protein peptidyl-prolyl isomerization	-	-	-	-	-
MA_10426544g0010	1023	19153	0.4858	847.248	15179	0.4731	716.307	GO:0005774//vacuolar membrane;GO:0048046//apoplast;GO:0009507//chloroplast;GO:0005794//Golgi apparatus;GO:0005829//cytosol;GO:0005740//mitochondrial envelope;GO:0005886//plasma membrane;GO:0005634//nucleus	GO:0051287//NAD binding;GO:0050661//NADP binding;GO:0004365//glyceraldehyde-3-phosphate dehydrogenase (NAD+) (phosphorylating) activity;GO:0008886//glyceraldehyde-3-phosphate dehydrogenase (NADP+) (non-phosphorylating) activity;GO:0005507//copper ion binding	GO:0007010//cytoskeleton organization;GO:0006098//pentose-phosphate shunt;GO:0006094//gluconeogenesis;GO:0009744//response to sucrose stimulus;GO:0042542//response to hydrogen peroxide;GO:0006833//water transport;GO:0009651//response to salt stress;GO:0010498//proteasomal protein catabolic process;GO:0006972//hyperosmotic response;GO:0007030//Golgi organization;GO:0006096//glycolysis;GO:0034976//…	GO:0005774//vacuolar membrane;GO:0048046//apoplast;GO:0009507//chloroplast;GO:0005794//Golgi apparatus;GO:0005829//cytosol;GO:0005740//mitochondrial envelope;GO:0005886//plasma membrane;GO:0005634//nucleus	GO:0051287//NAD binding;GO:0050661//NADP binding;GO:0004365//glyceraldehyde-3-phosphate dehydrogenase (NAD+) (phosphorylating) activity;GO:0008886//glyceraldehyde-3-phosphate dehydrogenase (NADP+) (non-phosphorylating) activity;GO:0005507//copper ion binding	GO:0007010//cytoskeleton organization;GO:0006098//pentose-phosphate shunt;GO:0006094//gluconeogenesis;GO:0009744//response to sucrose stimulus;GO:0042542//response to hydrogen peroxide;GO:0006833//water transport;GO:0009651//response to salt stress;GO:0010498//proteasomal protein catabolic process;GO:0006972//hyperosmotic response;GO:0007030//Golgi organization;GO:0006096//glycolysis;GO:0034976//…	PF00044; Gp_dh_N|PF02800; Gp_dh_C	-	-	-	-
MA_10428777g0010	360	19117	0.7361	2403.07	18914	0.7333	2536.37	-	GO:0003676//nucleic acid binding;GO:0000166//nucleotide binding	-	-	GO:0003676//nucleic acid binding;GO:0000166//nucleotide binding	-	PF00076; RRM_1	P49310	GRP1_SINAL Glycine-rich RNA-binding protein GRP1A OS=Sinapis alba PE=2 SV=1	Q9XEL4	Q9XEL4_PICGL Glycine-rich RNA-binding protein OS=Picea glauca GN=RNP PE=2 SV=1
MA_129930g0010	1095	19069	0.9991	788.067	16570	0.9991	730.533	GO:0009507//chloroplast	GO:0004332//fructose-bisphosphate aldolase activity	GO:0006096//glycolysis;GO:0001666//response to hypoxia	GO:0009507//chloroplast	GO:0004332//fructose-bisphosphate aldolase activity	GO:0006096//glycolysis;GO:0001666//response to hypoxia	PF00274; Glycolytic	P46256	ALF1_PEA Fructose-bisphosphate aldolase, cytoplasmic isozyme 1 OS=Pisum sativum PE=1 SV=1	A9NSH4	A9NSH4_PICSI Fructose-bisphosphate aldolase OS=Picea sitchensis PE=2 SV=1
MA_58118g0010	1806	18997	0.9994	476.01	15842	0.9989	423.471	-	-	-	-	-	-	PF07899; Frigida	P0DH90	FRIGI_ARATH Protein FRIGIDA OS=Arabidopsis thaliana GN=FRI PE=1 SV=1	A9NWA8	A9NWA8_PICSI Putative uncharacterized protein OS=Picea sitchensis PE=2 SV=1
MA_10427399g0010	1266	18586	0.9976	664.357	17107	0.9961	652.337	GO:0005618//cell wall;GO:0005730//nucleolus;GO:0005886//plasma membrane	GO:0031072//heat shock protein binding;GO:0003676//nucleic acid binding;GO:0046872//metal ion binding;GO:0005524//ATP binding;GO:0051082//unfolded protein binding;GO:0008276//protein methyltransferase activity	GO:0006457//protein folding;GO:0009651//response to salt stress;GO:0043462//regulation of ATPase activity;GO:0006479//protein methylation;GO:0009408//response to heat	GO:0005618//cell wall;GO:0005730//nucleolus;GO:0005886//plasma membrane	GO:0031072//heat shock protein binding;GO:0003676//nucleic acid binding;GO:0046872//metal ion binding;GO:0005524//ATP binding;GO:0051082//unfolded protein binding;GO:0008276//protein methyltransferase activity	GO:0006457//protein folding;GO:0009651//response to salt stress;GO:0043462//regulation of ATPase activity;GO:0006479//protein methylation;GO:0009408//response to heat	PF00226; DnaJ|PF00684; DnaJ_CXXCXGXG|PF01556; DnaJ_C	-	-	-	-
MA_141445g0010	1338	18387	0.8251	621.876	14989	0.8251	540.814	-	GO:0047918//GDP-mannose 3,5-epimerase activity;GO:0050662//coenzyme binding;GO:0000166//nucleotide binding	GO:0044237//cellular metabolic process	-	GO:0047918//GDP-mannose 3,5-epimerase activity;GO:0050662//coenzyme binding;GO:0000166//nucleotide binding	GO:0044237//cellular metabolic process	PF01370; Epimerase	Q93VR3	GME_ARATH GDP-mannose 3,5-epimerase OS=Arabidopsis thaliana GN=At5g28840 PE=1 SV=1	B8LK78	B8LK78_PICSI Putative uncharacterized protein OS=Picea sitchensis PE=2 SV=1
MA_54864g0010	1551	18305	0.9981	534.081	12925	0.9981	402.3	GO:0016020//membrane	GO:0003849//3-deoxy-7-phosphoheptulonate synthase activity	GO:0033587//shikimate biosynthetic process;GO:0009611//response to wounding;GO:0009617//response to bacterium;GO:0009423//chorismate biosynthetic process;GO:0009073//aromatic amino acid family biosynthetic process	GO:0016020//membrane	GO:0003849//3-deoxy-7-phosphoheptulonate synthase activity	GO:0033587//shikimate biosynthetic process;GO:0009611//response to wounding;GO:0009617//response to bacterium;GO:0009423//chorismate biosynthetic process;GO:0009073//aromatic amino acid family biosynthetic process	PF01474; DAHP_synth_2	P37216	AROG_SOLLC Phospho-2-dehydro-3-deoxyheptonate aldolase 2, chloroplastic OS=Solanum lycopersicum PE=2 SV=1	B8LMP9	B8LMP9_PICSI Putative uncharacterized protein OS=Picea sitchensis PE=2 SV=1
MA_10427237g0010	987	18250	0.999	836.748	13614	0.999	665.887	-	-	-	-	-	-	-	-	-	D5AA88	D5AA88_PICSI Putative uncharacterized protein OS=Picea sitchensis PE=2 SV=1
MA_273360g0010	1566	18122	0.977	523.677	40691	0.9764	1254.41	GO:0005874//microtubule;GO:0005737//cytoplasm	GO:0003924//GTPase activity;GO:0005200//structural constituent of cytoskeleton;GO:0005525//GTP binding	GO:0051258//protein polymerization;GO:0006184//GTP catabolic process;GO:0007017//microtubule-based process	GO:0005874//microtubule;GO:0005737//cytoplasm	GO:0003924//GTPase activity;GO:0005200//structural constituent of cytoskeleton;GO:0005525//GTP binding	GO:0051258//protein polymerization;GO:0006184//GTP catabolic process;GO:0007017//microtubule-based process	PF00091; Tubulin|PF03953; Tubulin_C	Q9ZRR5	TBA3_HORVU Tubulin alpha-3 chain OS=Hordeum vulgare GN=TUBA3 PE=1 SV=1	Q5ME66	Q5ME66_PSEMZ Alpha tubulin 1 OS=Pseudotsuga menziesii var. menziesii GN=AT1 PE=3 SV=1
MA_41476g0010	1617	17948	0.9994	502.291	12323	0.9994	367.907	GO:0016020//membrane	GO:0015166//polyol transmembrane transporter activity;GO:0016491//oxidoreductase activity;GO:0015145//monosaccharide transmembrane transporter activity	GO:0015749//monosaccharide transport;GO:0015791//polyol transport	GO:0016020//membrane	GO:0015166//polyol transmembrane transporter activity;GO:0016491//oxidoreductase activity;GO:0015145//monosaccharide transmembrane transporter activity	GO:0015749//monosaccharide transport;GO:0015791//polyol transport	PF00083; Sugar_tr	-	-	-	-
MA_43865g0010	549	17691	0.9982	1458.24	16353	0.9982	1437.99	GO:0005773//vacuole;GO:0005886//plasma membrane;GO:0005783//endoplasmic reticulum;GO:0005739//mitochondrion	GO:0005215//transporter activity	GO:0042538//hyperosmotic salinity response;GO:0009409//response to cold;GO:0006810//transport;GO:0009408//response to heat;GO:0009416//response to light stimulus	GO:0005773//vacuole;GO:0005886//plasma membrane;GO:0005783//endoplasmic reticulum;GO:0005739//mitochondrion	GO:0005215//transporter activity	GO:0042538//hyperosmotic salinity response;GO:0009409//response to cold;GO:0006810//transport;GO:0009408//response to heat;GO:0009416//response to light stimulus	PF08212; Lipocalin_2	Q46036	BLC_CITFR Outer membrane lipoprotein blc OS=Citrobacter freundii PE=3 SV=1	A9NP85	A9NP85_PICSI Putative uncharacterized protein OS=Picea sitchensis PE=2 SV=1
MA_33040g0010	1149	17568	0.9948	691.913	7649	0.9948	321.378	-	-	-	-	-	-	PF02458; Transferase	Q9M6F0	T5AT_TAXCU Taxadien-5-alpha-ol O-acetyltransferase OS=Taxus cuspidata GN=TAT PE=1 SV=1	A9NTA5	A9NTA5_PICSI Putative uncharacterized protein OS=Picea sitchensis PE=2 SV=1
MA_98268g0010	699	17543	0.9957	1135.73	10419	0.9957	719.582	-	GO:0016740//transferase activity	-	-	GO:0016740//transferase activity	-	PF00043; GST_C|PF13417; GST_N_3	Q9ZRW8	GSTUJ_ARATH Glutathione S-transferase U19 OS=Arabidopsis thaliana GN=GSTU19 PE=2 SV=1	Q2Q9T2	Q2Q9T2_PICMA Glutathione-S-transferase OS=Picea mariana GN=GST PE=3 SV=1
MA_10383244g0010	408	17369	0.9975	1926.48	18950	0.9975	2242.23	-	-	-	-	-	-	-	-	-	C6JS09	C6JS09_SORBI Putative uncharacterized protein Sb0016s002650 OS=Sorghum bicolor GN=Sb0016s002650 PE=4 SV=1
MA_108477g0010	1812	17221	0.9994	430.08	13812	0.9994	367.985	-	-	GO:0006952//defense response;GO:0051707//response to other organism;GO:0009753//response to jasmonic acid stimulus;GO:0050789//regulation of biological process;GO:0044763;GO:0009639//response to red or far red light	-	-	GO:0006952//defense response;GO:0051707//response to other organism;GO:0009753//response to jasmonic acid stimulus;GO:0050789//regulation of biological process;GO:0044763;GO:0009639//response to red or far red light	-	-	-	B8LQ74	B8LQ74_PICSI Putative uncharacterized protein OS=Picea sitchensis PE=2 SV=1
MA_185611g0010	1941	16677	0.9871	388.814	13439	0.9851	334.251	GO:0005739//mitochondrion;GO:0009941//chloroplast envelope;GO:0009570//chloroplast stroma;GO:0016020//membrane;GO:0048046//apoplast	GO:0016041//glutamate synthase (ferredoxin) activity	GO:0055114//oxidation-reduction process;GO:0009416//response to light stimulus;GO:0006537//glutamate biosynthetic process;GO:0009853//photorespiration;GO:0080114//positive regulation of glycine hydroxymethyltransferase activity	GO:0005739//mitochondrion;GO:0009941//chloroplast envelope;GO:0009570//chloroplast stroma;GO:0016020//membrane;GO:0048046//apoplast	GO:0016041//glutamate synthase (ferredoxin) activity	GO:0055114//oxidation-reduction process;GO:0009416//response to light stimulus;GO:0006537//glutamate biosynthetic process;GO:0009853//photorespiration;GO:0080114//positive regulation of glycine hydroxymethyltransferase activity	PF01493; GXGXG|PF01645; Glu_synthase	Q69RJ0	GLTB_ORYSJ Ferredoxin-dependent glutamate synthase, chloroplastic OS=Oryza sativa subsp. japonica GN=GLU PE=2 SV=2	M5VT70	M5VT70_PRUPE Uncharacterized protein OS=Prunus persica GN=PRUPE_ppa000146mg PE=4 SV=1
MA_9065834g0010	846	16533	0.9988	884.363	18730	0.9988	1068.81	GO:0005634//nucleus	GO:0008757//S-adenosylmethionine-dependent methyltransferase activity	GO:0032259//methylation	GO:0005634//nucleus	GO:0008757//S-adenosylmethionine-dependent methyltransferase activity	GO:0032259//methylation	PF01596; Methyltransf_3	O04854	CAMT_EUCGU Caffeoyl-CoA O-methyltransferase OS=Eucalyptus gunnii PE=2 SV=1	A9NT68	A9NT68_PICSI Putative uncharacterized protein OS=Picea sitchensis PE=2 SV=1
MA_358917g0010	1059	16509	0.9981	705.463	13398	0.9981	610.767	-	GO:0016757//transferase activity, transferring glycosyl groups;GO:0016787//hydrolase activity	GO:0005975//carbohydrate metabolic process;GO:0048608//reproductive structure development	-	GO:0016757//transferase activity, transferring glycosyl groups;GO:0016787//hydrolase activity	GO:0005975//carbohydrate metabolic process;GO:0048608//reproductive structure development	PF00722; Glyco_hydro_16|PF06955; XET_C	Q8LDS2	XTH27_ARATH Probable xyloglucan endotransglucosylase/hydrolase protein 27 OS=Arabidopsis thaliana GN=XTH27 PE=2 SV=2	A9NUC4	A9NUC4_PICSI Putative uncharacterized protein OS=Picea sitchensis PE=2 SV=1
MA_596288g0010	872	16323	0.9713	847.096	15664	0.9713	867.197	GO:0009941//chloroplast envelope;GO:0005618//cell wall;GO:0009570//chloroplast stroma;GO:0009535//chloroplast thylakoid membrane;GO:0005739//mitochondrion	GO:0004176//ATP-dependent peptidase activity;GO:0005524//ATP binding	GO:0009658//chloroplast organization;GO:0006508//proteolysis;GO:0045037//protein import into chloroplast stroma;GO:0010380//regulation of chlorophyll biosynthetic process	GO:0009941//chloroplast envelope;GO:0005618//cell wall;GO:0009570//chloroplast stroma;GO:0009535//chloroplast thylakoid membrane;GO:0005739//mitochondrion	GO:0004176//ATP-dependent peptidase activity;GO:0005524//ATP binding	GO:0009658//chloroplast organization;GO:0006508//proteolysis;GO:0045037//protein import into chloroplast stroma;GO:0010380//regulation of chlorophyll biosynthetic process	PF02151; UVR|PF07724; AAA_2	P31541	CLPAA_SOLLC ATP-dependent Clp protease ATP-binding subunit clpA homolog CD4A, chloroplastic OS=Solanum lycopersicum GN=CD4A PE=3 SV=1	D8R0V3	D8R0V3_SELML Putative uncharacterized protein OS=Selaginella moellendorffii GN=SELMODRAFT_439163 PE=3 SV=1
MA_87479g0010	1266	16293	0.9976	582.394	13680	0.9992	521.656	-	-	-	-	-	-	PF00581; Rhodanese	Q9FN48	CAS_ARATH Calcium sensing receptor, chloroplastic OS=Arabidopsis thaliana GN=CAS PE=1 SV=1	A9NX62	A9NX62_PICSI Putative uncharacterized protein OS=Picea sitchensis PE=2 SV=1
MA_762051g0010	759	16276	0.9987	970.41	14117	0.9987	897.909	GO:0005737//cytoplasm;GO:0005886//plasma membrane	-	GO:0009733//response to auxin stimulus;GO:0010044//response to aluminum ion	GO:0005737//cytoplasm;GO:0005886//plasma membrane	-	GO:0009733//response to auxin stimulus;GO:0010044//response to aluminum ion	PF12481; DUF3700	P24805	TSJT1_TOBAC Stem-specific protein TSJT1 OS=Nicotiana tabacum GN=TSJT1 PE=2 SV=1	A9NMJ2	A9NMJ2_PICSI Putative uncharacterized protein OS=Picea sitchensis PE=2 SV=1
MA_20909g0010	2004	16256	0.9995	367.084	14316	0.998	344.87	GO:0009507//chloroplast;GO:0005634//nucleus	GO:0050660//flavin adenine dinucleotide binding;GO:0030976//thiamine pyrophosphate binding;GO:0000287//magnesium ion binding;GO:0003984//acetolactate synthase activity	GO:0009097//isoleucine biosynthetic process;GO:0009099//valine biosynthetic process	GO:0009507//chloroplast;GO:0005634//nucleus	GO:0050660//flavin adenine dinucleotide binding;GO:0030976//thiamine pyrophosphate binding;GO:0000287//magnesium ion binding;GO:0003984//acetolactate synthase activity	GO:0009097//isoleucine biosynthetic process;GO:0009099//valine biosynthetic process	PF00205; TPP_enzyme_M|PF02775; TPP_enzyme_C|PF02776; TPP_enzyme_N	P09342	ILVB1_TOBAC Acetolactate synthase 1, chloroplastic OS=Nicotiana tabacum GN=ALS SURA PE=1 SV=1	B8LK99	B8LK99_PICSI Acetolactate synthase OS=Picea sitchensis PE=2 SV=1
MA_229452g0010	297	16215	0.9966	2470.64	10295	0.9966	1673.41	-	-	-	-	-	-	PF07207; Lir1	Q03200	LIRP1_ORYSJ Light-regulated protein OS=Oryza sativa subsp. japonica GN=LIR1 PE=2 SV=1	A9NL55	A9NL55_PICSI Putative uncharacterized protein OS=Picea sitchensis PE=2 SV=1
MA_10435618g0010	1632	16129	0.9988	447.236	12678	0.9988	375.027	GO:0009535//chloroplast thylakoid membrane;GO:0031969//chloroplast membrane	GO:0052662;GO:0052663;GO:0009540//zeaxanthin epoxidase [overall] activity	GO:0022900//electron transport chain;GO:0009414//response to water deprivation;GO:0010114//response to red light;GO:0050891//multicellular organismal water homeostasis;GO:0016123//xanthophyll biosynthetic process;GO:0009408//response to heat;GO:0006970//response to osmotic stress;GO:0009737//response to abscisic acid stimulus;GO:0006725//cellular aromatic compound metabolic process;GO:0009688//ab…	GO:0009535//chloroplast thylakoid membrane;GO:0031969//chloroplast membrane	GO:0052662;GO:0052663;GO:0009540//zeaxanthin epoxidase [overall] activity	GO:0022900//electron transport chain;GO:0009414//response to water deprivation;GO:0010114//response to red light;GO:0050891//multicellular organismal water homeostasis;GO:0016123//xanthophyll biosynthetic process;GO:0009408//response to heat;GO:0006970//response to osmotic stress;GO:0009737//response to abscisic acid stimulus;GO:0006725//cellular aromatic compound metabolic process;GO:0009688//ab…	PF01494; FAD_binding_3	O81360	ABA2_PRUAR Zeaxanthin epoxidase, chloroplastic OS=Prunus armeniaca PE=2 SV=1	C0PSJ1	C0PSJ1_PICSI Putative uncharacterized protein OS=Picea sitchensis PE=2 SV=1
MA_53961g0010	1788	16124	0.9966	408.089	11388	0.9978	307.476	GO:0005886//plasma membrane;GO:0090406//pollen tube;GO:0016021//integral to membrane	GO:0016491//oxidoreductase activity;GO:0005351//sugar:hydrogen symporter activity;GO:0005366//myo-inositol:hydrogen symporter activity	GO:0015798//myo-inositol transport;GO:0006863//purine nucleobase transport;GO:0055085//transmembrane transport;GO:0023052//signaling	GO:0005886//plasma membrane;GO:0090406//pollen tube;GO:0016021//integral to membrane	GO:0016491//oxidoreductase activity;GO:0005351//sugar:hydrogen symporter activity;GO:0005366//myo-inositol:hydrogen symporter activity	GO:0015798//myo-inositol transport;GO:0006863//purine nucleobase transport;GO:0055085//transmembrane transport;GO:0023052//signaling	PF00083; Sugar_tr	-	-	B8LLI2	B8LLI2_PICSI Putative uncharacterized protein OS=Picea sitchensis PE=2 SV=1
MA_10428353g0020	1233	16073	0.9992	589.906	16142	0.9992	632.013	GO:0005739//mitochondrion;GO:0016021//integral to membrane;GO:0009941//chloroplast envelope;GO:0009534//chloroplast thylakoid	GO:0015120//phosphoglycerate transmembrane transporter activity;GO:0071917//triose-phosphate transmembrane transporter activity;GO:0015297//antiporter activity	GO:0019684//photosynthesis, light reaction;GO:0015713//phosphoglycerate transport;GO:0035436//triose phosphate transmembrane transport;GO:0009643//photosynthetic acclimation;GO:0019344//cysteine biosynthetic process;GO:0035304//regulation of protein dephosphorylation	GO:0005739//mitochondrion;GO:0016021//integral to membrane;GO:0009941//chloroplast envelope;GO:0009534//chloroplast thylakoid	GO:0015120//phosphoglycerate transmembrane transporter activity;GO:0071917//triose-phosphate transmembrane transporter activity;GO:0015297//antiporter activity	GO:0019684//photosynthesis, light reaction;GO:0015713//phosphoglycerate transport;GO:0035436//triose phosphate transmembrane transport;GO:0009643//photosynthetic acclimation;GO:0019344//cysteine biosynthetic process;GO:0035304//regulation of protein dephosphorylation	PF00892; EamA|PF03151; TPT	Q9ZSR7	TPT_ARATH Triose phosphate/phosphate translocator TPT, chloroplastic OS=Arabidopsis thaliana GN=TPT PE=2 SV=1	-	-
MA_104409g0010	1026	16012	0.999	706.232	13240	0.999	622.977	-	GO:0032440//2-alkenal reductase [NAD(P)] activity;GO:0042132//fructose 1,6-bisphosphate 1-phosphatase activity	GO:0005975//carbohydrate metabolic process;GO:0055114//oxidation-reduction process	-	GO:0032440//2-alkenal reductase [NAD(P)] activity;GO:0042132//fructose 1,6-bisphosphate 1-phosphatase activity	GO:0005975//carbohydrate metabolic process;GO:0055114//oxidation-reduction process	PF00316; FBPase	P14766	F16P2_SPIOL Fructose-1,6-bisphosphatase, cytosolic OS=Spinacia oleracea PE=1 SV=2	A9NRG3	A9NRG3_PICSI Putative uncharacterized protein OS=Picea sitchensis PE=2 SV=1
MA_61158g0010	720	15737	0.9986	989.096	14528	0.9986	974.103	GO:0009505//plant-type cell wall;GO:0009570//chloroplast stroma;GO:0009579//thylakoid	GO:0004601//peroxidase activity;GO:0051920//peroxiredoxin activity	GO:0042742//defense response to bacterium;GO:0055114//oxidation-reduction process	GO:0009505//plant-type cell wall;GO:0009570//chloroplast stroma;GO:0009579//thylakoid	GO:0004601//peroxidase activity;GO:0051920//peroxiredoxin activity	GO:0042742//defense response to bacterium;GO:0055114//oxidation-reduction process	PF08534; Redoxin	-	-	A9NN26	A9NN26_PICSI Putative uncharacterized protein OS=Picea sitchensis PE=2 SV=1
MA_45077g0010	309	15679	0.9968	2296.2	15391	0.9935	2404.58	-	-	-	-	-	-	-	-	-	-	-
MA_537118g0010	1101	15515	0.9982	637.696	12053	0.9991	528.493	-	-	-	-	-	-	PF00139; Lectin_legB	-	-	A9NK70	A9NK70_PICSI Putative uncharacterized protein OS=Picea sitchensis PE=2 SV=1
MA_18326g0010	2196	15388	0.9995	317.102	11973	0.9995	263.21	GO:0005768//endosome;GO:0005773//vacuole;GO:0005794//Golgi apparatus;GO:0005576//extracellular region;GO:0005802//trans-Golgi network	GO:0008131//primary amine oxidase activity;GO:0005507//copper ion binding;GO:0048038//quinone binding	GO:0009308//amine metabolic process;GO:0055114//oxidation-reduction process	GO:0005768//endosome;GO:0005773//vacuole;GO:0005794//Golgi apparatus;GO:0005576//extracellular region;GO:0005802//trans-Golgi network	GO:0008131//primary amine oxidase activity;GO:0005507//copper ion binding;GO:0048038//quinone binding	GO:0009308//amine metabolic process;GO:0055114//oxidation-reduction process	PF01179; Cu_amine_oxid|PF02727; Cu_amine_oxidN2|PF02728; Cu_amine_oxidN3	-	-	C0PRF7	C0PRF7_PICSI Amine oxidase OS=Picea sitchensis PE=2 SV=1
MA_94565g0010	943	15289	0.9989	733.697	14640	0.9989	749.482	GO:0016020//membrane;GO:0005739//mitochondrion	GO:0003743//translation initiation factor activity	GO:0006413//translational initiation;GO:0016070//RNA metabolic process	GO:0016020//membrane;GO:0005739//mitochondrion	GO:0003743//translation initiation factor activity	GO:0006413//translational initiation;GO:0016070//RNA metabolic process	-	-	-	-	-
MA_10168585g0010	2000	15259	0.9995	345.259	16008	0.9995	386.401	GO:0005618//cell wall;GO:0005730//nucleolus;GO:0005819//spindle;GO:0005635//nuclear envelope;GO:0022626//cytosolic ribosome;GO:0009524//phragmoplast;GO:0005886//plasma membrane	GO:0042802//identical protein binding;GO:0005524//ATP binding;GO:0008568//microtubule-severing ATPase activity	GO:0051301//cell division;GO:0009860//pollen tube growth;GO:0009846//pollen germination;GO:0046686//response to cadmium ion	GO:0005618//cell wall;GO:0005730//nucleolus;GO:0005819//spindle;GO:0005635//nuclear envelope;GO:0022626//cytosolic ribosome;GO:0009524//phragmoplast;GO:0005886//plasma membrane	GO:0042802//identical protein binding;GO:0005524//ATP binding;GO:0008568//microtubule-severing ATPase activity	GO:0051301//cell division;GO:0009860//pollen tube growth;GO:0009846//pollen germination;GO:0046686//response to cadmium ion	-	-	-	D5A829	D5A829_PICSI Putative uncharacterized protein OS=Picea sitchensis PE=4 SV=1
MA_41196g0010	822	15225	0.9988	838.175	9294	0.9988	545.836	GO:0031969//chloroplast membrane;GO:0009570//chloroplast stroma	GO:0016671//oxidoreductase activity, acting on a sulfur group of donors, disulfide as acceptor	-	GO:0031969//chloroplast membrane;GO:0009570//chloroplast stroma	GO:0016671//oxidoreductase activity, acting on a sulfur group of donors, disulfide as acceptor	-	PF00085; Thioredoxin	Q10M18	TRL12_ORYSJ Thioredoxin-like 1-2, chloroplastic OS=Oryza sativa subsp. japonica GN=Os03g0326500 PE=2 SV=1	A9P0V9	A9P0V9_PICSI Putative uncharacterized protein OS=Picea sitchensis PE=2 SV=1
MA_13356g0010	522	15145	0.9981	1312.95	11060	0.9981	1022.86	GO:0005737//cytoplasm	-	-	GO:0005737//cytoplasm	-	-	PF12681; Glyoxalase_2	P64742	Y911_MYCBO Uncharacterized protein Mb0911c OS=Mycobacterium bovis (strain ATCC BAA-935 / AF2122/97) GN=Mb0911c PE=4 SV=1	A9NQ48	A9NQ48_PICSI Putative uncharacterized protein OS=Picea sitchensis PE=2 SV=1
MA_10197498g0010	660	14962	0.9985	1025.88	13170	0.9985	963.327	GO:0009533//chloroplast stromal thylakoid;GO:0010287//plastoglobule;GO:0009941//chloroplast envelope;GO:0009535//chloroplast thylakoid membrane	GO:0004601//peroxidase activity;GO:0051920//peroxiredoxin activity	GO:0055114//oxidation-reduction process	GO:0009533//chloroplast stromal thylakoid;GO:0010287//plastoglobule;GO:0009941//chloroplast envelope;GO:0009535//chloroplast thylakoid membrane	GO:0004601//peroxidase activity;GO:0051920//peroxiredoxin activity	GO:0055114//oxidation-reduction process	PF00578; AhpC-TSA	-	-	A9NTK7	A9NTK7_PICSI Putative uncharacterized protein OS=Picea sitchensis PE=2 SV=1
MA_10436276g0020	1401	14909	0.8722	481.57	10390	0.8715	358.022	-	GO:0016740//transferase activity	-	-	GO:0016740//transferase activity	-	PF00201; UDPGT	-	-	-	-
MA_72340g0010	1074	14886	0.9842	627.224	10947	0.9842	492.065	-	GO:0051213//dioxygenase activity	-	-	GO:0051213//dioxygenase activity	-	PF03171; 2OG-FeII_Oxy|PF14226; DIOX_N	Q05963	FL3H_CALCH Naringenin,2-oxoglutarate 3-dioxygenase OS=Callistephus chinensis GN=FHT PE=2 SV=1	-	-
MA_519042g0010	357	14753	0.8515	1870.08	7262	0.8067	982.019	-	-	-	-	-	-	-	-	-	-	-
MA_158497g0010	1146	14674	0.9991	579.446	18347	0.9991	772.88	GO:0044424//intracellular part	-	-	GO:0044424//intracellular part	-	-	PF00076; RRM_1	-	-	B8LRC5	B8LRC5_PICSI Putative uncharacterized protein OS=Picea sitchensis PE=2 SV=1
MA_6172876g0010	854	14573	0.9988	772.219	8291	0.9988	468.685	-	GO:0016747//transferase activity, transferring acyl groups other than amino-acyl groups	GO:0009058//biosynthetic process	-	GO:0016747//transferase activity, transferring acyl groups other than amino-acyl groups	GO:0009058//biosynthetic process	-	-	-	-	-
MA_2234075g0010	477	14485	0.9979	1374.2	7815	0.9979	790.938	GO:0044434	GO:0016705//oxidoreductase activity, acting on paired donors, with incorporation or reduction of molecular oxygen;GO:0009055//electron carrier activity;GO:0020037//heme binding;GO:0005506//iron ion binding	GO:0050896//response to stimulus;GO:0055114//oxidation-reduction process	GO:0044434	GO:0016705//oxidoreductase activity, acting on paired donors, with incorporation or reduction of molecular oxygen;GO:0009055//electron carrier activity;GO:0020037//heme binding;GO:0005506//iron ion binding	GO:0050896//response to stimulus;GO:0055114//oxidation-reduction process	-	-	-	-	-
MA_9933g0010	690	14370	0.9464	942.447	11629	0.9464	813.626	-	-	-	-	-	-	-	-	-	C0PF21	C0PF21_MAIZE Uncharacterized protein OS=Zea mays PE=2 SV=1
MA_8033g0010	1347	14082	0.9985	473.092	12598	0.9985	451.508	GO:0022626//cytosolic ribosome;GO:0009505//plant-type cell wall;GO:0009507//chloroplast	GO:0080079//cellobiose glucosidase activity;GO:0047668//amygdalin beta-glucosidase activity;GO:0004567//beta-mannosidase activity;GO:0080082//esculin beta-glucosidase activity;GO:0080081//4-methylumbelliferyl-beta-D-glucopyranoside beta-glucosidase activity;GO:0080083//beta-gentiobiose beta-glucosidase activity	GO:0008152//metabolic process	GO:0022626//cytosolic ribosome;GO:0009505//plant-type cell wall;GO:0009507//chloroplast	GO:0080079//cellobiose glucosidase activity;GO:0047668//amygdalin beta-glucosidase activity;GO:0004567//beta-mannosidase activity;GO:0080082//esculin beta-glucosidase activity;GO:0080081//4-methylumbelliferyl-beta-D-glucopyranoside beta-glucosidase activity;GO:0080083//beta-gentiobiose beta-glucosidase activity	GO:0008152//metabolic process	PF00232; Glyco_hydro_1	Q9LV33	BGL44_ARATH Beta-glucosidase 44 OS=Arabidopsis thaliana GN=BGLU44 PE=2 SV=1	B8LQ09	B8LQ09_PICSI Putative uncharacterized protein OS=Picea sitchensis PE=2 SV=1
MA_108626g0020	519	13986	0.9981	1219.48	13045	0.9961	1213.41	GO:0005737//cytoplasm;GO:0005886//plasma membrane;GO:0005634//nucleus	GO:0016881//acid-amino acid ligase activity	GO:0006511//ubiquitin-dependent protein catabolic process	GO:0005737//cytoplasm;GO:0005886//plasma membrane;GO:0005634//nucleus	GO:0016881//acid-amino acid ligase activity	GO:0006511//ubiquitin-dependent protein catabolic process	PF00179; UQ_con	-	-	A9NLA0	A9NLA0_PICSI Putative uncharacterized protein OS=Picea sitchensis PE=2 SV=1
MA_10090g0010	2076	13929	0.999	303.628	25228	0.9995	586.661	GO:0005829//cytosol;GO:0005777//peroxisome;GO:0009941//chloroplast envelope;GO:0009570//chloroplast stroma;GO:0005886//plasma membrane;GO:0048046//apoplast	GO:0005507//copper ion binding;GO:0008705//methionine synthase activity;GO:0008270//zinc ion binding;GO:0003871//5-methyltetrahydropteroyltriglutamate-homocysteine S-methyltransferase activity	GO:0009086//methionine biosynthetic process;GO:0009651//response to salt stress;GO:0032259//methylation;GO:0010043//response to zinc ion;GO:0046686//response to cadmium ion	GO:0005829//cytosol;GO:0005777//peroxisome;GO:0009941//chloroplast envelope;GO:0009570//chloroplast stroma;GO:0005886//plasma membrane;GO:0048046//apoplast	GO:0005507//copper ion binding;GO:0008705//methionine synthase activity;GO:0008270//zinc ion binding;GO:0003871//5-methyltetrahydropteroyltriglutamate-homocysteine S-methyltransferase activity	GO:0009086//methionine biosynthetic process;GO:0009651//response to salt stress;GO:0032259//methylation;GO:0010043//response to zinc ion;GO:0046686//response to cadmium ion	PF01717; Meth_synt_2|PF08267; Meth_synt_1	Q42699	METE_CATRO 5-methyltetrahydropteroyltriglutamate--homocysteine methyltransferase OS=Catharanthus roseus GN=METE PE=2 SV=1	B8LPY2	B8LPY2_PICSI Putative uncharacterized protein OS=Picea sitchensis PE=2 SV=1
MA_72555g0010	527	13889	0.9962	1192.64	16869	0.9981	1545.29	-	-	-	-	-	-	-	-	-	-	-
MA_117445g0010	846	13692	0.8357	732.396	11262	0.8369	642.653	-	GO:0004197//cysteine-type endopeptidase activity	GO:0006508//proteolysis;GO:0050790//regulation of catalytic activity	-	GO:0004197//cysteine-type endopeptidase activity	GO:0006508//proteolysis;GO:0050790//regulation of catalytic activity	PF00112; Peptidase_C1|PF08127; Propeptide_C1	P00787	CATB_RAT Cathepsin B OS=Rattus norvegicus GN=Ctsb PE=1 SV=2	A9NKL4	A9NKL4_PICSI Putative uncharacterized protein OS=Picea sitchensis PE=2 SV=1
MA_93206g0010	819	13656	0.9634	754.551	14071	0.9646	829.417	GO:0005737//cytoplasm	GO:0004427//inorganic diphosphatase activity;GO:0000287//magnesium ion binding	GO:0046686//response to cadmium ion;GO:0006796//phosphate-containing compound metabolic process	GO:0005737//cytoplasm	GO:0004427//inorganic diphosphatase activity;GO:0000287//magnesium ion binding	GO:0046686//response to cadmium ion;GO:0006796//phosphate-containing compound metabolic process	PF00719; Pyrophosphatase	O48556	IPYR_MAIZE Soluble inorganic pyrophosphatase OS=Zea mays GN=IPP PE=2 SV=1	A9NMY6	A9NMY6_PICSI Putative uncharacterized protein OS=Picea sitchensis PE=2 SV=1
MA_10186551g0010	495	13458	0.998	1230.34	8390	0.998	818.255	-	-	-	-	-	-	PF00043; GST_C	-	-	A9NS21	A9NS21_PICSI Putative uncharacterized protein OS=Picea sitchensis PE=2 SV=1
MA_57932g0010	1122	13457	0.9982	542.756	9796	0.9973	421.49	-	GO:0020037//heme binding;GO:0004601//peroxidase activity	GO:0055114//oxidation-reduction process;GO:0006979//response to oxidative stress	-	GO:0020037//heme binding;GO:0004601//peroxidase activity	GO:0055114//oxidation-reduction process;GO:0006979//response to oxidative stress	PF00141; peroxidase	-	-	-	-
MA_10435028g0010	1356	13320	0.9971	444.522	14116	0.9978	502.555	-	-	-	-	-	-	PF05542; DUF760	-	-	B8LPW2	B8LPW2_PICSI Putative uncharacterized protein OS=Picea sitchensis PE=2 SV=1
MA_3956837g0010	361	13287	0.9972	1665.59	11884	0.9972	1589.23	-	-	GO:0009751//response to salicylic acid stimulus;GO:0007568//aging	-	-	GO:0009751//response to salicylic acid stimulus;GO:0007568//aging	PF00240; ubiquitin	-	-	-	-
MA_8824317g0010	546	13266	0.9835	1099.5	7405	0.9835	654.733	GO:0009941//chloroplast envelope;GO:0010287//plastoglobule;GO:0005739//mitochondrion;GO:0009535//chloroplast thylakoid membrane	GO:0016705//oxidoreductase activity, acting on paired donors, with incorporation or reduction of molecular oxygen;GO:0005506//iron ion binding;GO:0020037//heme binding;GO:0009055//electron carrier activity;GO:0019825//oxygen binding;GO:0009978//allene oxide synthase activity	GO:0009108//coenzyme biosynthetic process;GO:0008652//cellular amino acid biosynthetic process;GO:0009695//jasmonic acid biosynthetic process;GO:0009697//salicylic acid biosynthetic process;GO:0010363//regulation of plant-type hypersensitive response;GO:0019761//glucosinolate biosynthetic process;GO:0010200//response to chitin;GO:0009684//indoleacetic acid biosynthetic process;GO:0031348//negativ…	GO:0009941//chloroplast envelope;GO:0010287//plastoglobule;GO:0005739//mitochondrion;GO:0009535//chloroplast thylakoid membrane	GO:0016705//oxidoreductase activity, acting on paired donors, with incorporation or reduction of molecular oxygen;GO:0005506//iron ion binding;GO:0020037//heme binding;GO:0009055//electron carrier activity;GO:0019825//oxygen binding;GO:0009978//allene oxide synthase activity	GO:0009108//coenzyme biosynthetic process;GO:0008652//cellular amino acid biosynthetic process;GO:0009695//jasmonic acid biosynthetic process;GO:0009697//salicylic acid biosynthetic process;GO:0010363//regulation of plant-type hypersensitive response;GO:0019761//glucosinolate biosynthetic process;GO:0010200//response to chitin;GO:0009684//indoleacetic acid biosynthetic process;GO:0031348//negativ…	PF00067; p450	Q96242	CP74A_ARATH Allene oxide synthase, chloroplastic OS=Arabidopsis thaliana GN=CYP74A PE=1 SV=3	A9NX03	A9NX03_PICSI Putative uncharacterized protein OS=Picea sitchensis PE=2 SV=1
MA_10436871g0030	1326	13241	0.8703	451.883	7466	0.9359	271.817	-	-	-	-	-	-	PF00067; p450	-	-	-	-
MA_10431748g0020	693	13164	0.9986	859.615	11461	0.9986	798.401	GO:0005773//vacuole;GO:0005634//nucleus	-	GO:0016192//vesicle-mediated transport;GO:0010224//response to UV-B;GO:0006623//protein targeting to vacuole;GO:0009751//response to salicylic acid stimulus;GO:0042787//protein ubiquitination involved in ubiquitin-dependent protein catabolic process;GO:0007568//aging	GO:0005773//vacuole;GO:0005634//nucleus	-	GO:0016192//vesicle-mediated transport;GO:0010224//response to UV-B;GO:0006623//protein targeting to vacuole;GO:0009751//response to salicylic acid stimulus;GO:0042787//protein ubiquitination involved in ubiquitin-dependent protein catabolic process;GO:0007568//aging	PF00240; ubiquitin	-	-	K8F2N1	K8F2N1_9CHLO Polyubiquitin OS=Bathycoccus prasinos GN=Bathy07g03600 PE=4 SV=1
MA_10743g0010	2640	13102	0.9989	224.586	10242	0.9989	187.289	-	GO:0046524//sucrose-phosphate synthase activity	GO:0009058//biosynthetic process;GO:0005985//sucrose metabolic process	-	GO:0046524//sucrose-phosphate synthase activity	GO:0009058//biosynthetic process;GO:0005985//sucrose metabolic process	PF00534; Glycos_transf_1|PF05116; S6PP|PF13579; Glyco_trans_4_4	O04933	SPSA2_CRAPL Probable sucrose-phosphate synthase 2 OS=Craterostigma plantagineum GN=SPS2 PE=2 SV=1	B8LLM0	B8LLM0_PICSI Putative uncharacterized protein OS=Picea sitchensis PE=2 SV=1
MA_29812g0010	2472	13056	0.9078	239.007	11394	0.9094	222.515	-	-	-	-	-	-	PF04146; YTH	Q0VCZ3	YTHD2_BOVIN YTH domain family protein 2 OS=Bos taurus GN=YTHDF2 PE=2 SV=1	D5A886	D5A886_PICSI Putative uncharacterized protein OS=Picea sitchensis PE=2 SV=1
MA_7388g0020	6810	12807	0.9993	85.1039	13922	0.9999	98.693	GO:0016020//membrane;GO:0009505//plant-type cell wall;GO:0009507//chloroplast;GO:0005829//cytosol;GO:0005681//spliceosomal complex	GO:0016157//sucrose synthase activity	GO:0009630//gravitropism;GO:0006499//N-terminal protein myristoylation;GO:0000226//microtubule cytoskeleton organization;GO:0006346//methylation-dependent chromatin silencing;GO:0019375//galactolipid biosynthetic process;GO:0007267//cell-cell signaling;GO:0010431//seed maturation;GO:0000911//cytokinesis by cell plate formation;GO:0005986//sucrose biosynthetic process;GO:0010050//vegetative phase …	GO:0016020//membrane;GO:0009505//plant-type cell wall;GO:0009507//chloroplast;GO:0005829//cytosol;GO:0005681//spliceosomal complex	GO:0016157//sucrose synthase activity	GO:0009630//gravitropism;GO:0006499//N-terminal protein myristoylation;GO:0000226//microtubule cytoskeleton organization;GO:0006346//methylation-dependent chromatin silencing;GO:0019375//galactolipid biosynthetic process;GO:0007267//cell-cell signaling;GO:0010431//seed maturation;GO:0000911//cytokinesis by cell plate formation;GO:0005986//sucrose biosynthetic process;GO:0010050//vegetative phase …	PF01398; JAB|PF08082; PRO8NT|PF08083; PROCN|PF08084; PROCT|PF10596; U6-snRNA_bdg|PF10597; U5_2-snRNA_bdg|PF10598; RRM_4|PF12134; PRP8_domainIV	Q99PV0	PRP8_MOUSE Pre-mRNA-processing-splicing factor 8 OS=Mus musculus GN=Prpf8 PE=1 SV=2	D7U143	D7U143_VITVI Putative uncharacterized protein OS=Vitis vinifera GN=VIT_09s0002g07070 PE=4 SV=1
MA_10434287g0020	1491	12738	0.9987	386.61	11032	0.9993	357.197	GO:0005737//cytoplasm	GO:0008886//glyceraldehyde-3-phosphate dehydrogenase (NADP+) (non-phosphorylating) activity	GO:0055114//oxidation-reduction process	GO:0005737//cytoplasm	GO:0008886//glyceraldehyde-3-phosphate dehydrogenase (NADP+) (non-phosphorylating) activity	GO:0055114//oxidation-reduction process	PF00171; Aldedh	-	-	M7ZEU9	M7ZEU9_TRIUA NADP-dependent glyceraldehyde-3-phosphate dehydrogenase OS=Triticum urartu GN=TRIUR3_18227 PE=4 SV=1
MA_18179g0010	873	12734	0.9908	660.085	10581	0.9897	585.119	-	-	-	-	-	-	PF00168; C2	-	-	C0PR96	C0PR96_PICSI Putative uncharacterized protein OS=Picea sitchensis PE=2 SV=1
MA_4340g0010	2431	12618	0.9453	234.885	10226	0.9449	203.073	GO:0009941//chloroplast envelope;GO:0009570//chloroplast stroma	GO:0003743//translation initiation factor activity	GO:0010155//regulation of proton transport;GO:0006413//translational initiation;GO:0019288//isopentenyl diphosphate biosynthetic process, mevalonate-independent pathway;GO:0009902//chloroplast relocation;GO:0046777//protein autophosphorylation;GO:0034660//ncRNA metabolic process;GO:0042793//transcription from plastid promoter;GO:0010027//thylakoid membrane organization	GO:0009941//chloroplast envelope;GO:0009570//chloroplast stroma	GO:0003743//translation initiation factor activity	GO:0010155//regulation of proton transport;GO:0006413//translational initiation;GO:0019288//isopentenyl diphosphate biosynthetic process, mevalonate-independent pathway;GO:0009902//chloroplast relocation;GO:0046777//protein autophosphorylation;GO:0034660//ncRNA metabolic process;GO:0042793//transcription from plastid promoter;GO:0010027//thylakoid membrane organization	PF00009; GTP_EFTU|PF03144; GTP_EFTU_D2|PF04760; IF2_N	P57997	IF2C_PHAVU Translation initiation factor IF-2, chloroplastic OS=Phaseolus vulgaris GN=IF2CP PE=2 SV=1	F6H4W1	F6H4W1_VITVI Translation initiation factor IF-2 OS=Vitis vinifera GN=VIT_19s0027g00130 PE=2 SV=1
MA_241180g0010	780	12605	0.9987	731.303	12643	0.9987	782.505	GO:0016023//cytoplasmic membrane-bounded vesicle;GO:0005774//vacuolar membrane;GO:0009507//chloroplast	-	GO:0019761//glucosinolate biosynthetic process	GO:0016023//cytoplasmic membrane-bounded vesicle;GO:0005774//vacuolar membrane;GO:0009507//chloroplast	-	GO:0019761//glucosinolate biosynthetic process	PF04832; SOUL	Q9Y5Z4	HEBP2_HUMAN Heme-binding protein 2 OS=Homo sapiens GN=HEBP2 PE=1 SV=1	A9NQV2	A9NQV2_PICSI Putative uncharacterized protein OS=Picea sitchensis PE=2 SV=1
MA_10123473g0010	480	12603	0.9979	1188.18	13879	0.9979	1395.88	GO:0000312//plastid small ribosomal subunit;GO:0009941//chloroplast envelope;GO:0022627//cytosolic small ribosomal subunit;GO:0009534//chloroplast thylakoid;GO:0009570//chloroplast stroma	GO:0019843//rRNA binding;GO:0003735//structural constituent of ribosome	GO:0032544//plastid translation;GO:0051170//nuclear import	GO:0000312//plastid small ribosomal subunit;GO:0009941//chloroplast envelope;GO:0022627//cytosolic small ribosomal subunit;GO:0009534//chloroplast thylakoid;GO:0009570//chloroplast stroma	GO:0019843//rRNA binding;GO:0003735//structural constituent of ribosome	GO:0032544//plastid translation;GO:0051170//nuclear import	PF00366; Ribosomal_S17	P16180	RR17_ARATH 30S ribosomal protein S17, chloroplastic OS=Arabidopsis thaliana GN=RPS17 PE=2 SV=1	A9NRW2	A9NRW2_PICSI Putative uncharacterized protein OS=Picea sitchensis PE=2 SV=1
MA_10436831g0010	3102	12514	0.9974	182.559	11776	0.9977	183.268	GO:0009707//chloroplast outer membrane;GO:0005634//nucleus	-	GO:0035304//regulation of protein dephosphorylation;GO:0010207//photosystem II assembly;GO:0009902//chloroplast relocation;GO:0045893//positive regulation of transcription, DNA-dependent;GO:0042793//transcription from plastid promoter;GO:0006364//rRNA processing;GO:0010027//thylakoid membrane organization	GO:0009707//chloroplast outer membrane;GO:0005634//nucleus	-	GO:0035304//regulation of protein dephosphorylation;GO:0010207//photosystem II assembly;GO:0009902//chloroplast relocation;GO:0045893//positive regulation of transcription, DNA-dependent;GO:0042793//transcription from plastid promoter;GO:0006364//rRNA processing;GO:0010027//thylakoid membrane organization	-	-	-	F6HF24	F6HF24_VITVI Putative uncharacterized protein OS=Vitis vinifera GN=VIT_01s0011g02860 PE=4 SV=1
MA_206473g0010	1770	12483	0.9989	319.15	9290	0.9994	253.381	-	-	-	-	-	-	-	-	-	-	-
MA_203441g0010	1032	12460	0.9961	546.371	9713	0.9913	454.366	-	GO:0005488//binding	-	-	GO:0005488//binding	-	PF01370; Epimerase	-	-	-	-
MA_182125g0010	2676	12412	0.8516	209.896	9941	0.8509	179.339	GO:0005576//extracellular region	-	GO:0006499//N-terminal protein myristoylation	GO:0005576//extracellular region	-	GO:0006499//N-terminal protein myristoylation	-	-	-	B8LLN7	B8LLN7_PICSI Putative uncharacterized protein OS=Picea sitchensis PE=2 SV=1
MA_102643g0010	546	12362	0.9982	1024.58	11970	0.9982	1058.36	GO:0009570//chloroplast stroma	GO:0008113//peptide-methionine-(S)-S-oxide reductase activity	GO:0034599//cellular response to oxidative stress;GO:0055114//oxidation-reduction process;GO:0080167//response to karrikin	GO:0009570//chloroplast stroma	GO:0008113//peptide-methionine-(S)-S-oxide reductase activity	GO:0034599//cellular response to oxidative stress;GO:0055114//oxidation-reduction process;GO:0080167//response to karrikin	PF01625; PMSR	Q9LY14	MSRA3_ARATH Peptide methionine sulfoxide reductase A3 OS=Arabidopsis thaliana GN=MSRA3 PE=1 SV=1	A9NR21	A9NR21_PICSI Putative uncharacterized protein OS=Picea sitchensis PE=2 SV=1
MA_169758g0010	4644	12291	0.9976	119.769	12867	0.9983	133.757	GO:0005829//cytosol	GO:0005524//ATP binding;GO:0004674//protein serine/threonine kinase activity	GO:0006468//protein phosphorylation	GO:0005829//cytosol	GO:0005524//ATP binding;GO:0004674//protein serine/threonine kinase activity	GO:0006468//protein phosphorylation	PF00564; PB1|PF07714; Pkinase_Tyr	-	-	A9SX50	A9SX50_PHYPA Predicted protein (Fragment) OS=Physcomitrella patens subsp. patens GN=PHYPADRAFT_136776 PE=4 SV=1
MA_19316g0010	1281	12261	0.9969	433.138	9855	0.9984	371.398	GO:0005634//nucleus	GO:0004674//protein serine/threonine kinase activity;GO:0005524//ATP binding	GO:0006468//protein phosphorylation;GO:0009651//response to salt stress;GO:0009738//abscisic acid mediated signaling pathway	GO:0005634//nucleus	GO:0004674//protein serine/threonine kinase activity;GO:0005524//ATP binding	GO:0006468//protein phosphorylation;GO:0009651//response to salt stress;GO:0009738//abscisic acid mediated signaling pathway	PF00069; Pkinase	Q7XQP4	SAPK7_ORYSJ Serine/threonine-protein kinase SAPK7 OS=Oryza sativa subsp. japonica GN=SAPK7 PE=2 SV=2	-	-
MA_4173g0010	1497	12230	1	369.704	7004	0.9993	225.869	-	GO:0016647//oxidoreductase activity, acting on the CH-NH group of donors, oxygen as acceptor;GO:0000166//nucleotide binding	-	-	GO:0016647//oxidoreductase activity, acting on the CH-NH group of donors, oxygen as acceptor;GO:0000166//nucleotide binding	-	PF01593; Amino_oxidase	-	-	-	-
MA_10436687g0010	2742	12198	0.9161	201.312	8652	0.9154	152.328	GO:0016020//membrane	GO:0016740//transferase activity	-	GO:0016020//membrane	GO:0016740//transferase activity	-	PF03552; Cellulose_synt	-	-	-	-
MA_10429587g0010	1263	12135	0.9089	434.796	14262	0.9074	545.141	-	-	-	-	-	-	PF10539; Dev_Cell_Death	-	-	B8LQS0	B8LQS0_PICSI Putative uncharacterized protein OS=Picea sitchensis PE=2 SV=1
MA_10427218g0010	1803	12125	0.9922	304.323	8410	0.9906	225.181	GO:0005829//cytosol;GO:0005618//cell wall;GO:0009507//chloroplast;GO:0005886//plasma membrane;GO:0048046//apoplast	GO:0051287//NAD binding;GO:0008270//zinc ion binding;GO:0050897//cobalt ion binding;GO:0004473//malate dehydrogenase (oxaloacetate-decarboxylating) (NADP+) activity;GO:0042803//protein homodimerization activity;GO:0016619//malate dehydrogenase (oxaloacetate-decarboxylating) activity	GO:0055114//oxidation-reduction process;GO:0006108//malate metabolic process;GO:0051289//protein homotetramerization;GO:0046686//response to cadmium ion	GO:0005829//cytosol;GO:0005618//cell wall;GO:0009507//chloroplast;GO:0005886//plasma membrane;GO:0048046//apoplast	GO:0051287//NAD binding;GO:0008270//zinc ion binding;GO:0050897//cobalt ion binding;GO:0004473//malate dehydrogenase (oxaloacetate-decarboxylating) (NADP+) activity;GO:0042803//protein homodimerization activity;GO:0016619//malate dehydrogenase (oxaloacetate-decarboxylating) activity	GO:0055114//oxidation-reduction process;GO:0006108//malate metabolic process;GO:0051289//protein homotetramerization;GO:0046686//response to cadmium ion	PF00390; malic|PF03949; Malic_M	-	-	-	-
MA_107903g0010	3060	12062	0.9993	178.38	12112	0.9993	191.085	GO:0005886//plasma membrane	GO:0008641//small protein activating enzyme activity;GO:0005524//ATP binding;GO:0004842//ubiquitin-protein ligase activity	GO:0046686//response to cadmium ion;GO:0016567//protein ubiquitination;GO:0051707//response to other organism	GO:0005886//plasma membrane	GO:0008641//small protein activating enzyme activity;GO:0005524//ATP binding;GO:0004842//ubiquitin-protein ligase activity	GO:0046686//response to cadmium ion;GO:0016567//protein ubiquitination;GO:0051707//response to other organism	PF00899; ThiF|PF02134; UBACT|PF09358; UBA_e1_C|PF10585; UBA_e1_thiolCys	-	-	A9REZ6	A9REZ6_PHYPA Predicted protein OS=Physcomitrella patens subsp. patens GN=PHYPADRAFT_174245 PE=3 SV=1
MA_10432802g0010	555	12040	0.9982	981.709	22150	0.9982	1926.69	-	-	-	-	-	-	PF00504; Chloroa_b-bind	-	-	C0PQA6	C0PQA6_PICSI Putative uncharacterized protein OS=Picea sitchensis PE=2 SV=1
MA_10085364g0010	1068	12010	0.9991	508.886	10601	0.9991	479.189	GO:0012511//monolayer-surrounded lipid storage body;GO:0016021//integral to membrane;GO:0009941//chloroplast envelope;GO:0009570//chloroplast stroma;GO:0048046//apoplast	GO:0042286//glutamate-1-semialdehyde 2,1-aminomutase activity;GO:0008483//transaminase activity;GO:0030170//pyridoxal phosphate binding	GO:0009416//response to light stimulus;GO:0015995//chlorophyll biosynthetic process;GO:0006782//protoporphyrinogen IX biosynthetic process	GO:0012511//monolayer-surrounded lipid storage body;GO:0016021//integral to membrane;GO:0009941//chloroplast envelope;GO:0009570//chloroplast stroma;GO:0048046//apoplast	GO:0042286//glutamate-1-semialdehyde 2,1-aminomutase activity;GO:0008483//transaminase activity;GO:0030170//pyridoxal phosphate binding	GO:0009416//response to light stimulus;GO:0015995//chlorophyll biosynthetic process;GO:0006782//protoporphyrinogen IX biosynthetic process	PF00202; Aminotran_3	Q6YZE2	GSA_ORYSJ Glutamate-1-semialdehyde 2,1-aminomutase, chloroplastic OS=Oryza sativa subsp. japonica GN=GSA PE=2 SV=1	B8LLE9	B8LLE9_PICSI Putative uncharacterized protein OS=Picea sitchensis PE=2 SV=1
MA_10428795g0010	1881	12007	0.9995	288.865	10508	0.9995	269.689	-	-	-	-	-	-	PF01764; Lipase_3	-	-	-	-
MA_10428291g0010	1968	11986	0.998	275.612	9705	0.9995	238.069	GO:0005737//cytoplasm;GO:0005634//nucleus	GO:0009882//blue light photoreceptor activity;GO:0004672//protein kinase activity;GO:0003913//DNA photolyase activity;GO:0042803//protein homodimerization activity;GO:0005524//ATP binding	GO:0009583//detection of light stimulus;GO:0009414//response to water deprivation;GO:0010075//regulation of meristem growth;GO:0010617//circadian regulation of calcium ion oscillation;GO:0010118//stomatal movement;GO:0051510//regulation of unidimensional cell growth;GO:0009640//photomorphogenesis;GO:0046777//protein autophosphorylation;GO:0046283//anthocyanin-containing compound metabolic process…	GO:0005737//cytoplasm;GO:0005634//nucleus	GO:0009882//blue light photoreceptor activity;GO:0004672//protein kinase activity;GO:0003913//DNA photolyase activity;GO:0042803//protein homodimerization activity;GO:0005524//ATP binding	GO:0009583//detection of light stimulus;GO:0009414//response to water deprivation;GO:0010075//regulation of meristem growth;GO:0010617//circadian regulation of calcium ion oscillation;GO:0010118//stomatal movement;GO:0051510//regulation of unidimensional cell growth;GO:0009640//photomorphogenesis;GO:0046777//protein autophosphorylation;GO:0046283//anthocyanin-containing compound metabolic process…	PF00875; DNA_photolyase|PF03441; FAD_binding_7|PF12546; Cryptochrome_C	Q43125	CRY1_ARATH Cryptochrome-1 OS=Arabidopsis thaliana GN=CRY1 PE=1 SV=2	B8LPX1	B8LPX1_PICSI Putative uncharacterized protein OS=Picea sitchensis PE=2 SV=1
MA_9068901g0010	252	11943	0.9802	2144.68	11956	0.9921	2290.43	-	-	-	-	-	-	-	-	-	-	-
MA_125677g0010	618	11937	0.9175	874.089	8050	0.9175	628.838	-	-	-	-	-	-	-	-	-	A9NPQ7	A9NPQ7_PICSI Putative uncharacterized protein OS=Picea sitchensis PE=2 SV=1
MA_15888g0010	2529	11795	0.9676	211.056	10963	0.9668	209.273	-	-	-	-	-	-	PF01412; ArfGap	Q8RXE7	AGD14_ARATH Probable ADP-ribosylation factor GTPase-activating protein AGD14 OS=Arabidopsis thaliana GN=AGD14 PE=1 SV=2	D7TBR5	D7TBR5_VITVI Putative uncharacterized protein OS=Vitis vinifera GN=VIT_11s0016g04210 PE=4 SV=1
MA_140124g0010	2202	11720	0.9973	240.857	8414	0.9977	184.466	GO:0016023//cytoplasmic membrane-bounded vesicle;GO:0005618//cell wall;GO:0048046//apoplast	GO:0009044//xylan 1,4-beta-xylosidase activity	GO:0045493//xylan catabolic process	GO:0016023//cytoplasmic membrane-bounded vesicle;GO:0005618//cell wall;GO:0048046//apoplast	GO:0009044//xylan 1,4-beta-xylosidase activity	GO:0045493//xylan catabolic process	PF00933; Glyco_hydro_3|PF01915; Glyco_hydro_3_C|PF14310; Fn3-like	-	-	Q3V5Q1	Q3V5Q1_RAPSA Alpha-L-arabinofuranosidase OS=Raphanus sativus GN=RsAraf1 PE=2 SV=1
MA_1750g0010	762	11716	0.916	695.783	11067	0.9147	701.143	GO:0048046//apoplast;GO:0009570//chloroplast stroma;GO:0009579//thylakoid;GO:0005886//plasma membrane	GO:0000166//nucleotide binding;GO:0016853//isomerase activity;GO:0016616//oxidoreductase activity, acting on the CH-OH group of donors, NAD or NADP as acceptor;GO:0005507//copper ion binding	GO:0019684//photosynthesis, light reaction;GO:0009697//salicylic acid biosynthetic process;GO:0009664//plant-type cell wall organization;GO:0019288//isopentenyl diphosphate biosynthetic process, mevalonate-independent pathway;GO:0042742//defense response to bacterium;GO:0015995//chlorophyll biosynthetic process;GO:0005982//starch metabolic process;GO:0009814//defense response, incompatible intera…	GO:0048046//apoplast;GO:0009570//chloroplast stroma;GO:0009579//thylakoid;GO:0005886//plasma membrane	GO:0000166//nucleotide binding;GO:0016853//isomerase activity;GO:0016616//oxidoreductase activity, acting on the CH-OH group of donors, NAD or NADP as acceptor;GO:0005507//copper ion binding	GO:0019684//photosynthesis, light reaction;GO:0009697//salicylic acid biosynthetic process;GO:0009664//plant-type cell wall organization;GO:0019288//isopentenyl diphosphate biosynthetic process, mevalonate-independent pathway;GO:0042742//defense response to bacterium;GO:0015995//chlorophyll biosynthetic process;GO:0005982//starch metabolic process;GO:0009814//defense response, incompatible intera…	PF13460; NAD_binding_10	O80934	Y2766_ARATH Uncharacterized protein At2g37660, chloroplastic OS=Arabidopsis thaliana GN=At2g37660 PE=1 SV=2	A9NPJ0	A9NPJ0_PICSI Putative uncharacterized protein OS=Picea sitchensis PE=2 SV=1
MA_10436546g0010	804	11670	0.9988	656.847	8783	0.9988	527.374	GO:0031359//integral to chloroplast outer membrane;GO:0005634//nucleus;GO:0005886//plasma membrane	-	GO:0006457//protein folding;GO:0010228//vegetative to reproductive phase transition of meristem;GO:0045036//protein targeting to chloroplast;GO:0046686//response to cadmium ion;GO:0009816//defense response to bacterium, incompatible interaction	GO:0031359//integral to chloroplast outer membrane;GO:0005634//nucleus;GO:0005886//plasma membrane	-	GO:0006457//protein folding;GO:0010228//vegetative to reproductive phase transition of meristem;GO:0045036//protein targeting to chloroplast;GO:0046686//response to cadmium ion;GO:0009816//defense response to bacterium, incompatible interaction	PF12796; Ank_2	-	-	A9NRF1	A9NRF1_PICSI Putative uncharacterized protein OS=Picea sitchensis PE=2 SV=1
MA_10428838g0010	2937	11655	0.9285	179.58	10124	0.9312	166.41	-	-	-	-	-	-	-	-	-	-	-
MA_3443g0010	702	11517	0.9174	742.423	8076	0.9188	555.381	-	-	-	-	-	-	PF12481; DUF3700	-	-	A9NZU4	A9NZU4_PICSI Putative uncharacterized protein OS=Picea sitchensis PE=2 SV=1
MA_16089g0010	459	11509	0.9978	1134.68	11172	0.9978	1175.03	-	GO:0004842//ubiquitin-protein ligase activity	GO:0009910//negative regulation of flower development;GO:0033523//histone H2B ubiquitination;GO:0009650//UV protection;GO:0009965//leaf morphogenesis;GO:0010228//vegetative to reproductive phase transition of meristem	-	GO:0004842//ubiquitin-protein ligase activity	GO:0009910//negative regulation of flower development;GO:0033523//histone H2B ubiquitination;GO:0009650//UV protection;GO:0009965//leaf morphogenesis;GO:0010228//vegetative to reproductive phase transition of meristem	PF00179; UQ_con	-	-	D7TND2	D7TND2_VITVI Putative uncharacterized protein OS=Vitis vinifera GN=VIT_01s0026g01770 PE=3 SV=1
MA_36305g0010	453	11432	0.9956	1142.02	11140	0.9978	1187.19	GO:0005777//peroxisome;GO:0009507//chloroplast;GO:0048046//apoplast	GO:0051287//NAD binding;GO:0008266//poly(U) RNA binding;GO:0016616//oxidoreductase activity, acting on the CH-OH group of donors, NAD or NADP as acceptor	GO:0055114//oxidation-reduction process	GO:0005777//peroxisome;GO:0009507//chloroplast;GO:0048046//apoplast	GO:0051287//NAD binding;GO:0008266//poly(U) RNA binding;GO:0016616//oxidoreductase activity, acting on the CH-OH group of donors, NAD or NADP as acceptor	GO:0055114//oxidation-reduction process	PF00389; 2-Hacid_dh|PF02826; 2-Hacid_dh_C	P13443	DHGY_CUCSA Glycerate dehydrogenase OS=Cucumis sativus GN=HPR-A PE=2 SV=1	A9NKT9	A9NKT9_PICSI Putative uncharacterized protein OS=Picea sitchensis PE=2 SV=1
MA_10427947g0020	1260	11423	0.9444	410.26	14041	0.9444	537.971	GO:0016021//integral to membrane;GO:0005743//mitochondrial inner membrane;GO:0009941//chloroplast envelope	GO:0005471//ATP:ADP antiporter activity	GO:0055085//transmembrane transport;GO:0006839//mitochondrial transport;GO:0034976//response to endoplasmic reticulum stress;GO:0015865//purine nucleotide transport;GO:0009627//systemic acquired resistance	GO:0016021//integral to membrane;GO:0005743//mitochondrial inner membrane;GO:0009941//chloroplast envelope	GO:0005471//ATP:ADP antiporter activity	GO:0055085//transmembrane transport;GO:0006839//mitochondrial transport;GO:0034976//response to endoplasmic reticulum stress;GO:0015865//purine nucleotide transport;GO:0009627//systemic acquired resistance	PF00153; Mito_carr	P31691	ADT_ORYSJ ADP,ATP carrier protein, mitochondrial OS=Oryza sativa subsp. japonica GN=Os02g0718900 PE=2 SV=1	-	-
MA_289g0020	4359	11420	0.9968	118.557	11899	0.9993	131.782	GO:0005829//cytosol;GO:0005886//plasma membrane	GO:0008135//translation factor activity, nucleic acid binding	-	GO:0005829//cytosol;GO:0005886//plasma membrane	GO:0008135//translation factor activity, nucleic acid binding	-	PF00009; GTP_EFTU|PF03144; GTP_EFTU_D2|PF11987; IF-2	Q10251	IF2P_SCHPO Eukaryotic translation initiation factor 5B OS=Schizosaccharomyces pombe (strain 972 / ATCC 24843) GN=SPAC56F8.03 PE=1 SV=1	M5VIC8	M5VIC8_PRUPE Uncharacterized protein OS=Prunus persica GN=PRUPE_ppa000257mg PE=4 SV=1
MA_49950g0010	480	11369	0.9979	1071.84	10367	0.9979	1042.66	GO:0005634//nucleus	GO:0003743//translation initiation factor activity;GO:0003746//translation elongation factor activity;GO:0043022//ribosome binding	GO:0006413//translational initiation;GO:0006452//translational frameshifting;GO:0034050//host programmed cell death induced by symbiont;GO:0042742//defense response to bacterium;GO:0009611//response to wounding;GO:0008612//peptidyl-lysine modification to hypusine;GO:0045905//positive regulation of translational termination;GO:0010089//xylem development;GO:0045901//positive regulation of translati…	GO:0005634//nucleus	GO:0003743//translation initiation factor activity;GO:0003746//translation elongation factor activity;GO:0043022//ribosome binding	GO:0006413//translational initiation;GO:0006452//translational frameshifting;GO:0034050//host programmed cell death induced by symbiont;GO:0042742//defense response to bacterium;GO:0009611//response to wounding;GO:0008612//peptidyl-lysine modification to hypusine;GO:0045905//positive regulation of translational termination;GO:0010089//xylem development;GO:0045901//positive regulation of translati…	PF01287; eIF-5a	Q9AXJ4	IF5A_MANES Eukaryotic translation initiation factor 5A OS=Manihot esculenta PE=2 SV=2	Q3ZDK6	Q3ZDK6_PICAB Eukaryotic translation initiation factor 5A OS=Picea abies GN=eIF5A PE=2 SV=1
MA_36205g0010	2502	11339	0.9992	205.086	11304	0.998	218.11	-	-	-	-	-	-	PF00564; PB1	-	-	C0PSA8	C0PSA8_PICSI Putative uncharacterized protein OS=Picea sitchensis PE=2 SV=1
MA_10427625g0010	1023	11304	0.999	500.041	11637	0.999	549.158	GO:0005737//cytoplasm	GO:0004512//inositol-3-phosphate synthase activity;GO:0000166//nucleotide binding	GO:0010264//myo-inositol hexakisphosphate biosynthetic process;GO:0042742//defense response to bacterium;GO:0006021//inositol biosynthetic process;GO:0009408//response to heat;GO:0009791//post-embryonic development;GO:0009644//response to high light intensity;GO:0050832//defense response to fungus;GO:0042542//response to hydrogen peroxide;GO:0051607//defense response to virus;GO:0006659//phosphat…	GO:0005737//cytoplasm	GO:0004512//inositol-3-phosphate synthase activity;GO:0000166//nucleotide binding	GO:0010264//myo-inositol hexakisphosphate biosynthetic process;GO:0042742//defense response to bacterium;GO:0006021//inositol biosynthetic process;GO:0009408//response to heat;GO:0009791//post-embryonic development;GO:0009644//response to high light intensity;GO:0050832//defense response to fungus;GO:0042542//response to hydrogen peroxide;GO:0051607//defense response to virus;GO:0006659//phosphat…	PF01658; Inos-1-P_synth|PF07994; NAD_binding_5	-	-	B8LLT3	B8LLT3_PICSI Putative uncharacterized protein OS=Picea sitchensis PE=2 SV=1
MA_125282g0010	276	11263	0.9964	1846.69	10447	0.9964	1827.32	-	-	-	-	-	-	PF11493; TSP9	-	-	A9NL89	A9NL89_PICSI Putative uncharacterized protein OS=Picea sitchensis PE=1 SV=1
MA_111188g0010	2640	11220	0.9765	192.326	10640	0.9758	194.567	-	-	-	-	-	-	PF05920; Homeobox_KN|PF07526; POX	Q9SIW1	BLH7_ARATH BEL1-like homeodomain protein 7 OS=Arabidopsis thaliana GN=BLH7 PE=2 SV=1	-	-
MA_122492g0010	261	11217	0.7318	1944.85	8067	0.7356	1492.12	GO:0005739//mitochondrion;GO:0009941//chloroplast envelope;GO:0009705//plant-type vacuole membrane;GO:0010008//endosome membrane;GO:0005886//plasma membrane	GO:0004427//inorganic diphosphatase activity;GO:0009678//hydrogen-translocating pyrophosphatase activity	GO:0009414//response to water deprivation;GO:0009651//response to salt stress;GO:0009926//auxin polar transport;GO:0048366//leaf development;GO:0015992//proton transport	GO:0005739//mitochondrion;GO:0009941//chloroplast envelope;GO:0009705//plant-type vacuole membrane;GO:0010008//endosome membrane;GO:0005886//plasma membrane	GO:0004427//inorganic diphosphatase activity;GO:0009678//hydrogen-translocating pyrophosphatase activity	GO:0009414//response to water deprivation;GO:0009651//response to salt stress;GO:0009926//auxin polar transport;GO:0048366//leaf development;GO:0015992//proton transport	PF03030; H_PPase	-	-	-	-
MA_16118g0010	2700	11205	0.9944	187.801	8407	0.9956	150.317	-	-	-	-	-	-	PF03106; WRKY	-	-	D5ABY6	D5ABY6_PICSI Putative uncharacterized protein OS=Picea sitchensis PE=2 SV=1
MA_7469g0010	3399	11145	0.905	148.381	12120	0.9047	172.141	GO:0005774//vacuolar membrane;GO:0005618//cell wall;GO:0005794//Golgi apparatus;GO:0005829//cytosol;GO:0009570//chloroplast stroma;GO:0005739//mitochondrion	GO:0052632//citrate hydro-lyase (cis-aconitate-forming) activity;GO:0051539//4 iron, 4 sulfur cluster binding;GO:0052633//isocitrate hydro-lyase (cis-aconitate-forming) activity;GO:0005507//copper ion binding;GO:0005524//ATP binding	GO:0051788//response to misfolded protein;GO:0009853//photorespiration;GO:0006094//gluconeogenesis;GO:0006101//citrate metabolic process;GO:0006833//water transport;GO:0009873//ethylene mediated signaling pathway;GO:0006102//isocitrate metabolic process;GO:0009651//response to salt stress;GO:0015979//photosynthesis;GO:0080129//proteasome core complex assembly;GO:0010039//response to iron ion;GO:0…	GO:0005774//vacuolar membrane;GO:0005618//cell wall;GO:0005794//Golgi apparatus;GO:0005829//cytosol;GO:0009570//chloroplast stroma;GO:0005739//mitochondrion	GO:0052632//citrate hydro-lyase (cis-aconitate-forming) activity;GO:0051539//4 iron, 4 sulfur cluster binding;GO:0052633//isocitrate hydro-lyase (cis-aconitate-forming) activity;GO:0005507//copper ion binding;GO:0005524//ATP binding	GO:0051788//response to misfolded protein;GO:0009853//photorespiration;GO:0006094//gluconeogenesis;GO:0006101//citrate metabolic process;GO:0006833//water transport;GO:0009873//ethylene mediated signaling pathway;GO:0006102//isocitrate metabolic process;GO:0009651//response to salt stress;GO:0015979//photosynthesis;GO:0080129//proteasome core complex assembly;GO:0010039//response to iron ion;GO:0…	PF00330; Aconitase|PF00694; Aconitase_C	Q9SIB9	ACO2M_ARATH Aconitate hydratase 2, mitochondrial OS=Arabidopsis thaliana GN=ACO2 PE=1 SV=2	M0U4T5	M0U4T5_MUSAM Uncharacterized protein OS=Musa acuminata subsp. malaccensis PE=4 SV=1
MA_350032g0010	411	11039	0.9927	1215.45	11699	0.9927	1374.16	GO:0000786//nucleosome;GO:0005634//nucleus	GO:0003677//DNA binding;GO:0046982//protein heterodimerization activity	GO:0006007//glucose catabolic process;GO:0006605//protein targeting;GO:0006334//nucleosome assembly	GO:0000786//nucleosome;GO:0005634//nucleus	GO:0003677//DNA binding;GO:0046982//protein heterodimerization activity	GO:0006007//glucose catabolic process;GO:0006605//protein targeting;GO:0006334//nucleosome assembly	PF00125; Histone	Q71H73	H33_VITVI Histone H3.3 OS=Vitis vinifera PE=2 SV=3	T1ND84	T1ND84_TRIUA Uncharacterized protein (Fragment) OS=Triticum urartu PE=4 SV=1
MA_59480g0010	2562	11003	0.9992	194.348	12071	0.9988	227.455	GO:0009506//plasmodesma;GO:0005886//plasma membrane;GO:0005618//cell wall;GO:0005634//nucleus;GO:0005829//cytosol	GO:0005524//ATP binding;GO:0032440//2-alkenal reductase [NAD(P)] activity	GO:0006457//protein folding;GO:0046686//response to cadmium ion;GO:0009408//response to heat;GO:0055114//oxidation-reduction process	GO:0009506//plasmodesma;GO:0005886//plasma membrane;GO:0005618//cell wall;GO:0005634//nucleus;GO:0005829//cytosol	GO:0005524//ATP binding;GO:0032440//2-alkenal reductase [NAD(P)] activity	GO:0006457//protein folding;GO:0046686//response to cadmium ion;GO:0009408//response to heat;GO:0055114//oxidation-reduction process	PF00012; HSP70	Q9S7C0	HSP7O_ARATH Heat shock 70 kDa protein 14 OS=Arabidopsis thaliana GN=HSP70-14 PE=2 SV=1	M5WX60	M5WX60_PRUPE Uncharacterized protein OS=Prunus persica GN=PRUPE_ppa001317mg PE=3 SV=1
MA_773806g0010	915	10875	0.9749	537.845	7991	0.9705	421.611	-	-	-	-	-	-	PF02496; ABA_WDS	-	-	A9NKR4	A9NKR4_PICSI Putative uncharacterized protein OS=Picea sitchensis PE=2 SV=1
MA_8518489g0010	1237	10842	0.9652	396.633	11793	0.9652	460.242	-	-	-	-	-	-	-	-	-	-	-
MA_106219g0010	867	10817	0.9988	564.595	8657	0.9988	482.037	GO:0009941//chloroplast envelope;GO:0009535//chloroplast thylakoid membrane	GO:0005515//protein binding	GO:0009108//coenzyme biosynthetic process;GO:0009695//jasmonic acid biosynthetic process;GO:0009697//salicylic acid biosynthetic process;GO:0010114//response to red light;GO:0010363//regulation of plant-type hypersensitive response;GO:0010200//response to chitin;GO:0009749//response to glucose stimulus;GO:0019344//cysteine biosynthetic process;GO:0031348//negative regulation of defense response;G…	GO:0009941//chloroplast envelope;GO:0009535//chloroplast thylakoid membrane	GO:0005515//protein binding	GO:0009108//coenzyme biosynthetic process;GO:0009695//jasmonic acid biosynthetic process;GO:0009697//salicylic acid biosynthetic process;GO:0010114//response to red light;GO:0010363//regulation of plant-type hypersensitive response;GO:0010200//response to chitin;GO:0009749//response to glucose stimulus;GO:0019344//cysteine biosynthetic process;GO:0031348//negative regulation of defense response;G…	-	-	-	B8LLQ8	B8LLQ8_PICSI Putative uncharacterized protein OS=Picea sitchensis PE=2 SV=1
MA_10185385g0010	2202	10797	0.9995	221.889	6995	0.9991	153.356	GO:0016020//membrane	GO:0015198//oligopeptide transporter activity	GO:0080167//response to karrikin;GO:0006857//oligopeptide transport;GO:0055085//transmembrane transport	GO:0016020//membrane	GO:0015198//oligopeptide transporter activity	GO:0080167//response to karrikin;GO:0006857//oligopeptide transport;GO:0055085//transmembrane transport	PF03169; OPT	-	-	B9HN76	B9HN76_POPTR Oligopeptide transporter OPT family OS=Populus trichocarpa GN=POPTRDRAFT_821329 PE=4 SV=1
MA_15586g0010	720	10726	0.9667	674.147	10334	0.9694	692.895	-	-	-	-	-	-	-	-	-	B8LQ29	B8LQ29_PICSI Putative uncharacterized protein OS=Picea sitchensis PE=2 SV=1
MA_101119g0010	1149	10711	0.9669	421.851	10910	0.9652	458.391	GO:0005773//vacuole;GO:0005783//endoplasmic reticulum	GO:0004190//aspartic-type endopeptidase activity	GO:0006629//lipid metabolic process;GO:0046686//response to cadmium ion;GO:0006508//proteolysis;GO:0009651//response to salt stress	GO:0005773//vacuole;GO:0005783//endoplasmic reticulum	GO:0004190//aspartic-type endopeptidase activity	GO:0006629//lipid metabolic process;GO:0046686//response to cadmium ion;GO:0006508//proteolysis;GO:0009651//response to salt stress	PF00026; Asp|PF03489; SapB_2|PF05184; SapB_1	-	-	-	-
MA_90790g0010	465	10659	0.9978	1037.32	9490	0.9978	985.247	-	-	-	-	-	-	PF05564; Auxin_repressed	-	-	E5F676	E5F676_PICSI Dormancy/auxin associated-like protein (Fragment) OS=Picea sitchensis PE=2 SV=1
MA_10430608g0010	612	10626	0.9984	785.72	12771	0.9984	1007.41	-	-	GO:0006950//response to stress	-	-	GO:0006950//response to stress	PF02496; ABA_WDS	-	-	A9NQS8	A9NQS8_PICSI Putative uncharacterized protein OS=Picea sitchensis PE=2 SV=1
MA_10426758g0020	1587	10625	0.9981	302.971	12470	0.9987	379.334	GO:0009507//chloroplast;GO:0005730//nucleolus;GO:0005829//cytosol;GO:0005886//plasma membrane	GO:0003746//translation elongation factor activity;GO:0005525//GTP binding;GO:0003924//GTPase activity;GO:0005507//copper ion binding	GO:0006414//translational elongation;GO:0006184//GTP catabolic process;GO:0009409//response to cold	GO:0009507//chloroplast;GO:0005730//nucleolus;GO:0005829//cytosol;GO:0005886//plasma membrane	GO:0003746//translation elongation factor activity;GO:0005525//GTP binding;GO:0003924//GTPase activity;GO:0005507//copper ion binding	GO:0006414//translational elongation;GO:0006184//GTP catabolic process;GO:0009409//response to cold	PF00009; GTP_EFTU|PF00679; EFG_C|PF03144; GTP_EFTU_D2|PF03764; EFG_IV	O23755	EF2_BETVU Elongation factor 2 OS=Beta vulgaris PE=2 SV=1	M4D2S8	M4D2S8_BRARP Uncharacterized protein OS=Brassica rapa subsp. pekinensis GN=Bra010781 PE=4 SV=1
MA_10430693g0010	1446	10596	0.9917	331.606	8375	0.9924	279.607	-	-	-	-	-	-	-	-	-	C0PRK2	C0PRK2_PICSI Putative uncharacterized protein OS=Picea sitchensis PE=2 SV=1
MA_10433299g0030	795	10583	0.9975	602.408	9464	0.995	574.698	GO:0005618//cell wall;GO:0005730//nucleolus;GO:0005886//plasma membrane	GO:0031072//heat shock protein binding;GO:0046872//metal ion binding;GO:0005524//ATP binding;GO:0051082//unfolded protein binding	GO:0006457//protein folding;GO:0009651//response to salt stress;GO:0043462//regulation of ATPase activity;GO:0009408//response to heat	GO:0005618//cell wall;GO:0005730//nucleolus;GO:0005886//plasma membrane	GO:0031072//heat shock protein binding;GO:0046872//metal ion binding;GO:0005524//ATP binding;GO:0051082//unfolded protein binding	GO:0006457//protein folding;GO:0009651//response to salt stress;GO:0043462//regulation of ATPase activity;GO:0009408//response to heat	PF00226; DnaJ|PF00684; DnaJ_CXXCXGXG	-	-	Q9ZSZ6	Q9ZSZ6_HEVBR DnaJ protein OS=Hevea brasiliensis PE=2 SV=1
MA_124244g0020	3147	10563	0.9987	151.894	12072	0.9997	185.189	-	-	-	-	-	-	PF00072; Response_reg|PF06203; CCT	Q0D3B6	PRR37_ORYSJ Two-component response regulator-like PRR37 OS=Oryza sativa subsp. japonica GN=PRR37 PE=2 SV=1	B9HM08	B9HM08_POPTR Pseudo response regulator OS=Populus trichocarpa GN=PtpRR7 PE=4 SV=1
MA_10432911g0010	699	10559	0.9986	683.589	7518	0.9986	519.227	GO:0009507//chloroplast	-	-	GO:0009507//chloroplast	-	-	PF07466; DUF1517	-	-	B8LK86	B8LK86_PICSI Putative uncharacterized protein OS=Picea sitchensis PE=2 SV=1
MA_20049g0010	6222	10495	0.9971	76.3311	10386	0.9969	80.5842	GO:0009506//plasmodesma;GO:0016020//membrane;GO:0005634//nucleus;GO:0005829//cytosol;GO:0005739//mitochondrion;GO:0000151//ubiquitin ligase complex	GO:0004842//ubiquitin-protein ligase activity	GO:0016567//protein ubiquitination;GO:0006511//ubiquitin-dependent protein catabolic process	GO:0009506//plasmodesma;GO:0016020//membrane;GO:0005634//nucleus;GO:0005829//cytosol;GO:0005739//mitochondrion;GO:0000151//ubiquitin ligase complex	GO:0004842//ubiquitin-protein ligase activity	GO:0016567//protein ubiquitination;GO:0006511//ubiquitin-dependent protein catabolic process	PF00632; HECT|PF14377; DUF4414	-	-	B9S9V5	B9S9V5_RICCO E3 ubiquitin protein ligase upl2, putative OS=Ricinus communis GN=RCOM_0522490 PE=4 SV=1
MA_18002g0010	2511	10447	0.9996	188.276	11498	0.9992	221.059	-	-	-	-	-	-	PF05920; Homeobox_KN|PF07526; POX	-	-	F6HAC5	F6HAC5_VITVI Putative uncharacterized protein OS=Vitis vinifera GN=VIT_06s0009g00410 PE=2 SV=1
MA_4137775g0010	1230	10436	0.9976	383.953	10423	0.9976	409.09	GO:0005747//mitochondrial respiratory chain complex I;GO:0009507//chloroplast;GO:0048046//apoplast	GO:0005507//copper ion binding;GO:0008270//zinc ion binding;GO:0050897//cobalt ion binding;GO:0005524//ATP binding;GO:0050660//flavin adenine dinucleotide binding;GO:0004148//dihydrolipoyl dehydrogenase activity	GO:0055114//oxidation-reduction process;GO:0009416//response to light stimulus;GO:0045454//cell redox homeostasis;GO:0046686//response to cadmium ion	GO:0005747//mitochondrial respiratory chain complex I;GO:0009507//chloroplast;GO:0048046//apoplast	GO:0005507//copper ion binding;GO:0008270//zinc ion binding;GO:0050897//cobalt ion binding;GO:0005524//ATP binding;GO:0050660//flavin adenine dinucleotide binding;GO:0004148//dihydrolipoyl dehydrogenase activity	GO:0055114//oxidation-reduction process;GO:0009416//response to light stimulus;GO:0045454//cell redox homeostasis;GO:0046686//response to cadmium ion	PF02852; Pyr_redox_dim|PF07992; Pyr_redox_2	Q9M5K3	DLDH1_ARATH Dihydrolipoyl dehydrogenase 1, mitochondrial OS=Arabidopsis thaliana GN=LPD1 PE=1 SV=2	B8LLJ4	B8LLJ4_PICSI Dihydrolipoyl dehydrogenase OS=Picea sitchensis PE=2 SV=1
MA_38g0010	1386	10420	0.9978	340.215	9675	0.9971	336.992	-	-	-	-	-	-	PF02309; AUX_IAA	-	-	B8LKF9	B8LKF9_PICSI Putative uncharacterized protein OS=Picea sitchensis PE=2 SV=1
MA_10434201g0010	600	10411	0.83	785.218	3705	0.83	298.105	-	-	-	-	-	-	PF00314; Thaumatin	-	-	B8LPH4	B8LPH4_PICSI Putative uncharacterized protein OS=Picea sitchensis PE=2 SV=1
MA_30699g0010	588	10383	0.8793	799.088	9634	0.8793	790.972	GO:0000421//autophagic vacuole membrane;GO:0033110//CVT vesicle membrane;GO:0005874//microtubule	GO:0004519//endonuclease activity;GO:0003676//nucleic acid binding	GO:0006914//autophagy;GO:0015031//protein transport	GO:0000421//autophagic vacuole membrane;GO:0033110//CVT vesicle membrane;GO:0005874//microtubule	GO:0004519//endonuclease activity;GO:0003676//nucleic acid binding	GO:0006914//autophagy;GO:0015031//protein transport	PF02991; Atg8	Q6Z1D5	ATG8C_ORYSJ Autophagy-related protein 8C OS=Oryza sativa subsp. japonica GN=ATG8C PE=2 SV=1	A9NS23	A9NS23_PICSI Autophagy-related protein OS=Picea sitchensis PE=2 SV=1
MA_76217g0010	1047	10380	0.999	448.642	9419	0.999	434.3	GO:0005789//endoplasmic reticulum membrane;GO:0005773//vacuole;GO:0005777//peroxisome;GO:0005576//extracellular region;GO:0005829//cytosol	GO:0004185//serine-type carboxypeptidase activity	GO:0006508//proteolysis	GO:0005789//endoplasmic reticulum membrane;GO:0005773//vacuole;GO:0005777//peroxisome;GO:0005576//extracellular region;GO:0005829//cytosol	GO:0004185//serine-type carboxypeptidase activity	GO:0006508//proteolysis	PF00450; Peptidase_S10	P21529	CBP3_HORVU Serine carboxypeptidase 3 OS=Hordeum vulgare GN=CBP3 PE=1 SV=2	B8LLM6	B8LLM6_PICSI Putative uncharacterized protein OS=Picea sitchensis PE=2 SV=1
MA_10430861g0010	1620	10286	0.9988	287.33	11557	0.9957	344.399	-	GO:0003723//RNA binding	-	-	GO:0003723//RNA binding	-	PF00013; KH_1	-	-	-	-
MA_488410g0010	819	10242	0.9939	565.913	8830	0.9915	520.485	GO:0005794//Golgi apparatus	-	GO:0002215//defense response to nematode;GO:0009908//flower development	GO:0005794//Golgi apparatus	-	GO:0002215//defense response to nematode;GO:0009908//flower development	PF00141; peroxidase	-	-	-	-
MA_16624g0010	1305	10212	0.9977	354.119	10418	0.9985	385.395	GO:0005829//cytosol;GO:0009507//chloroplast;GO:0005782//peroxisomal matrix;GO:0005886//plasma membrane;GO:0048046//apoplast	GO:0016656//monodehydroascorbate reductase (NADH) activity;GO:0050660//flavin adenine dinucleotide binding	GO:0009753//response to jasmonic acid stimulus;GO:0055114//oxidation-reduction process;GO:0009414//response to water deprivation;GO:0009651//response to salt stress;GO:0009610//response to symbiotic fungus;GO:0043903//regulation of symbiosis, encompassing mutualism through parasitism;GO:0010043//response to zinc ion;GO:0046686//response to cadmium ion	GO:0005829//cytosol;GO:0009507//chloroplast;GO:0005782//peroxisomal matrix;GO:0005886//plasma membrane;GO:0048046//apoplast	GO:0016656//monodehydroascorbate reductase (NADH) activity;GO:0050660//flavin adenine dinucleotide binding	GO:0009753//response to jasmonic acid stimulus;GO:0055114//oxidation-reduction process;GO:0009414//response to water deprivation;GO:0009651//response to salt stress;GO:0009610//response to symbiotic fungus;GO:0043903//regulation of symbiosis, encompassing mutualism through parasitism;GO:0010043//response to zinc ion;GO:0046686//response to cadmium ion	PF07992; Pyr_redox_2	Q43497	MDAR_SOLLC Monodehydroascorbate reductase OS=Solanum lycopersicum GN=AFRR PE=1 SV=1	A9NUH7	A9NUH7_PICSI Putative uncharacterized protein OS=Picea sitchensis PE=1 SV=1
MA_913013g0020	492	10163	0.998	934.773	13011	0.998	1276.67	GO:0005886//plasma membrane;GO:0048046//apoplast	GO:0003755//peptidyl-prolyl cis-trans isomerase activity	GO:0006457//protein folding;GO:0046686//response to cadmium ion;GO:0000413//protein peptidyl-prolyl isomerization	GO:0005886//plasma membrane;GO:0048046//apoplast	GO:0003755//peptidyl-prolyl cis-trans isomerase activity	GO:0006457//protein folding;GO:0046686//response to cadmium ion;GO:0000413//protein peptidyl-prolyl isomerization	PF00160; Pro_isomerase	Q39613	CYPH_CATRO Peptidyl-prolyl cis-trans isomerase OS=Catharanthus roseus GN=PCKR1 PE=2 SV=1	Q8VXA5	Q8VXA5_PICAB Peptidyl-prolyl cis-trans isomerase OS=Picea abies GN=pPA0005 PE=2 SV=1
MA_103595g0010	3081	10148	0.9994	149.052	8955	0.9984	140.315	GO:0005634//nucleus	GO:0046524//sucrose-phosphate synthase activity	GO:0019375//galactolipid biosynthetic process;GO:0001666//response to hypoxia	GO:0005634//nucleus	GO:0046524//sucrose-phosphate synthase activity	GO:0019375//galactolipid biosynthetic process;GO:0001666//response to hypoxia	PF00534; Glycos_transf_1|PF05116; S6PP|PF13579; Glyco_trans_4_4	-	-	M5XM75	M5XM75_PRUPE Uncharacterized protein OS=Prunus persica GN=PRUPE_ppa000622mg PE=4 SV=1
MA_100722g0010	1302	10076	0.9992	350.208	7462	0.9992	276.679	GO:0009941//chloroplast envelope;GO:0016021//integral to membrane	GO:0008508//bile acid:sodium symporter activity	GO:0006814//sodium ion transport	GO:0009941//chloroplast envelope;GO:0016021//integral to membrane	GO:0008508//bile acid:sodium symporter activity	GO:0006814//sodium ion transport	PF01758; SBF	-	-	A9NX39	A9NX39_PICSI Putative uncharacterized protein OS=Picea sitchensis PE=2 SV=1
MA_82655g0010	792	10074	0.9987	575.607	9600	0.9987	585.164	GO:0043231//intracellular membrane-bounded organelle;GO:0044444//cytoplasmic part;GO:0016020//membrane	GO:0020037//heme binding	GO:0022900//electron transport chain	GO:0043231//intracellular membrane-bounded organelle;GO:0044444//cytoplasmic part;GO:0016020//membrane	GO:0020037//heme binding	GO:0022900//electron transport chain	PF00173; Cyt-b5	Q9M2Z4	MSBP2_ARATH Membrane steroid-binding protein 2 OS=Arabidopsis thaliana GN=MSBP2 PE=1 SV=1	A9NRG1	A9NRG1_PICSI Putative uncharacterized protein OS=Picea sitchensis PE=2 SV=1
MA_111003g0010	1953	10034	0.9985	232.499	11616	0.9985	287.135	-	GO:0003723//RNA binding;GO:0000166//nucleotide binding	GO:0046686//response to cadmium ion;GO:0009651//response to salt stress	-	GO:0003723//RNA binding;GO:0000166//nucleotide binding	GO:0046686//response to cadmium ion;GO:0009651//response to salt stress	PF00076; RRM_1|PF00658; PABP	-	-	M5XRJ2	M5XRJ2_PRUPE Uncharacterized protein OS=Prunus persica GN=PRUPE_ppa002618mg PE=4 SV=1
MA_118377g0010	3495	9931	0.9989	128.586	11611	0.9997	160.381	-	GO:0003743//translation initiation factor activity	GO:0006413//translational initiation	-	GO:0003743//translation initiation factor activity	GO:0006413//translational initiation	PF02170; PAZ|PF02171; Piwi|PF08699; DUF1785	Q7XSA2	AGO1B_ORYSJ Protein argonaute 1B OS=Oryza sativa subsp. japonica GN=AGO1B PE=2 SV=3	F6HVU3	F6HVU3_VITVI Putative uncharacterized protein OS=Vitis vinifera GN=VIT_17s0053g00680 PE=4 SV=1
MA_10437027g0010	1893	9888	0.9857	236.378	7908	0.9852	201.673	GO:0000123//histone acetyltransferase complex;GO:0005886//plasma membrane	GO:0010484//H3 histone acetyltransferase activity;GO:0005515//protein binding;GO:0004694//eukaryotic translation initiation factor 2alpha kinase activity;GO:0003677//DNA binding;GO:0005215//transporter activity;GO:0000049//tRNA binding;GO:0016887//ATPase activity;GO:0005524//ATP binding	GO:0009908//flower development;GO:0006521//regulation of cellular amino acid metabolic process;GO:0016579//protein deubiquitination;GO:0009410//response to xenobiotic stimulus;GO:0016571//histone methylation;GO:0009624//response to nematode;GO:0010388//cullin deneddylation;GO:0009640//photomorphogenesis;GO:0010015//root morphogenesis;GO:0018105//peptidyl-serine phosphorylation;GO:0016567//protein…	GO:0000123//histone acetyltransferase complex;GO:0005886//plasma membrane	GO:0010484//H3 histone acetyltransferase activity;GO:0005515//protein binding;GO:0004694//eukaryotic translation initiation factor 2alpha kinase activity;GO:0003677//DNA binding;GO:0005215//transporter activity;GO:0000049//tRNA binding;GO:0016887//ATPase activity;GO:0005524//ATP binding	GO:0009908//flower development;GO:0006521//regulation of cellular amino acid metabolic process;GO:0016579//protein deubiquitination;GO:0009410//response to xenobiotic stimulus;GO:0016571//histone methylation;GO:0009624//response to nematode;GO:0010388//cullin deneddylation;GO:0009640//photomorphogenesis;GO:0010015//root morphogenesis;GO:0018105//peptidyl-serine phosphorylation;GO:0016567//protein…	PF00005; ABC_tran|PF12848; ABC_tran_2	Q9LV93	AB5F_ARATH ABC transporter F family member 5 OS=Arabidopsis thaliana GN=ABCF5 PE=2 SV=1	F6H4A9	F6H4A9_VITVI Putative uncharacterized protein OS=Vitis vinifera GN=VIT_07s0031g01640 PE=4 SV=1
MA_69620g0010	1353	9853	0.9993	329.549	9105	0.9985	324.873	GO:0005737//cytoplasm;GO:0005886//plasma membrane	GO:0016149//translation release factor activity, codon specific	GO:0006415//translational termination	GO:0005737//cytoplasm;GO:0005886//plasma membrane	GO:0016149//translation release factor activity, codon specific	GO:0006415//translational termination	PF03463; eRF1_1|PF03464; eRF1_2|PF03465; eRF1_3	P35614	ERF1Z_ARATH Eukaryotic peptide chain release factor subunit 1-3 OS=Arabidopsis thaliana GN=ERF1-3 PE=2 SV=1	D5A7Z4	D5A7Z4_PICSI Putative uncharacterized protein OS=Picea sitchensis PE=2 SV=1
MA_9812298g0010	876	9845	0.9989	508.582	10448	0.9989	575.786	GO:0009316//3-isopropylmalate dehydratase complex;GO:0005739//mitochondrion;GO:0009570//chloroplast stroma	GO:0003861//3-isopropylmalate dehydratase activity	GO:0009651//response to salt stress;GO:0009266//response to temperature stimulus;GO:0006972//hyperosmotic response;GO:0006833//water transport;GO:0007030//Golgi organization;GO:0006096//glycolysis;GO:0046686//response to cadmium ion;GO:0009098//leucine biosynthetic process	GO:0009316//3-isopropylmalate dehydratase complex;GO:0005739//mitochondrion;GO:0009570//chloroplast stroma	GO:0003861//3-isopropylmalate dehydratase activity	GO:0009651//response to salt stress;GO:0009266//response to temperature stimulus;GO:0006972//hyperosmotic response;GO:0006833//water transport;GO:0007030//Golgi organization;GO:0006096//glycolysis;GO:0046686//response to cadmium ion;GO:0009098//leucine biosynthetic process	PF00694; Aconitase_C	Q9WZ25	LEUD2_THEMA 3-isopropylmalate dehydratase small subunit 2 OS=Thermotoga maritima (strain ATCC 43589 / MSB8 / DSM 3109 / JCM 10099) GN=leuD2 PE=3 SV=1	A9NMS1	A9NMS1_PICSI Putative uncharacterized protein OS=Picea sitchensis PE=2 SV=1
MA_18401g0010	1218	9823	0.9557	364.961	10317	0.9557	408.92	GO:0005737//cytoplasm	GO:0016829//lyase activity;GO:0003860//3-hydroxyisobutyryl-CoA hydrolase activity	GO:0006635//fatty acid beta-oxidation;GO:0080167//response to karrikin	GO:0005737//cytoplasm	GO:0016829//lyase activity;GO:0003860//3-hydroxyisobutyryl-CoA hydrolase activity	GO:0006635//fatty acid beta-oxidation;GO:0080167//response to karrikin	PF13766; ECH_C	Q9SHJ8	HIBC8_ARATH 3-hydroxyisobutyryl-CoA hydrolase-like protein 5 OS=Arabidopsis thaliana GN=At1g06550 PE=2 SV=2	A9NVZ0	A9NVZ0_PICSI Putative uncharacterized protein OS=Picea sitchensis PE=2 SV=1
MA_806g0020	1623	9799	0.9612	273.22	7260	0.9803	215.948	GO:0009941//chloroplast envelope;GO:0009508//plastid chromosome;GO:0009535//chloroplast thylakoid membrane	-	GO:0009639//response to red or far red light;GO:0046148//pigment biosynthetic process;GO:0015979//photosynthesis;GO:1901576;GO:0034660//ncRNA metabolic process;GO:0051186//cofactor metabolic process;GO:0009657//plastid organization;GO:1901564;GO:0044249//cellular biosynthetic process;GO:0007623//circadian rhythm	GO:0009941//chloroplast envelope;GO:0009508//plastid chromosome;GO:0009535//chloroplast thylakoid membrane	-	GO:0009639//response to red or far red light;GO:0046148//pigment biosynthetic process;GO:0015979//photosynthesis;GO:1901576;GO:0034660//ncRNA metabolic process;GO:0051186//cofactor metabolic process;GO:0009657//plastid organization;GO:1901564;GO:0044249//cellular biosynthetic process;GO:0007623//circadian rhythm	PF13460; NAD_binding_10	Q8SKU2	TIC62_PEA Protein TIC 62, chloroplastic OS=Pisum sativum GN=TIC62 PE=1 SV=2	B8LM72	B8LM72_PICSI Putative uncharacterized protein OS=Picea sitchensis PE=2 SV=1
MA_138621g0010	1765	9749	0.9994	249.957	10018	0.9994	274.011	GO:0005730//nucleolus;GO:0005618//cell wall;GO:0005635//nuclear envelope;GO:0005829//cytosol	GO:0008565//protein transporter activity	GO:0006606//protein import into nucleus	GO:0005730//nucleolus;GO:0005618//cell wall;GO:0005635//nuclear envelope;GO:0005829//cytosol	GO:0008565//protein transporter activity	GO:0006606//protein import into nucleus	-	-	-	-	-
MA_169329g0010	2253	9744	0.988	195.716	7802	0.9751	167.177	-	-	GO:0071704;GO:0044238//primary metabolic process;GO:0044237//cellular metabolic process	-	-	GO:0071704;GO:0044238//primary metabolic process;GO:0044237//cellular metabolic process	-	-	-	M5XQ75	M5XQ75_PRUPE Uncharacterized protein OS=Prunus persica GN=PRUPE_ppa000089mg PE=4 SV=1
MA_10431660g0010	1965	9739	0.9924	224.285	10181	0.9934	250.126	GO:0009570//chloroplast stroma	GO:0004768//stearoyl-CoA 9-desaturase activity;GO:0046914//transition metal ion binding;GO:0045300//acyl-[acyl-carrier-protein] desaturase activity	GO:0006633//fatty acid biosynthetic process;GO:0055114//oxidation-reduction process;GO:0042742//defense response to bacterium;GO:0002213//defense response to insect;GO:0051607//defense response to virus	GO:0009570//chloroplast stroma	GO:0004768//stearoyl-CoA 9-desaturase activity;GO:0046914//transition metal ion binding;GO:0045300//acyl-[acyl-carrier-protein] desaturase activity	GO:0006633//fatty acid biosynthetic process;GO:0055114//oxidation-reduction process;GO:0042742//defense response to bacterium;GO:0002213//defense response to insect;GO:0051607//defense response to virus	PF03405; FA_desaturase_2	-	-	-	-
MA_10437021g0010	1067	9731	0.7648	412.707	8536	0.8425	386.208	GO:0031977//thylakoid lumen;GO:0010319//stromule;GO:0009570//chloroplast stroma	GO:0046872//metal ion binding;GO:0004462//lactoylglutathione lyase activity	GO:0009409//response to cold	GO:0031977//thylakoid lumen;GO:0010319//stromule;GO:0009570//chloroplast stroma	GO:0046872//metal ion binding;GO:0004462//lactoylglutathione lyase activity	GO:0009409//response to cold	-	-	-	-	-
MA_657g0010	912	9706	0.898	481.609	9176	0.898	485.725	GO:0016020//membrane;GO:0044434;GO:0009579//thylakoid;GO:0009526//plastid envelope	GO:0046933//hydrogen ion transporting ATP synthase activity, rotational mechanism	GO:0009767//photosynthetic electron transport chain;GO:0015986//ATP synthesis coupled proton transport;GO:0006950//response to stress	GO:0016020//membrane;GO:0044434;GO:0009579//thylakoid;GO:0009526//plastid envelope	GO:0046933//hydrogen ion transporting ATP synthase activity, rotational mechanism	GO:0009767//photosynthetic electron transport chain;GO:0015986//ATP synthesis coupled proton transport;GO:0006950//response to stress	PF00213; OSCP	P11402	ATPD_SPIOL ATP synthase delta chain, chloroplastic OS=Spinacia oleracea GN=ATPD PE=1 SV=2	A9NTG2	A9NTG2_PICSI Putative uncharacterized protein OS=Picea sitchensis PE=2 SV=1
MA_185772g0010	840	9683	0.8321	521.651	5338	0.6155	306.783	-	-	-	-	-	-	PF03181; BURP	-	-	-	-
MA_41294g0010	927	9642	0.9968	470.692	8457	0.9968	440.421	GO:0005634//nucleus;GO:0005829//cytosol	GO:0016853//isomerase activity	GO:0005975//carbohydrate metabolic process;GO:0000719//photoreactive repair;GO:0009409//response to cold;GO:0009411//response to UV	GO:0005634//nucleus;GO:0005829//cytosol	GO:0016853//isomerase activity	GO:0005975//carbohydrate metabolic process;GO:0000719//photoreactive repair;GO:0009409//response to cold;GO:0009411//response to UV	PF02502; LacAB_rpiB|PF07883; Cupin_2	Q05212	DR102_ARATH DNA-damage-repair/toleration protein DRT102 OS=Arabidopsis thaliana GN=DRT102 PE=2 SV=2	A9NK44	A9NK44_PICSI Putative uncharacterized protein OS=Picea sitchensis PE=2 SV=1
MA_10429137g0010	1032	9636	0.8818	422.538	8833	0.8808	413.2	-	-	-	-	-	-	-	-	-	A9NPC0	A9NPC0_PICSI Putative uncharacterized protein OS=Picea sitchensis PE=2 SV=1
MA_108165g0010	1827	9544	0.9989	236.397	9368	0.9984	247.537	GO:0005739//mitochondrion	-	-	GO:0005739//mitochondrion	-	-	PF08766; DEK_C	P35659	DEK_HUMAN Protein DEK OS=Homo sapiens GN=DEK PE=1 SV=1	I1KYJ2	I1KYJ2_SOYBN Uncharacterized protein OS=Glycine max PE=4 SV=1
MA_10427502g0010	1331	9541	0.9527	324.388	11416	0.9504	414.064	-	GO:0003676//nucleic acid binding;GO:0005524//ATP binding;GO:0008026//ATP-dependent helicase activity	-	-	GO:0003676//nucleic acid binding;GO:0005524//ATP binding;GO:0008026//ATP-dependent helicase activity	-	-	-	-	B9RQS3	B9RQS3_RICCO Dead box ATP-dependent RNA helicase, putative OS=Ricinus communis GN=RCOM_0706050 PE=4 SV=1
MA_10382711g0010	489	9487	0.8814	877.949	11753	0.9039	1160.3	-	-	-	-	-	-	-	-	-	B8LQC6	B8LQC6_PICSI Putative uncharacterized protein OS=Picea sitchensis PE=2 SV=1
MA_9497088g0010	1908	9486	0.999	224.985	8088	0.999	204.642	-	-	-	-	-	-	PF01764; Lipase_3	-	-	D5A9S3	D5A9S3_PICSI Putative uncharacterized protein OS=Picea sitchensis PE=2 SV=1
MA_10338686g0010	682	9480	0.9985	629.033	3495	0.9985	247.397	-	-	-	-	-	-	PF00891; Methyltransf_2|PF08100; Dimerisation	-	-	-	-
MA_77701g0010	879	9468	0.9317	487.437	7988	0.8316	438.713	GO:0009941//chloroplast envelope;GO:0009535//chloroplast thylakoid membrane	GO:0005506//iron ion binding	GO:0010114//response to red light;GO:0006098//pentose-phosphate shunt;GO:0006364//rRNA processing;GO:0009637//response to blue light;GO:0009657//plastid organization;GO:0010207//photosystem II assembly;GO:0010218//response to far red light	GO:0009941//chloroplast envelope;GO:0009535//chloroplast thylakoid membrane	GO:0005506//iron ion binding	GO:0010114//response to red light;GO:0006098//pentose-phosphate shunt;GO:0006364//rRNA processing;GO:0009637//response to blue light;GO:0009657//plastid organization;GO:0010207//photosystem II assembly;GO:0010218//response to far red light	-	-	-	A9NL96	A9NL96_PICSI Putative uncharacterized protein OS=Picea sitchensis PE=2 SV=1
MA_442130g0010	1530	9432	0.9974	278.973	8870	0.9974	279.875	GO:0005634//nucleus;GO:0005829//cytosol	GO:0030170//pyridoxal phosphate binding;GO:0004351//glutamate decarboxylase activity;GO:0016706//oxidoreductase activity, acting on paired donors, with incorporation or reduction of molecular oxygen, 2-oxoglutarate as one donor, and incorporation of one atom each of oxygen into both donors;GO:0016702//oxidoreductase activity, acting on single donors with incorporation of molecular oxygen, incorpo…	GO:0006536//glutamate metabolic process;GO:0046686//response to cadmium ion;GO:0055114//oxidation-reduction process	GO:0005634//nucleus;GO:0005829//cytosol	GO:0030170//pyridoxal phosphate binding;GO:0004351//glutamate decarboxylase activity;GO:0016706//oxidoreductase activity, acting on paired donors, with incorporation or reduction of molecular oxygen, 2-oxoglutarate as one donor, and incorporation of one atom each of oxygen into both donors;GO:0016702//oxidoreductase activity, acting on single donors with incorporation of molecular oxygen, incorpo…	GO:0006536//glutamate metabolic process;GO:0046686//response to cadmium ion;GO:0055114//oxidation-reduction process	PF00282; Pyridoxal_deC	Q42521	DCE1_ARATH Glutamate decarboxylase 1 OS=Arabidopsis thaliana GN=GAD1 PE=1 SV=2	-	-
MA_10436655g0010	882	9413	0.9955	482.957	8275	0.9989	452.93	-	-	GO:0071704	-	-	GO:0071704	PF00686; CBM_20	P36914	AMYG_ASPOR Glucoamylase OS=Aspergillus oryzae (strain ATCC 42149 / RIB 40) GN=glaA PE=2 SV=2	A9NX57	A9NX57_PICSI Putative uncharacterized protein OS=Picea sitchensis PE=2 SV=1
MA_75297g0010	2484	9390	0.9996	171.066	9098	0.9988	176.818	GO:0048046//apoplast	-	GO:0044763;GO:0042742//defense response to bacterium;GO:0050794//regulation of cellular process;GO:0031347//regulation of defense response	GO:0048046//apoplast	-	GO:0044763;GO:0042742//defense response to bacterium;GO:0050794//regulation of cellular process;GO:0031347//regulation of defense response	PF00931; NB-ARC	-	-	-	-
MA_31136g0010	711	9370	0.9944	596.375	8286	0.9958	562.609	-	-	GO:0044763;GO:0050896//response to stimulus	-	-	GO:0044763;GO:0050896//response to stimulus	-	-	-	B8LRD9	B8LRD9_PICSI Putative uncharacterized protein OS=Picea sitchensis PE=2 SV=1
MA_10432831g0010	900	9363	0.9911	470.784	8247	0.9989	442.37	GO:0005840//ribosome;GO:0009570//chloroplast stroma;GO:0016020//membrane	GO:0003735//structural constituent of ribosome;GO:0019843//rRNA binding	GO:0006412//translation	GO:0005840//ribosome;GO:0009570//chloroplast stroma;GO:0016020//membrane	GO:0003735//structural constituent of ribosome;GO:0019843//rRNA binding	GO:0006412//translation	PF00297; Ribosomal_L3	O80360	RK3_TOBAC 50S ribosomal protein L3, chloroplastic (Fragment) OS=Nicotiana tabacum GN=RPL3 PE=1 SV=1	A9NMM2	A9NMM2_PICSI Putative uncharacterized protein OS=Picea sitchensis PE=2 SV=1
MA_10427706g0010	1314	9315	0.9985	320.802	9308	0.9985	341.974	GO:0005618//cell wall;GO:0005739//mitochondrion;GO:0009941//chloroplast envelope;GO:0009570//chloroplast stroma;GO:0048046//apoplast	GO:0005507//copper ion binding;GO:0004455//ketol-acid reductoisomerase activity;GO:0000287//magnesium ion binding;GO:0070402//NADPH binding;GO:0016853//isomerase activity;GO:0042803//protein homodimerization activity	GO:0055114//oxidation-reduction process;GO:0009097//isoleucine biosynthetic process;GO:0009099//valine biosynthetic process;GO:0046686//response to cadmium ion	GO:0005618//cell wall;GO:0005739//mitochondrion;GO:0009941//chloroplast envelope;GO:0009570//chloroplast stroma;GO:0048046//apoplast	GO:0005507//copper ion binding;GO:0004455//ketol-acid reductoisomerase activity;GO:0000287//magnesium ion binding;GO:0070402//NADPH binding;GO:0016853//isomerase activity;GO:0042803//protein homodimerization activity	GO:0055114//oxidation-reduction process;GO:0009097//isoleucine biosynthetic process;GO:0009099//valine biosynthetic process;GO:0046686//response to cadmium ion	PF01450; IlvC|PF07991; IlvN	-	-	J7EPL5	J7EPL5_SOYBN Chloroplast acetohydroxy acid isomeroreductase OS=Glycine max PE=2 SV=1
MA_7292g0010	1008	9292	0.999	417.155	5221	0.999	250.049	GO:0005622//intracellular	GO:0008270//zinc ion binding	-	GO:0005622//intracellular	GO:0008270//zinc ion binding	-	PF00643; zf-B_box|PF06203; CCT	Q96502	COL2_ARATH Zinc finger protein CONSTANS-LIKE 2 OS=Arabidopsis thaliana GN=COL2 PE=1 SV=1	D5JCV2	D5JCV2_9CONI Putative constans-like protein (Fragment) OS=Picea likiangensis GN=col2 PE=4 SV=1
MA_10430373g0010	843	9279	0.9976	498.107	10416	0.9976	596.493	GO:0009507//chloroplast;GO:0005739//mitochondrion	GO:0050897//cobalt ion binding;GO:0005515//protein binding	GO:0080156//mitochondrial mRNA modification;GO:0016554//cytidine to uridine editing	GO:0009507//chloroplast;GO:0005739//mitochondrion	GO:0050897//cobalt ion binding;GO:0005515//protein binding	GO:0080156//mitochondrial mRNA modification;GO:0016554//cytidine to uridine editing	-	-	-	D5ADA0	D5ADA0_PICSI Putative uncharacterized protein OS=Picea sitchensis PE=2 SV=1
MA_124140g0010	1560	9251	0.9987	268.357	9672	0.9981	299.311	GO:0005739//mitochondrion;GO:0009941//chloroplast envelope;GO:0009579//thylakoid;GO:0009570//chloroplast stroma;GO:0005634//nucleus;GO:0048046//apoplast	GO:0005524//ATP binding;GO:0032440//2-alkenal reductase [NAD(P)] activity;GO:0051082//unfolded protein binding	GO:0055114//oxidation-reduction process;GO:0006457//protein folding;GO:0009409//response to cold;GO:0009408//response to heat;GO:0009658//chloroplast organization;GO:0048481//ovule development;GO:0045036//protein targeting to chloroplast;GO:0046686//response to cadmium ion	GO:0005739//mitochondrion;GO:0009941//chloroplast envelope;GO:0009579//thylakoid;GO:0009570//chloroplast stroma;GO:0005634//nucleus;GO:0048046//apoplast	GO:0005524//ATP binding;GO:0032440//2-alkenal reductase [NAD(P)] activity;GO:0051082//unfolded protein binding	GO:0055114//oxidation-reduction process;GO:0006457//protein folding;GO:0009409//response to cold;GO:0009408//response to heat;GO:0009658//chloroplast organization;GO:0048481//ovule development;GO:0045036//protein targeting to chloroplast;GO:0046686//response to cadmium ion	PF00012; HSP70	-	-	B8LM05	B8LM05_PICSI Putative uncharacterized protein OS=Picea sitchensis PE=2 SV=1
MA_10433352g0010	2052	9243	0.8957	203.838	9426	0.8957	221.759	GO:0005789//endoplasmic reticulum membrane	GO:0003958//NADPH-hemoprotein reductase activity;GO:0005506//iron ion binding;GO:0010181//FMN binding	GO:0006979//response to oxidative stress;GO:0009698//phenylpropanoid metabolic process;GO:0009737//response to abscisic acid stimulus;GO:0055114//oxidation-reduction process	GO:0005789//endoplasmic reticulum membrane	GO:0003958//NADPH-hemoprotein reductase activity;GO:0005506//iron ion binding;GO:0010181//FMN binding	GO:0006979//response to oxidative stress;GO:0009698//phenylpropanoid metabolic process;GO:0009737//response to abscisic acid stimulus;GO:0055114//oxidation-reduction process	PF00175; NAD_binding_1|PF00258; Flavodoxin_1|PF00667; FAD_binding_1	-	-	-	-
MA_22695g0010	1104	9236	0.9991	378.586	9114	0.9991	398.54	-	GO:0016787//hydrolase activity	-	-	GO:0016787//hydrolase activity	-	PF00112; Peptidase_C1|PF08246; Inhibitor_I29	-	-	A9P285	A9P285_PICSI Putative uncharacterized protein OS=Picea sitchensis PE=2 SV=1
MA_10436165g0010	3204	9186	0.9747	129.743	8820	0.976	132.895	GO:0009941//chloroplast envelope;GO:0009570//chloroplast stroma	GO:0003723//RNA binding	GO:0042744//hydrogen peroxide catabolic process;GO:0016117//carotenoid biosynthetic process;GO:0006412//translation;GO:0019288//isopentenyl diphosphate biosynthetic process, mevalonate-independent pathway;GO:0009902//chloroplast relocation;GO:0034660//ncRNA metabolic process;GO:0046686//response to cadmium ion;GO:0010027//thylakoid membrane organization	GO:0009941//chloroplast envelope;GO:0009570//chloroplast stroma	GO:0003723//RNA binding	GO:0042744//hydrogen peroxide catabolic process;GO:0016117//carotenoid biosynthetic process;GO:0006412//translation;GO:0019288//isopentenyl diphosphate biosynthetic process, mevalonate-independent pathway;GO:0009902//chloroplast relocation;GO:0034660//ncRNA metabolic process;GO:0046686//response to cadmium ion;GO:0010027//thylakoid membrane organization	PF00575; S1|PF00627; UBA|PF00889; EF_TS	B7K735	EFTS_CYAP7 Elongation factor Ts OS=Cyanothece sp. (strain PCC 7424) GN=tsf PE=3 SV=1	F6HH07	F6HH07_VITVI Elongation factor Ts OS=Vitis vinifera GN=VIT_11s0016g03510 PE=3 SV=1
MA_2453g0010	653	9177	0.9969	635.97	6277	0.9985	464.056	-	-	-	-	-	-	-	-	-	A9NRQ6	A9NRQ6_PICSI Putative uncharacterized protein OS=Picea sitchensis PE=2 SV=1
MA_10434897g0010	1434	9174	0.9707	289.507	9409	0.9707	316.757	GO:0009570//chloroplast stroma	GO:0080041//ADP-ribose pyrophosphohydrolase activity;GO:0051536//iron-sulfur cluster binding	GO:0006098//pentose-phosphate shunt;GO:0019760//glucosinolate metabolic process;GO:0043085//positive regulation of catalytic activity;GO:0019252//starch biosynthetic process;GO:0016045//detection of bacterium;GO:0019288//isopentenyl diphosphate biosynthetic process, mevalonate-independent pathway;GO:0000023//maltose metabolic process;GO:0010266//response to vitamin B1;GO:0009228//thiamine biosynt…	GO:0009570//chloroplast stroma	GO:0080041//ADP-ribose pyrophosphohydrolase activity;GO:0051536//iron-sulfur cluster binding	GO:0006098//pentose-phosphate shunt;GO:0019760//glucosinolate metabolic process;GO:0043085//positive regulation of catalytic activity;GO:0019252//starch biosynthetic process;GO:0016045//detection of bacterium;GO:0019288//isopentenyl diphosphate biosynthetic process, mevalonate-independent pathway;GO:0000023//maltose metabolic process;GO:0010266//response to vitamin B1;GO:0009228//thiamine biosynt…	PF01964; ThiC	-	-	A9PJ85	A9PJ85_9ROSI Putative uncharacterized protein OS=Populus trichocarpa x Populus deltoides PE=2 SV=1
MA_10431770g0010	2409	9171	0.9996	172.278	10177	0.9992	203.946	GO:0005774//vacuolar membrane;GO:0009941//chloroplast envelope;GO:0005829//cytosol;GO:0009570//chloroplast stroma;GO:0005886//plasma membrane;GO:0005739//mitochondrion	GO:0051082//unfolded protein binding;GO:0005524//ATP binding	GO:0006457//protein folding;GO:0009414//response to water deprivation;GO:0009793//embryo development ending in seed dormancy;GO:0010157//response to chlorate;GO:0009651//response to salt stress;GO:0009658//chloroplast organization;GO:0009408//response to heat;GO:0009704//de-etiolation;GO:0045037//protein import into chloroplast stroma;GO:0048481//ovule development	GO:0005774//vacuolar membrane;GO:0009941//chloroplast envelope;GO:0005829//cytosol;GO:0009570//chloroplast stroma;GO:0005886//plasma membrane;GO:0005739//mitochondrion	GO:0051082//unfolded protein binding;GO:0005524//ATP binding	GO:0006457//protein folding;GO:0009414//response to water deprivation;GO:0009793//embryo development ending in seed dormancy;GO:0010157//response to chlorate;GO:0009651//response to salt stress;GO:0009658//chloroplast organization;GO:0009408//response to heat;GO:0009704//de-etiolation;GO:0045037//protein import into chloroplast stroma;GO:0048481//ovule development	PF00183; HSP90|PF13589; HATPase_c_3	P54651	HSC90_DICDI Heat shock cognate 90 kDa protein OS=Dictyostelium discoideum GN=hspD PE=1 SV=2	-	-
MA_11179g0010	1563	9116	0.9994	263.933	10909	0.9994	336.944	GO:0009941//chloroplast envelope;GO:0005730//nucleolus;GO:0005747//mitochondrial respiratory chain complex I;GO:0005754//mitochondrial proton-transporting ATP synthase, catalytic core;GO:0005886//plasma membrane	GO:0008270//zinc ion binding;GO:0046933//hydrogen ion transporting ATP synthase activity, rotational mechanism;GO:0050897//cobalt ion binding;GO:0005507//copper ion binding;GO:0008266//poly(U) RNA binding;GO:0005524//ATP binding	GO:0015991//ATP hydrolysis coupled proton transport;GO:0015986//ATP synthesis coupled proton transport;GO:0046686//response to cadmium ion;GO:0006200//ATP catabolic process;GO:0006979//response to oxidative stress	GO:0009941//chloroplast envelope;GO:0005730//nucleolus;GO:0005747//mitochondrial respiratory chain complex I;GO:0005754//mitochondrial proton-transporting ATP synthase, catalytic core;GO:0005886//plasma membrane	GO:0008270//zinc ion binding;GO:0046933//hydrogen ion transporting ATP synthase activity, rotational mechanism;GO:0050897//cobalt ion binding;GO:0005507//copper ion binding;GO:0008266//poly(U) RNA binding;GO:0005524//ATP binding	GO:0015991//ATP hydrolysis coupled proton transport;GO:0015986//ATP synthesis coupled proton transport;GO:0046686//response to cadmium ion;GO:0006200//ATP catabolic process;GO:0006979//response to oxidative stress	PF00006; ATP-synt_ab|PF00306; ATP-synt_ab_C|PF02874; ATP-synt_ab_N	P17614	ATPBM_NICPL ATP synthase subunit beta, mitochondrial OS=Nicotiana plumbaginifolia GN=ATPB PE=1 SV=1	A9NUR7	A9NUR7_PICSI ATP synthase subunit beta OS=Picea sitchensis PE=2 SV=1
MA_197296g0010	1395	9091	0.9663	294.908	12737	0.9713	440.783	GO:0005618//cell wall;GO:0005730//nucleolus;GO:0005737//cytoplasm;GO:0005886//plasma membrane	GO:0004478//methionine adenosyltransferase activity;GO:0046872//metal ion binding;GO:0005524//ATP binding	GO:0006555//methionine metabolic process;GO:0009409//response to cold;GO:0006556//S-adenosylmethionine biosynthetic process;GO:0006730//one-carbon metabolic process;GO:0009809//lignin biosynthetic process	GO:0005618//cell wall;GO:0005730//nucleolus;GO:0005737//cytoplasm;GO:0005886//plasma membrane	GO:0004478//methionine adenosyltransferase activity;GO:0046872//metal ion binding;GO:0005524//ATP binding	GO:0006555//methionine metabolic process;GO:0009409//response to cold;GO:0006556//S-adenosylmethionine biosynthetic process;GO:0006730//one-carbon metabolic process;GO:0009809//lignin biosynthetic process	PF00438; S-AdoMet_synt_N|PF02772; S-AdoMet_synt_M|PF02773; S-AdoMet_synt_C	A9P2P4	METK3_PICSI S-adenosylmethionine synthase 3 OS=Picea sitchensis GN=METK3 PE=2 SV=1	B8LRR6	B8LRR6_PICSI S-adenosylmethionine synthase OS=Picea sitchensis PE=2 SV=1
MA_72395g0010	984	9090	0.998	418.04	6566	0.998	322.135	GO:0016021//integral to membrane	GO:0005215//transporter activity	GO:0006810//transport	GO:0016021//integral to membrane	GO:0005215//transporter activity	GO:0006810//transport	PF00230; MIP	-	-	C0PR90	C0PR90_PICSI Putative uncharacterized protein OS=Picea sitchensis PE=2 SV=1
MA_20764g0010	1578	9089	0.7567	260.65	8027	0.7579	245.572	-	-	-	-	-	-	PF00195; Chal_sti_synt_N|PF02797; Chal_sti_synt_C	-	-	G5CU94	G5CU94_PICSI Chalcone synthase (Fragment) OS=Picea sitchensis PE=2 SV=1
MA_10426306g0010	1368	9078	0.9985	300.299	7449	0.9985	262.872	GO:0005739//mitochondrion	GO:0030170//pyridoxal phosphate binding;GO:0031071//cysteine desulfurase activity;GO:0005524//ATP binding;GO:0008270//zinc ion binding	GO:0006534//cysteine metabolic process;GO:0016226//iron-sulfur cluster assembly	GO:0005739//mitochondrion	GO:0030170//pyridoxal phosphate binding;GO:0031071//cysteine desulfurase activity;GO:0005524//ATP binding;GO:0008270//zinc ion binding	GO:0006534//cysteine metabolic process;GO:0016226//iron-sulfur cluster assembly	PF00266; Aminotran_5	O49543	NFS1_ARATH Cysteine desulfurase 1, mitochondrial OS=Arabidopsis thaliana GN=NIFS1 PE=1 SV=1	D5AA74	D5AA74_PICSI Putative uncharacterized protein OS=Picea sitchensis PE=2 SV=1
MA_47641g0010	1038	9072	0.999	395.508	8283	0.999	385.232	-	-	-	-	-	-	PF00168; C2	-	-	A9NTE0	A9NTE0_PICSI Putative uncharacterized protein OS=Picea sitchensis PE=2 SV=1
MA_166295g0010	510	9026	0.998	800.893	7105	0.998	672.552	GO:0009536//plastid	-	-	GO:0009536//plastid	-	-	PF05899; Cupin_3	-	-	A9NK05	A9NK05_PICSI Putative uncharacterized protein OS=Picea sitchensis PE=2 SV=1
MA_14292g0010	651	8990	0.9969	624.925	6906	0.9985	512.127	-	GO:0016301//kinase activity;GO:0032440//2-alkenal reductase [NAD(P)] activity	GO:0016310//phosphorylation;GO:0055114//oxidation-reduction process	-	GO:0016301//kinase activity;GO:0032440//2-alkenal reductase [NAD(P)] activity	GO:0016310//phosphorylation;GO:0055114//oxidation-reduction process	PF08263; LRRNT_2|PF13855; LRR_8	-	-	A9NKM6	A9NKM6_PICSI Putative uncharacterized protein OS=Picea sitchensis PE=2 SV=1
MA_23066g0010	1185	8982	0.9983	343.008	7187	0.9975	292.793	-	GO:0008234//cysteine-type peptidase activity	GO:0006508//proteolysis	-	GO:0008234//cysteine-type peptidase activity	GO:0006508//proteolysis	PF00112; Peptidase_C1|PF08246; Inhibitor_I29	-	-	A9NU42	A9NU42_PICSI Putative uncharacterized protein OS=Picea sitchensis PE=2 SV=1
MA_153816g0010	2283	8900	0.9807	176.414	5662	0.9825	119.728	-	GO:0016740//transferase activity	-	-	GO:0016740//transferase activity	-	PF00560; LRR_1|PF07714; Pkinase_Tyr|PF08263; LRRNT_2|PF13855; LRR_8	-	-	Q0Q5E0	Q0Q5E0_WHEAT Receptor kinase 2 OS=Triticum aestivum PE=4 SV=1
MA_10197498g0020	660	8872	0.9985	608.313	8439	0.9985	617.275	GO:0009533//chloroplast stromal thylakoid;GO:0010287//plastoglobule;GO:0009941//chloroplast envelope;GO:0009535//chloroplast thylakoid membrane	GO:0004601//peroxidase activity;GO:0051920//peroxiredoxin activity	GO:0055114//oxidation-reduction process	GO:0009533//chloroplast stromal thylakoid;GO:0010287//plastoglobule;GO:0009941//chloroplast envelope;GO:0009535//chloroplast thylakoid membrane	GO:0004601//peroxidase activity;GO:0051920//peroxiredoxin activity	GO:0055114//oxidation-reduction process	PF00578; AhpC-TSA	-	-	-	-
MA_10433000g0020	1293	8849	0.9977	309.703	8475	0.9992	316.427	GO:0009570//chloroplast stroma	GO:0046872//metal ion binding;GO:0004655//porphobilinogen synthase activity	GO:0006782//protoporphyrinogen IX biosynthetic process;GO:0015995//chlorophyll biosynthetic process	GO:0009570//chloroplast stroma	GO:0046872//metal ion binding;GO:0004655//porphobilinogen synthase activity	GO:0006782//protoporphyrinogen IX biosynthetic process;GO:0015995//chlorophyll biosynthetic process	PF00490; ALAD	Q5Z8V9	HEM2_ORYSJ Delta-aminolevulinic acid dehydratase, chloroplastic OS=Oryza sativa subsp. japonica GN=HEMB PE=2 SV=1	B8LR35	B8LR35_PICSI Delta-aminolevulinic acid dehydratase OS=Picea sitchensis PE=2 SV=1
MA_20337g0010	7722	8848	0.9093	51.8519	10571	0.9099	66.0873	-	-	-	-	-	-	PF05641; Agenet	-	-	F6I040	F6I040_VITVI Putative uncharacterized protein OS=Vitis vinifera GN=VIT_00s0229g00110 PE=4 SV=1
MA_64498g0010	1027	8826	0.9494	388.904	5381	0.9484	252.944	GO:0016021//integral to membrane	GO:0016491//oxidoreductase activity;GO:0005506//iron ion binding	GO:0006633//fatty acid biosynthetic process;GO:0055114//oxidation-reduction process	GO:0016021//integral to membrane	GO:0016491//oxidoreductase activity;GO:0005506//iron ion binding	GO:0006633//fatty acid biosynthetic process;GO:0055114//oxidation-reduction process	-	-	-	-	-
MA_52620g0020	1029	8770	0.9922	385.686	9214	0.9942	432.279	-	GO:0005488//binding	-	-	GO:0005488//binding	-	PF01370; Epimerase	-	-	-	-
MA_10426672g0010	525	8735	0.979	752.927	9080	0.979	834.946	GO:0005737//cytoplasm;GO:0005634//nucleus	GO:0031625//ubiquitin protein ligase binding;GO:0004842//ubiquitin-protein ligase activity	GO:0006511//ubiquitin-dependent protein catabolic process	GO:0005737//cytoplasm;GO:0005634//nucleus	GO:0031625//ubiquitin protein ligase binding;GO:0004842//ubiquitin-protein ligase activity	GO:0006511//ubiquitin-dependent protein catabolic process	PF00179; UQ_con	P35132	UBC9_ARATH SUMO-conjugating enzyme UBC9 OS=Arabidopsis thaliana GN=UBC9 PE=1 SV=1	A9NKT3	A9NKT3_PICSI Putative uncharacterized protein OS=Picea sitchensis PE=2 SV=1
MA_1420253g0010	236	8697	0.9958	1667.66	7861	0.9958	1608.04	-	-	GO:0009751//response to salicylic acid stimulus;GO:0007568//aging	-	-	GO:0009751//response to salicylic acid stimulus;GO:0007568//aging	PF00240; ubiquitin	-	-	-	-
MA_121581g0010	1480	8645	0.9378	264.334	6791	0.9392	221.515	-	-	GO:0006351//transcription, DNA-dependent	-	-	GO:0006351//transcription, DNA-dependent	PF00847; AP2	Q9LM15	RA213_ARATH Ethylene-responsive transcription factor RAP2-13 OS=Arabidopsis thaliana GN=RAP2-13 PE=1 SV=1	H9MAQ4	H9MAQ4_PINLA Uncharacterized protein (Fragment) OS=Pinus lambertiana GN=2_2931_01 PE=4 SV=1
MA_4349g0020	612	8629	0.9967	638.055	8420	0.9967	664.19	GO:0009536//plastid;GO:0005773//vacuole;GO:0005794//Golgi apparatus;GO:0005886//plasma membrane	GO:0005507//copper ion binding;GO:0005215//transporter activity;GO:0016787//hydrolase activity;GO:0005525//GTP binding	GO:0016192//vesicle-mediated transport;GO:0007264//small GTPase mediated signal transduction;GO:0006471//protein ADP-ribosylation;GO:0006886//intracellular protein transport;GO:0046686//response to cadmium ion	GO:0009536//plastid;GO:0005773//vacuole;GO:0005794//Golgi apparatus;GO:0005886//plasma membrane	GO:0005507//copper ion binding;GO:0005215//transporter activity;GO:0016787//hydrolase activity;GO:0005525//GTP binding	GO:0016192//vesicle-mediated transport;GO:0007264//small GTPase mediated signal transduction;GO:0006471//protein ADP-ribosylation;GO:0006886//intracellular protein transport;GO:0046686//response to cadmium ion	PF00025; Arf	P51823	ARF2_ORYSJ ADP-ribosylation factor 2 OS=Oryza sativa subsp. japonica GN=ARF PE=2 SV=2	F6HZD0	F6HZD0_VITVI Putative uncharacterized protein OS=Vitis vinifera GN=VIT_07s0005g02000 PE=3 SV=1
MA_70965g0010	894	8609	0.9989	435.777	12922	0.9989	697.789	GO:0005730//nucleolus;GO:0009507//chloroplast;GO:0005773//vacuole;GO:0022625//cytosolic large ribosomal subunit;GO:0005886//plasma membrane	GO:0003735//structural constituent of ribosome;GO:0008097//5S rRNA binding	GO:0006412//translation;GO:0009955//adaxial/abaxial pattern specification;GO:0009965//leaf morphogenesis;GO:0010015//root morphogenesis;GO:0008283//cell proliferation	GO:0005730//nucleolus;GO:0009507//chloroplast;GO:0005773//vacuole;GO:0022625//cytosolic large ribosomal subunit;GO:0005886//plasma membrane	GO:0003735//structural constituent of ribosome;GO:0008097//5S rRNA binding	GO:0006412//translation;GO:0009955//adaxial/abaxial pattern specification;GO:0009965//leaf morphogenesis;GO:0010015//root morphogenesis;GO:0008283//cell proliferation	PF00861; Ribosomal_L18p|PF14204; Ribosomal_L18_c	Q6UNT2	RL5_CUCSA 60S ribosomal protein L5 OS=Cucumis sativus GN=RPL5 PE=2 SV=1	A9NKC3	A9NKC3_PICSI Putative uncharacterized protein OS=Picea sitchensis PE=2 SV=1
MA_66144g0010	450	8604	0.9978	865.241	9247	0.9978	992.019	GO:0005773//vacuole;GO:0005886//plasma membrane;GO:0005634//nucleus	GO:0005509//calcium ion binding	GO:0009846//pollen germination;GO:0019722//calcium-mediated signaling;GO:0009612//response to mechanical stimulus;GO:0010099//regulation of photomorphogenesis	GO:0005773//vacuole;GO:0005886//plasma membrane;GO:0005634//nucleus	GO:0005509//calcium ion binding	GO:0009846//pollen germination;GO:0019722//calcium-mediated signaling;GO:0009612//response to mechanical stimulus;GO:0010099//regulation of photomorphogenesis	PF13499; EF_hand_5	P27161	CALM_SOLLC Calmodulin OS=Solanum lycopersicum GN=CALM1 PE=2 SV=2	-	-
MA_10434003g0010	793	8597	0.9975	490.595	7298	0.9962	444.286	GO:0005886//plasma membrane;GO:0009706//chloroplast inner membrane	-	GO:0070838//divalent metal ion transport;GO:0010027//thylakoid membrane organization;GO:0030003//cellular cation homeostasis;GO:0009658//chloroplast organization	GO:0005886//plasma membrane;GO:0009706//chloroplast inner membrane	-	GO:0070838//divalent metal ion transport;GO:0010027//thylakoid membrane organization;GO:0030003//cellular cation homeostasis;GO:0009658//chloroplast organization	-	-	-	I1MMF4	I1MMF4_SOYBN Uncharacterized protein OS=Glycine max PE=4 SV=2
MA_97627g0010	2073	8584	0.9281	187.387	9688	0.9301	225.614	GO:0005739//mitochondrion;GO:0005730//nucleolus;GO:0009941//chloroplast envelope;GO:0009570//chloroplast stroma;GO:0022626//cytosolic ribosome;GO:0005886//plasma membrane;GO:0010319//stromule;GO:0048046//apoplast	GO:0005524//ATP binding	GO:0042026//protein refolding;GO:0008219//cell death;GO:0051085//chaperone mediated protein folding requiring cofactor;GO:0009409//response to cold;GO:0009627//systemic acquired resistance	GO:0005739//mitochondrion;GO:0005730//nucleolus;GO:0009941//chloroplast envelope;GO:0009570//chloroplast stroma;GO:0022626//cytosolic ribosome;GO:0005886//plasma membrane;GO:0010319//stromule;GO:0048046//apoplast	GO:0005524//ATP binding	GO:0042026//protein refolding;GO:0008219//cell death;GO:0051085//chaperone mediated protein folding requiring cofactor;GO:0009409//response to cold;GO:0009627//systemic acquired resistance	PF00118; Cpn60_TCP1	P08927	RUBB_PEA RuBisCO large subunit-binding protein subunit beta, chloroplastic OS=Pisum sativum PE=1 SV=2	A9NV22	A9NV22_PICSI Putative uncharacterized protein OS=Picea sitchensis PE=2 SV=1
MA_286762g0010	1305	8581	0.9985	297.561	5685	0.9992	210.306	-	-	-	-	-	-	PF00190; Cupin_1	-	-	-	-
MA_411136g0010	351	8579	0.9972	1106.06	7722	0.9972	1062.07	-	-	-	-	-	-	-	-	-	A9NS39	A9NS39_PICSI Putative uncharacterized protein OS=Picea sitchensis PE=4 SV=1
MA_320479g0010	900	8576	0.9989	431.213	8150	0.9989	437.166	GO:0009941//chloroplast envelope;GO:0009535//chloroplast thylakoid membrane;GO:0009570//chloroplast stroma;GO:0010319//stromule	GO:0008266//poly(U) RNA binding;GO:0000166//nucleotide binding	GO:0019684//photosynthesis, light reaction;GO:0042742//defense response to bacterium;GO:0009409//response to cold;GO:0009737//response to abscisic acid stimulus;GO:0009814//defense response, incompatible interaction;GO:0009697//salicylic acid biosynthetic process	GO:0009941//chloroplast envelope;GO:0009535//chloroplast thylakoid membrane;GO:0009570//chloroplast stroma;GO:0010319//stromule	GO:0008266//poly(U) RNA binding;GO:0000166//nucleotide binding	GO:0019684//photosynthesis, light reaction;GO:0042742//defense response to bacterium;GO:0009409//response to cold;GO:0009737//response to abscisic acid stimulus;GO:0009814//defense response, incompatible interaction;GO:0009697//salicylic acid biosynthetic process	PF00076; RRM_1	Q9ZUU4	ROC1_ARATH Ribonucleoprotein At2g37220, chloroplastic OS=Arabidopsis thaliana GN=At2g37220 PE=1 SV=1	A9NTU4	A9NTU4_PICSI Putative uncharacterized protein OS=Picea sitchensis PE=2 SV=1
MA_10215954g0010	300	8545	0.9967	1288.96	6389	0.9967	1028.12	GO:0009536//plastid	-	-	GO:0009536//plastid	-	-	-	-	-	-	-
MA_67226g0010	996	8495	0.999	385.97	6948	0.997	336.769	-	GO:0016491//oxidoreductase activity;GO:0005488//binding	-	-	GO:0016491//oxidoreductase activity;GO:0005488//binding	-	-	-	-	-	-
MA_46923g0010	1014	8492	0.9921	378.984	6782	0.9004	322.888	GO:0044424//intracellular part	-	-	GO:0044424//intracellular part	-	-	PF01429; MBD	-	-	-	-
MA_8396203g0010	735	8488	0.9116	522.597	7706	0.9238	506.143	-	-	GO:0006950//response to stress	-	-	GO:0006950//response to stress	-	-	-	A9NVM4	A9NVM4_PICSI Putative uncharacterized protein OS=Picea sitchensis PE=2 SV=1
MA_10428463g0020	2796	8464	0.9989	136.99	7021	0.9989	121.225	GO:0009536//plastid;GO:0016020//membrane	GO:0016817//hydrolase activity, acting on acid anhydrides;GO:0005525//GTP binding	GO:0045036//protein targeting to chloroplast	GO:0009536//plastid;GO:0016020//membrane	GO:0016817//hydrolase activity, acting on acid anhydrides;GO:0005525//GTP binding	GO:0045036//protein targeting to chloroplast	-	Q9LUS2	TC120_ARATH Translocase of chloroplast 120, chloroplastic OS=Arabidopsis thaliana GN=TOC120 PE=1 SV=1	G7IKY4	G7IKY4_MEDTR Translocase of chloroplast OS=Medicago truncatula GN=MTR_2g030630 PE=4 SV=1
MA_962052g0010	985	8451	0.9299	388.259	4906	0.9269	240.449	-	GO:0008967//phosphoglycolate phosphatase activity	GO:0008152//metabolic process	-	GO:0008967//phosphoglycolate phosphatase activity	GO:0008152//metabolic process	PF13419; HAD_2	Q5HZL9	HDHD3_XENLA Haloacid dehalogenase-like hydrolase domain-containing protein 3 OS=Xenopus laevis GN=hdhd3 PE=2 SV=1	A9NRW6	A9NRW6_PICSI Putative uncharacterized protein OS=Picea sitchensis PE=2 SV=1
MA_10436871g0020	1554	8434	0.973	245.602	5327	0.9949	165.487	-	-	-	-	-	-	PF00067; p450	-	-	-	-
MA_57988g0010	1149	8423	0.9974	331.739	8901	0.9983	373.982	GO:0005737//cytoplasm;GO:0005634//nucleus	-	GO:0042787//protein ubiquitination involved in ubiquitin-dependent protein catabolic process;GO:0009751//response to salicylic acid stimulus;GO:0007568//aging	GO:0005737//cytoplasm;GO:0005634//nucleus	-	GO:0042787//protein ubiquitination involved in ubiquitin-dependent protein catabolic process;GO:0009751//response to salicylic acid stimulus;GO:0007568//aging	PF00240; ubiquitin	-	-	R0FFP3	R0FFP3_9BRAS Uncharacterized protein (Fragment) OS=Capsella rubella GN=CARUB_v10001095mg PE=4 SV=1
MA_7739875g0010	678	8419	0.9985	561.927	10125	0.9985	720.937	-	-	-	-	-	-	-	-	-	C0PQE7	C0PQE7_PICSI Putative uncharacterized protein OS=Picea sitchensis PE=2 SV=1
MA_126678g0010	2463	8410	0.9976	154.519	8175	0.998	160.234	-	-	-	-	-	-	PF00642; zf-CCCH	Q0J952	C3H32_ORYSJ Zinc finger CCCH domain-containing protein 32 OS=Oryza sativa subsp. japonica GN=Os04g0671800 PE=2 SV=1	M5XNI5	M5XNI5_PRUPE Uncharacterized protein OS=Prunus persica GN=PRUPE_ppa001923mg PE=4 SV=1
MA_48250g0010	1290	8410	0.9992	295.023	7637	0.9992	285.802	GO:0010007//magnesium chelatase complex;GO:0005618//cell wall;GO:0009570//chloroplast stroma	GO:0016851//magnesium chelatase activity;GO:0016887//ATPase activity;GO:0005524//ATP binding	GO:0010103//stomatal complex morphogenesis;GO:0019684//photosynthesis, light reaction;GO:0016117//carotenoid biosynthetic process;GO:0006655//phosphatidylglycerol biosynthetic process;GO:0006636//unsaturated fatty acid biosynthetic process;GO:0019288//isopentenyl diphosphate biosynthetic process, mevalonate-independent pathway;GO:0015995//chlorophyll biosynthetic process;GO:0019761//glucosinolate…	GO:0010007//magnesium chelatase complex;GO:0005618//cell wall;GO:0009570//chloroplast stroma	GO:0016851//magnesium chelatase activity;GO:0016887//ATPase activity;GO:0005524//ATP binding	GO:0010103//stomatal complex morphogenesis;GO:0019684//photosynthesis, light reaction;GO:0016117//carotenoid biosynthetic process;GO:0006655//phosphatidylglycerol biosynthetic process;GO:0006636//unsaturated fatty acid biosynthetic process;GO:0019288//isopentenyl diphosphate biosynthetic process, mevalonate-independent pathway;GO:0015995//chlorophyll biosynthetic process;GO:0019761//glucosinolate…	PF01078; Mg_chelatase	P93162	CHLI_SOYBN Magnesium-chelatase subunit ChlI, chloroplastic OS=Glycine max GN=CHLI PE=1 SV=1	B9I1P3	B9I1P3_POPTR Predicted protein OS=Populus trichocarpa GN=POPTRDRAFT_834081 PE=4 SV=1
MA_10027972g0010	522	8393	0.9981	727.605	4865	0.9981	449.929	-	-	-	-	-	-	PF13930; Endonuclea_NS_2	-	-	-	-
MA_5949706g0010	342	8389	0.9942	1110.03	7221	0.9912	1019.3	-	GO:0003743//translation initiation factor activity	GO:0006413//translational initiation	-	GO:0003743//translation initiation factor activity	GO:0006413//translational initiation	PF01253; SUI1	-	-	Q8RVJ0	Q8RVJ0_PINPS Putative translation factor OS=Pinus pinaster PE=4 SV=1
MA_86450g0010	807	8364	0.9988	469.018	7920	0.9988	473.787	GO:0009941//chloroplast envelope;GO:0009570//chloroplast stroma	GO:0045174//glutathione dehydrogenase (ascorbate) activity	GO:0009407//toxin catabolic process;GO:0010583//response to cyclopentenone;GO:0010027//thylakoid membrane organization;GO:0010731//protein glutathionylation	GO:0009941//chloroplast envelope;GO:0009570//chloroplast stroma	GO:0045174//glutathione dehydrogenase (ascorbate) activity	GO:0009407//toxin catabolic process;GO:0010583//response to cyclopentenone;GO:0010027//thylakoid membrane organization;GO:0010731//protein glutathionylation	PF13410; GST_C_2|PF13417; GST_N_3	Q8LE52	DHAR3_ARATH Glutathione S-transferase DHAR3, chloroplastic OS=Arabidopsis thaliana GN=DHAR3 PE=1 SV=1	A9NVG7	A9NVG7_PICSI Putative uncharacterized protein OS=Picea sitchensis PE=2 SV=1
MA_8605697g0010	1368	8350	0.9978	276.216	7285	0.9985	257.084	GO:0009536//plastid	GO:0016787//hydrolase activity	GO:0010413//glucuronoxylan metabolic process;GO:0016926//protein desumoylation;GO:0000041//transition metal ion transport;GO:0010228//vegetative to reproductive phase transition of meristem;GO:0045492//xylan biosynthetic process;GO:0050665//hydrogen peroxide biosynthetic process	GO:0009536//plastid	GO:0016787//hydrolase activity	GO:0010413//glucuronoxylan metabolic process;GO:0016926//protein desumoylation;GO:0000041//transition metal ion transport;GO:0010228//vegetative to reproductive phase transition of meristem;GO:0045492//xylan biosynthetic process;GO:0050665//hydrogen peroxide biosynthetic process	PF00026; Asp	-	-	-	-
MA_130754g0010	2145	8286	0.9991	174.81	7867	0.9986	177.057	-	-	-	-	-	-	PF04146; YTH	-	-	M1C7V2	M1C7V2_SOLTU Uncharacterized protein OS=Solanum tuberosum GN=PGSC0003DMG400024008 PE=4 SV=1
MA_138810g0010	1226	8274	0.9992	305.404	7458	0.9992	293.673	GO:0009570//chloroplast stroma;GO:0005886//plasma membrane	GO:0003746//translation elongation factor activity;GO:0003924//GTPase activity;GO:0005525//GTP binding	GO:0000302//response to reactive oxygen species;GO:0010468//regulation of gene expression;GO:0031425//chloroplast RNA processing;GO:0006184//GTP catabolic process	GO:0009570//chloroplast stroma;GO:0005886//plasma membrane	GO:0003746//translation elongation factor activity;GO:0003924//GTPase activity;GO:0005525//GTP binding	GO:0000302//response to reactive oxygen species;GO:0010468//regulation of gene expression;GO:0031425//chloroplast RNA processing;GO:0006184//GTP catabolic process	PF00009; GTP_EFTU|PF00679; EFG_C|PF03144; GTP_EFTU_D2	P72749	TYPA_SYNY3 GTP-binding protein TypA/BipA homolog OS=Synechocystis sp. (strain PCC 6803 / Kazusa) GN=typA PE=3 SV=1	K4BGM2	K4BGM2_SOLLC Uncharacterized protein OS=Solanum lycopersicum GN=Solyc03g058190.2 PE=4 SV=1
MA_10429775g0010	1368	8227	0.9993	272.148	8464	0.9993	298.69	-	-	GO:0009628//response to abiotic stimulus;GO:0006950//response to stress	-	-	GO:0009628//response to abiotic stimulus;GO:0006950//response to stress	-	-	-	K7MEY5	K7MEY5_SOYBN Uncharacterized protein OS=Glycine max PE=4 SV=1
MA_48286g0010	1626	8190	0.869	227.936	8493	0.8696	252.158	GO:0005829//cytosol;GO:0009346//citrate lyase complex	GO:0003878//ATP citrate synthase activity;GO:0005524//ATP binding;GO:0004775//succinate-CoA ligase (ADP-forming) activity	GO:0016117//carotenoid biosynthetic process;GO:0019252//starch biosynthetic process;GO:0009911//positive regulation of flower development;GO:0007568//aging;GO:0043481//anthocyanin accumulation in tissues in response to UV light;GO:0015995//chlorophyll biosynthetic process;GO:0045793//positive regulation of cell size;GO:0045995//regulation of embryonic development;GO:0048366//leaf development;GO:0…	GO:0005829//cytosol;GO:0009346//citrate lyase complex	GO:0003878//ATP citrate synthase activity;GO:0005524//ATP binding;GO:0004775//succinate-CoA ligase (ADP-forming) activity	GO:0016117//carotenoid biosynthetic process;GO:0019252//starch biosynthetic process;GO:0009911//positive regulation of flower development;GO:0007568//aging;GO:0043481//anthocyanin accumulation in tissues in response to UV light;GO:0015995//chlorophyll biosynthetic process;GO:0045793//positive regulation of cell size;GO:0045995//regulation of embryonic development;GO:0048366//leaf development;GO:0…	PF08442; ATP-grasp_2	Q2QNG7	ACLA3_ORYSJ ATP-citrate synthase alpha chain protein 3 OS=Oryza sativa subsp. japonica GN=ACLA-3 PE=2 SV=1	A9NUN4	A9NUN4_PICSI Putative uncharacterized protein OS=Picea sitchensis PE=2 SV=1
MA_50762g0010	984	8153	0.9939	374.948	8383	0.999	411.279	GO:0016023//cytoplasmic membrane-bounded vesicle	-	GO:0006629//lipid metabolic process	GO:0016023//cytoplasmic membrane-bounded vesicle	-	GO:0006629//lipid metabolic process	PF03489; SapB_2|PF05184; SapB_1	P07602	SAP_HUMAN Proactivator polypeptide OS=Homo sapiens GN=PSAP PE=1 SV=2	A9NUE1	A9NUE1_PICSI Putative uncharacterized protein OS=Picea sitchensis PE=2 SV=1
MA_10432148g0010	636	8148	0.9041	579.753	7436	0.8947	564.435	GO:0015935//small ribosomal subunit;GO:0009570//chloroplast stroma	GO:0003723//RNA binding;GO:0003735//structural constituent of ribosome	GO:0006412//translation;GO:0009902//chloroplast relocation;GO:0006364//rRNA processing;GO:0019288//isopentenyl diphosphate biosynthetic process, mevalonate-independent pathway;GO:0015995//chlorophyll biosynthetic process;GO:0010027//thylakoid membrane organization;GO:0015979//photosynthesis	GO:0015935//small ribosomal subunit;GO:0009570//chloroplast stroma	GO:0003723//RNA binding;GO:0003735//structural constituent of ribosome	GO:0006412//translation;GO:0009902//chloroplast relocation;GO:0006364//rRNA processing;GO:0019288//isopentenyl diphosphate biosynthetic process, mevalonate-independent pathway;GO:0015995//chlorophyll biosynthetic process;GO:0010027//thylakoid membrane organization;GO:0015979//photosynthesis	PF00338; Ribosomal_S10	Q9LK61	RR10_ARATH 30S ribosomal protein S10, chloroplastic OS=Arabidopsis thaliana GN=RPS10 PE=2 SV=1	A9NNH5	A9NNH5_PICSI Putative uncharacterized protein OS=Picea sitchensis PE=2 SV=1
MA_232471g0010	414	8122	0.9976	887.793	8390	0.9976	978.348	GO:0009507//chloroplast	-	-	GO:0009507//chloroplast	-	-	-	Q9FKP0	PSRP6_ARATH 50S ribosomal protein 6, chloroplastic OS=Arabidopsis thaliana GN=PSRP6 PE=3 SV=1	B8LPD4	B8LPD4_PICSI Putative uncharacterized protein OS=Picea sitchensis PE=2 SV=1
MA_10429929g0010	666	8121	0.6336	551.804	8407	0.7748	609.394	-	-	-	-	-	-	PF06747; CHCH	-	-	-	-
MA_10436783g0020	1119	8121	0.9982	328.419	6815	0.9982	294.014	GO:0033281//TAT protein transport complex;GO:0043235//receptor complex;GO:0031361//integral to thylakoid membrane;GO:0009535//chloroplast thylakoid membrane	GO:0009977//proton motive force dependent protein transmembrane transporter activity	GO:0009688//abscisic acid biosynthetic process;GO:0035304//regulation of protein dephosphorylation;GO:0019252//starch biosynthetic process;GO:0010207//photosystem II assembly;GO:0009306//protein secretion;GO:0009902//chloroplast relocation;GO:0000023//maltose metabolic process;GO:0043953;GO:0009567//double fertilization forming a zygote and endosperm;GO:0045038//protein import into chloroplast th…	GO:0033281//TAT protein transport complex;GO:0043235//receptor complex;GO:0031361//integral to thylakoid membrane;GO:0009535//chloroplast thylakoid membrane	GO:0009977//proton motive force dependent protein transmembrane transporter activity	GO:0009688//abscisic acid biosynthetic process;GO:0035304//regulation of protein dephosphorylation;GO:0019252//starch biosynthetic process;GO:0010207//photosystem II assembly;GO:0009306//protein secretion;GO:0009902//chloroplast relocation;GO:0000023//maltose metabolic process;GO:0043953;GO:0009567//double fertilization forming a zygote and endosperm;GO:0045038//protein import into chloroplast th…	PF00902; TatC	P54086	TATC_SYNY3 Sec-independent protein translocase protein TatC OS=Synechocystis sp. (strain PCC 6803 / Kazusa) GN=tatC PE=3 SV=1	A9NMM0	A9NMM0_PICSI Putative uncharacterized protein OS=Picea sitchensis PE=2 SV=1
MA_10447g0010	2565	8116	0.9634	143.187	8494	0.9637	159.866	GO:0043231//intracellular membrane-bounded organelle	-	-	GO:0043231//intracellular membrane-bounded organelle	-	-	-	-	-	-	-
MA_577g0010	2175	8110	0.9986	168.737	8731	0.9991	193.792	-	-	-	-	-	-	PF00644; PARP|PF02825; WWE|PF12174; RST	Q8RY59	RCD1_ARATH Inactive poly [ADP-ribose] polymerase RCD1 OS=Arabidopsis thaliana GN=RCD1 PE=1 SV=1	F6HT57	F6HT57_VITVI Putative uncharacterized protein OS=Vitis vinifera GN=VIT_02s0012g01930 PE=2 SV=1
MA_10436701g0010	1545	8086	0.9832	236.84	5355	0.9812	167.326	-	GO:0016491//oxidoreductase activity;GO:0000166//nucleotide binding	GO:0055114//oxidation-reduction process	-	GO:0016491//oxidoreductase activity;GO:0000166//nucleotide binding	GO:0055114//oxidation-reduction process	PF00106; adh_short|PF13561; adh_short_C2	-	-	-	-
MA_10429815g0020	1155	8060	0.9974	315.793	5052	0.9983	211.161	-	-	-	-	-	-	PF02458; Transferase	-	-	-	-
MA_10427730g0010	2256	8055	0.9991	161.576	6397	0.9996	136.889	GO:0044464//cell part	-	GO:0016070//RNA metabolic process;GO:0010038//response to metal ion;GO:0009657//plastid organization	GO:0044464//cell part	-	GO:0016070//RNA metabolic process;GO:0010038//response to metal ion;GO:0009657//plastid organization	PF10358; NT-C2	-	-	K4CXG4	K4CXG4_SOLLC Uncharacterized protein OS=Solanum lycopersicum GN=Solyc10g006330.2 PE=4 SV=1
MA_10431459g0010	915	8022	0.9978	396.744	6687	0.9978	352.811	GO:0005829//cytosol;GO:0009506//plasmodesma	GO:0046872//metal ion binding;GO:0016491//oxidoreductase activity	-	GO:0005829//cytosol;GO:0009506//plasmodesma	GO:0046872//metal ion binding;GO:0016491//oxidoreductase activity	-	PF00107; ADH_zinc_N	-	-	B9I4E5	B9I4E5_POPTR Predicted protein OS=Populus trichocarpa GN=POPTRDRAFT_823499 PE=3 SV=1
MA_8999561g0010	696	8011	0.75	520.867	10201	0.7543	707.563	-	-	-	-	-	-	PF05564; Auxin_repressed	Q05349	12KD_FRAAN Auxin-repressed 12.5 kDa protein OS=Fragaria ananassa PE=2 SV=1	A9NP90	A9NP90_PICSI Putative uncharacterized protein OS=Picea sitchensis PE=2 SV=1
MA_41251g0030	1584	7935	0.9798	226.694	7657	0.9798	233.365	-	-	-	-	-	-	PF00240; ubiquitin	P0CG71	UBIQ1_CAEEL Polyubiquitin-A OS=Caenorhabditis elegans GN=ubq-1 PE=2 SV=1	M0ZXL4	M0ZXL4_SOLTU Uncharacterized protein OS=Solanum tuberosum GN=PGSC0003DMG400003984 PE=4 SV=1
MA_118702g0010	1779	7931	0.9972	201.744	11523	0.9994	312.695	GO:0009505//plant-type cell wall;GO:0005886//plasma membrane;GO:0005783//endoplasmic reticulum	GO:0016710//trans-cinnamate 4-monooxygenase activity;GO:0009055//electron carrier activity;GO:0005506//iron ion binding;GO:0020037//heme binding	GO:0009555//pollen development;GO:0009611//response to wounding;GO:0009808//lignin metabolic process;GO:0040007//growth;GO:0009416//response to light stimulus;GO:0055114//oxidation-reduction process;GO:0080167//response to karrikin	GO:0009505//plant-type cell wall;GO:0005886//plasma membrane;GO:0005783//endoplasmic reticulum	GO:0016710//trans-cinnamate 4-monooxygenase activity;GO:0009055//electron carrier activity;GO:0005506//iron ion binding;GO:0020037//heme binding	GO:0009555//pollen development;GO:0009611//response to wounding;GO:0009808//lignin metabolic process;GO:0040007//growth;GO:0009416//response to light stimulus;GO:0055114//oxidation-reduction process;GO:0080167//response to karrikin	PF00067; p450	-	-	C0PRB9	C0PRB9_PICSI Putative uncharacterized protein OS=Picea sitchensis PE=2 SV=1
MA_10429328g0010	1476	7914	0.9966	242.638	8498	0.9973	277.947	-	GO:0097159//organic cyclic compound binding;GO:1901363	-	-	GO:0097159//organic cyclic compound binding;GO:1901363	-	PF00076; RRM_1	Q01085	TIAR_HUMAN Nucleolysin TIAR OS=Homo sapiens GN=TIAL1 PE=1 SV=1	B8LQR6	B8LQR6_PICSI Putative uncharacterized protein OS=Picea sitchensis PE=2 SV=1
MA_13061g0010	2283	7914	0.9987	156.87	8602	0.9987	181.897	GO:0005829//cytosol	-	-	GO:0005829//cytosol	-	-	PF00013; KH_1	Q8UVD9	FUBP2_CHICK Far upstream element-binding protein 2 OS=Gallus gallus GN=KHSRP PE=1 SV=1	M0T493	M0T493_MUSAM Uncharacterized protein OS=Musa acuminata subsp. malaccensis PE=4 SV=1
MA_20265g0010	375	7901	0.9973	953.454	7196	0.9947	926.385	GO:0005960//glycine cleavage complex;GO:0009507//chloroplast;GO:0005739//mitochondrion	GO:0004375//glycine dehydrogenase (decarboxylating) activity;GO:0016740//transferase activity	GO:0010103//stomatal complex morphogenesis;GO:0006098//pentose-phosphate shunt;GO:0010207//photosystem II assembly;GO:0019344//cysteine biosynthetic process;GO:0009657//plastid organization;GO:0006364//rRNA processing;GO:0019464//glycine decarboxylation via glycine cleavage system	GO:0005960//glycine cleavage complex;GO:0009507//chloroplast;GO:0005739//mitochondrion	GO:0004375//glycine dehydrogenase (decarboxylating) activity;GO:0016740//transferase activity	GO:0010103//stomatal complex morphogenesis;GO:0006098//pentose-phosphate shunt;GO:0010207//photosystem II assembly;GO:0019344//cysteine biosynthetic process;GO:0009657//plastid organization;GO:0006364//rRNA processing;GO:0019464//glycine decarboxylation via glycine cleavage system	PF01597; GCV_H	A3C6G9	GCSH_ORYSJ Glycine cleavage system H protein, mitochondrial OS=Oryza sativa subsp. japonica GN=GDCSH PE=1 SV=1	A9NLR3	A9NLR3_PICSI Putative uncharacterized protein OS=Picea sitchensis PE=2 SV=1
MA_10435992g0010	681	7867	0.9354	522.771	8666	0.9383	614.332	GO:0009535//chloroplast thylakoid membrane	-	GO:0009902//chloroplast relocation;GO:0009965//leaf morphogenesis;GO:0016117//carotenoid biosynthetic process;GO:0010027//thylakoid membrane organization;GO:0030154//cell differentiation;GO:0034660//ncRNA metabolic process;GO:0042793//transcription from plastid promoter	GO:0009535//chloroplast thylakoid membrane	-	GO:0009902//chloroplast relocation;GO:0009965//leaf morphogenesis;GO:0016117//carotenoid biosynthetic process;GO:0010027//thylakoid membrane organization;GO:0030154//cell differentiation;GO:0034660//ncRNA metabolic process;GO:0042793//transcription from plastid promoter	-	-	-	A9NYR6	A9NYR6_PICSI Putative uncharacterized protein OS=Picea sitchensis PE=2 SV=1
MA_79460g0010	1260	7845	0.977	281.755	7665	0.996	293.679	-	GO:0000166//nucleotide binding;GO:0050662//coenzyme binding;GO:0003824//catalytic activity	GO:0044237//cellular metabolic process	-	GO:0000166//nucleotide binding;GO:0050662//coenzyme binding;GO:0003824//catalytic activity	GO:0044237//cellular metabolic process	PF01370; Epimerase	-	-	A9NVE3	A9NVE3_PICSI Putative uncharacterized protein OS=Picea sitchensis PE=2 SV=1
MA_112179g0010	420	7841	0.9952	844.834	7653	0.9976	879.659	GO:0005737//cytoplasm;GO:0015629//actin cytoskeleton	GO:0003779//actin binding	GO:0010054//trichoblast differentiation;GO:0030042//actin filament depolymerization	GO:0005737//cytoplasm;GO:0015629//actin cytoskeleton	GO:0003779//actin binding	GO:0010054//trichoblast differentiation;GO:0030042//actin filament depolymerization	PF00241; Cofilin_ADF	Q7XSN9	ADF6_ORYSJ Actin-depolymerizing factor 6 OS=Oryza sativa subsp. japonica GN=ADF6 PE=2 SV=2	-	-
MA_10426065g0010	1419	7796	0.9972	248.621	6933	0.9986	235.869	-	GO:0016491//oxidoreductase activity;GO:0005488//binding	-	-	GO:0016491//oxidoreductase activity;GO:0005488//binding	-	PF00067; p450	-	-	-	-
MA_10430713g0010	1362	7785	0.7966	258.661	6808	0.7952	241.309	-	-	-	-	-	-	PF13837; Myb_DNA-bind_4	-	-	-	-
MA_130673g0010	384	7781	0.9974	916.966	8042	0.9974	1011.03	GO:0005773//vacuole;GO:0009507//chloroplast;GO:0005829//cytosol;GO:0048046//apoplast;GO:0005783//endoplasmic reticulum	GO:0005515//protein binding;GO:0008234//cysteine-type peptidase activity	GO:0052541//plant-type cell wall cellulose metabolic process;GO:0052546//cell wall pectin metabolic process;GO:0006508//proteolysis;GO:0009651//response to salt stress	GO:0005773//vacuole;GO:0009507//chloroplast;GO:0005829//cytosol;GO:0048046//apoplast;GO:0005783//endoplasmic reticulum	GO:0005515//protein binding;GO:0008234//cysteine-type peptidase activity	GO:0052541//plant-type cell wall cellulose metabolic process;GO:0052546//cell wall pectin metabolic process;GO:0006508//proteolysis;GO:0009651//response to salt stress	PF00396; Granulin	-	-	-	-
MA_10434422g0010	1398	7724	0.9993	250.025	6450	0.9993	222.733	GO:0009507//chloroplast	GO:0051536//iron-sulfur cluster binding;GO:0005506//iron ion binding;GO:0005198//structural molecule activity	GO:0016226//iron-sulfur cluster assembly;GO:0009658//chloroplast organization	GO:0009507//chloroplast	GO:0051536//iron-sulfur cluster binding;GO:0005506//iron ion binding;GO:0005198//structural molecule activity	GO:0016226//iron-sulfur cluster assembly;GO:0009658//chloroplast organization	PF01106; NifU	Q93W77	NIFU1_ARATH NifU-like protein 1, chloroplastic OS=Arabidopsis thaliana GN=NIFU1 PE=1 SV=1	B8LLX0	B8LLX0_PICSI Putative uncharacterized protein OS=Picea sitchensis PE=2 SV=1
MA_10436511g0010	825	7694	0.9988	422.034	9615	0.9976	562.635	GO:0009941//chloroplast envelope;GO:0005773//vacuole;GO:0005777//peroxisome;GO:0005886//plasma membrane	GO:0046872//metal ion binding;GO:0004462//lactoylglutathione lyase activity	GO:0046686//response to cadmium ion	GO:0009941//chloroplast envelope;GO:0005773//vacuole;GO:0005777//peroxisome;GO:0005886//plasma membrane	GO:0046872//metal ion binding;GO:0004462//lactoylglutathione lyase activity	GO:0046686//response to cadmium ion	PF00903; Glyoxalase	Q948T6	LGUL_ORYSJ Lactoylglutathione lyase OS=Oryza sativa subsp. japonica GN=GLX-I PE=1 SV=2	A9NNQ2	A9NNQ2_PICSI Putative uncharacterized protein OS=Picea sitchensis PE=2 SV=1
MA_139086g0010	1212	7673	0.9488	286.492	5528	0.9373	220.19	GO:0005783//endoplasmic reticulum	GO:0051082//unfolded protein binding;GO:0005509//calcium ion binding	GO:0006457//protein folding	GO:0005783//endoplasmic reticulum	GO:0051082//unfolded protein binding;GO:0005509//calcium ion binding	GO:0006457//protein folding	PF00262; Calreticulin	O04153	CALR3_ARATH Calreticulin-3 OS=Arabidopsis thaliana GN=CRT3 PE=2 SV=2	B8LRK0	B8LRK0_PICSI Putative uncharacterized protein OS=Picea sitchensis PE=2 SV=1
MA_8872g0010	693	7657	0.9986	500.005	17182	0.9986	1196.94	GO:0043231//intracellular membrane-bounded organelle;GO:0044444//cytoplasmic part	-	-	GO:0043231//intracellular membrane-bounded organelle;GO:0044444//cytoplasmic part	-	-	PF00234; Tryp_alpha_amyl	-	-	M0SAQ1	M0SAQ1_MUSAM Uncharacterized protein OS=Musa acuminata subsp. malaccensis PE=4 SV=1
MA_10436276g0010	1356	7652	0.604	255.367	5034	0.6173	179.219	-	GO:0016757//transferase activity, transferring glycosyl groups	-	-	GO:0016757//transferase activity, transferring glycosyl groups	-	PF00201; UDPGT	-	-	-	-
MA_10430161g0010	939	7625	0.8232	367.471	8215	0.8232	422.351	GO:0005739//mitochondrion;GO:0009941//chloroplast envelope;GO:0009535//chloroplast thylakoid membrane;GO:0009570//chloroplast stroma;GO:0048046//apoplast	GO:0005507//copper ion binding;GO:0005524//ATP binding	GO:0006457//protein folding;GO:0009409//response to cold;GO:0046686//response to cadmium ion	GO:0005739//mitochondrion;GO:0009941//chloroplast envelope;GO:0009535//chloroplast thylakoid membrane;GO:0009570//chloroplast stroma;GO:0048046//apoplast	GO:0005507//copper ion binding;GO:0005524//ATP binding	GO:0006457//protein folding;GO:0009409//response to cold;GO:0046686//response to cadmium ion	PF00166; Cpn10	-	-	A9NRZ6	A9NRZ6_PICSI Putative uncharacterized protein OS=Picea sitchensis PE=2 SV=1
MA_630582g0010	1179	7622	0.9966	292.553	8330	0.9949	341.085	GO:0005739//mitochondrion;GO:0009941//chloroplast envelope;GO:0009579//thylakoid;GO:0009570//chloroplast stroma;GO:0005634//nucleus;GO:0048046//apoplast	GO:0005524//ATP binding;GO:0032440//2-alkenal reductase [NAD(P)] activity;GO:0051082//unfolded protein binding	GO:0055114//oxidation-reduction process;GO:0006457//protein folding;GO:0009409//response to cold;GO:0009408//response to heat;GO:0009658//chloroplast organization;GO:0048481//ovule development;GO:0045036//protein targeting to chloroplast;GO:0046686//response to cadmium ion	GO:0005739//mitochondrion;GO:0009941//chloroplast envelope;GO:0009579//thylakoid;GO:0009570//chloroplast stroma;GO:0005634//nucleus;GO:0048046//apoplast	GO:0005524//ATP binding;GO:0032440//2-alkenal reductase [NAD(P)] activity;GO:0051082//unfolded protein binding	GO:0055114//oxidation-reduction process;GO:0006457//protein folding;GO:0009409//response to cold;GO:0009408//response to heat;GO:0009658//chloroplast organization;GO:0048481//ovule development;GO:0045036//protein targeting to chloroplast;GO:0046686//response to cadmium ion	PF00012; HSP70	Q02028	HSP7S_PEA Stromal 70 kDa heat shock-related protein, chloroplastic OS=Pisum sativum GN=HSP70 PE=1 SV=1	B8LLU0	B8LLU0_PICSI Putative uncharacterized protein OS=Picea sitchensis PE=2 SV=1
MA_474303g0010	576	7619	0.9983	598.583	8069	0.9983	676.284	GO:0016020//membrane	GO:0008375//acetylglucosaminyltransferase activity;GO:0009055//electron carrier activity;GO:0015035//protein disulfide oxidoreductase activity	GO:0045454//cell redox homeostasis;GO:0006662//glycerol ether metabolic process	GO:0016020//membrane	GO:0008375//acetylglucosaminyltransferase activity;GO:0009055//electron carrier activity;GO:0015035//protein disulfide oxidoreductase activity	GO:0045454//cell redox homeostasis;GO:0006662//glycerol ether metabolic process	PF00085; Thioredoxin	P07591	TRXM_SPIOL Thioredoxin M-type, chloroplastic OS=Spinacia oleracea PE=1 SV=2	A9NRF7	A9NRF7_PICSI Putative uncharacterized protein OS=Picea sitchensis PE=2 SV=1
MA_307070g0010	432	7608	0.9977	796.959	7030	0.9977	785.603	GO:0009941//chloroplast envelope;GO:0048046//apoplast;GO:0009534//chloroplast thylakoid;GO:0010287//plastoglobule	GO:0005515//protein binding;GO:0000166//nucleotide binding;GO:0050662//coenzyme binding;GO:0003824//catalytic activity;GO:0008266//poly(U) RNA binding;GO:0003729//mRNA binding	GO:0006098//pentose-phosphate shunt;GO:0010218//response to far red light;GO:0010114//response to red light;GO:0010207//photosystem II assembly;GO:0045727//positive regulation of translation;GO:0015995//chlorophyll biosynthetic process;GO:0009965//leaf morphogenesis;GO:0009637//response to blue light;GO:0030154//cell differentiation;GO:0032544//plastid translation;GO:0045893//positive regulation …	GO:0009941//chloroplast envelope;GO:0048046//apoplast;GO:0009534//chloroplast thylakoid;GO:0010287//plastoglobule	GO:0005515//protein binding;GO:0000166//nucleotide binding;GO:0050662//coenzyme binding;GO:0003824//catalytic activity;GO:0008266//poly(U) RNA binding;GO:0003729//mRNA binding	GO:0006098//pentose-phosphate shunt;GO:0010218//response to far red light;GO:0010114//response to red light;GO:0010207//photosystem II assembly;GO:0045727//positive regulation of translation;GO:0015995//chlorophyll biosynthetic process;GO:0009965//leaf morphogenesis;GO:0009637//response to blue light;GO:0030154//cell differentiation;GO:0032544//plastid translation;GO:0045893//positive regulation …	-	Q9LYA9	CP41A_ARATH Chloroplast stem-loop binding protein of 41 kDa a, chloroplastic OS=Arabidopsis thaliana GN=CSP41A PE=1 SV=1	B8LL40	B8LL40_PICSI Putative uncharacterized protein OS=Picea sitchensis PE=2 SV=1
MA_5289g0010	717	7580	0.9986	478.409	6234	0.9986	419.739	GO:0005779//integral to peroxisomal membrane;GO:0009506//plasmodesma;GO:0009507//chloroplast;GO:0005739//mitochondrion	GO:0042802//identical protein binding	GO:0009627//systemic acquired resistance;GO:0031347//regulation of defense response;GO:0016559//peroxisome fission	GO:0005779//integral to peroxisomal membrane;GO:0009506//plasmodesma;GO:0009507//chloroplast;GO:0005739//mitochondrion	GO:0042802//identical protein binding	GO:0009627//systemic acquired resistance;GO:0031347//regulation of defense response;GO:0016559//peroxisome fission	PF05648; PEX11	Q9LQ73	PX11C_ARATH Peroxisomal membrane protein 11C OS=Arabidopsis thaliana GN=PEX11C PE=1 SV=1	A9NZS9	A9NZS9_PICSI Putative uncharacterized protein OS=Picea sitchensis PE=2 SV=1
MA_895155g0010	1530	7575	0.9993	224.048	8690	0.998	274.195	-	GO:0008233//peptidase activity	-	-	GO:0008233//peptidase activity	-	PF00112; Peptidase_C1|PF00396; Granulin|PF08246; Inhibitor_I29	-	-	B9I1L1	B9I1L1_POPTR Predicted protein OS=Populus trichocarpa GN=POPTRDRAFT_822941 PE=3 SV=1
MA_15423g0020	504	7495	0.9802	672.962	7329	0.9802	702.014	GO:0005634//nucleus	GO:0010309//acireductone dioxygenase [iron(II)-requiring] activity	GO:0055114//oxidation-reduction process	GO:0005634//nucleus	GO:0010309//acireductone dioxygenase [iron(II)-requiring] activity	GO:0055114//oxidation-reduction process	PF03079; ARD	F6HDT7	MTND2_VITVI 1,2-dihydroxy-3-keto-5-methylthiopentene dioxygenase 2 OS=Vitis vinifera GN=VIT_05s0020g04080 PE=2 SV=1	A9NPM8	A9NPM8_PICSI 1,2-dihydroxy-3-keto-5-methylthiopentene dioxygenase OS=Picea sitchensis PE=2 SV=1
MA_10437203g0020	1968	7486	0.9842	172.137	5187	0.9715	127.24	-	GO:0016301//kinase activity	-	-	GO:0016301//kinase activity	-	PF00069; Pkinase|PF01657; Stress-antifung	-	-	-	-
MA_55344g0010	1371	7453	0.9956	246.004	4467	0.9942	157.293	-	-	-	-	-	-	PF00201; UDPGT	-	-	-	-
MA_353910g0010	1164	7446	0.9888	289.48	5524	0.9837	229.104	-	-	GO:0050896//response to stimulus	-	-	GO:0050896//response to stimulus	PF06200; tify|PF09425; CCT_2	-	-	B8LPL1	B8LPL1_PICSI Putative uncharacterized protein OS=Picea sitchensis PE=2 SV=1
MA_2272g0010	1560	7401	0.9994	214.692	7029	0.9994	217.521	-	-	-	-	-	-	PF00168; C2	-	-	B8LMY1	B8LMY1_PICSI Putative uncharacterized protein OS=Picea sitchensis PE=2 SV=1
MA_10427522g0010	1092	7392	0.9588	306.329	5689	0.9469	251.504	GO:0043231//intracellular membrane-bounded organelle;GO:0005737//cytoplasm;GO:0016020//membrane	-	GO:0009987//cellular process;GO:0050896//response to stimulus;GO:0009791//post-embryonic development	GO:0043231//intracellular membrane-bounded organelle;GO:0005737//cytoplasm;GO:0016020//membrane	-	GO:0009987//cellular process;GO:0050896//response to stimulus;GO:0009791//post-embryonic development	PF12796; Ank_2	-	-	C0PS80	C0PS80_PICSI Putative uncharacterized protein OS=Picea sitchensis PE=2 SV=1
MA_571554g0010	440	7390	0.9955	760.048	7744	0.9955	849.658	GO:0009517//PSII associated light-harvesting complex II	GO:0051738//xanthophyll binding;GO:0016168//chlorophyll binding	GO:0010103//stomatal complex morphogenesis;GO:0043085//positive regulation of catalytic activity;GO:0019252//starch biosynthetic process;GO:0010207//photosystem II assembly;GO:0000023//maltose metabolic process;GO:0080167//response to karrikin;GO:0010196//nonphotochemical quenching;GO:0019344//cysteine biosynthetic process;GO:0006364//rRNA processing;GO:0010027//thylakoid membrane organization	GO:0009517//PSII associated light-harvesting complex II	GO:0051738//xanthophyll binding;GO:0016168//chlorophyll binding	GO:0010103//stomatal complex morphogenesis;GO:0043085//positive regulation of catalytic activity;GO:0019252//starch biosynthetic process;GO:0010207//photosystem II assembly;GO:0000023//maltose metabolic process;GO:0080167//response to karrikin;GO:0010196//nonphotochemical quenching;GO:0019344//cysteine biosynthetic process;GO:0006364//rRNA processing;GO:0010027//thylakoid membrane organization	-	-	-	A9NQD1	A9NQD1_PICSI Putative uncharacterized protein OS=Picea sitchensis PE=2 SV=1
MA_98656g0010	1614	7342	0.9975	205.854	7076	0.9981	211.649	GO:0044464//cell part	GO:0005488//binding	GO:0044699;GO:0050896//response to stimulus	GO:0044464//cell part	GO:0005488//binding	GO:0044699;GO:0050896//response to stimulus	PF00642; zf-CCCH	Q6L4N4	C3H35_ORYSJ Zinc finger CCCH domain-containing protein 35 OS=Oryza sativa subsp. japonica GN=Os05g0195200 PE=2 SV=1	B8LMK4	B8LMK4_PICSI Putative uncharacterized protein OS=Picea sitchensis PE=2 SV=1
MA_10435876g0010	2784	7339	0.9996	119.294	3803	0.9978	65.9461	GO:0016023//cytoplasmic membrane-bounded vesicle;GO:0005739//mitochondrion	GO:0000166//nucleotide binding;GO:0004674//protein serine/threonine kinase activity	GO:0045492//xylan biosynthetic process;GO:0006468//protein phosphorylation;GO:0007165//signal transduction;GO:0010413//glucuronoxylan metabolic process	GO:0016023//cytoplasmic membrane-bounded vesicle;GO:0005739//mitochondrion	GO:0000166//nucleotide binding;GO:0004674//protein serine/threonine kinase activity	GO:0045492//xylan biosynthetic process;GO:0006468//protein phosphorylation;GO:0007165//signal transduction;GO:0010413//glucuronoxylan metabolic process	PF00069; Pkinase|PF00560; LRR_1|PF13855; LRR_8	-	-	-	-
MA_184192g0010	1308	7334	0.9985	253.736	16218	0.9985	598.579	GO:0005874//microtubule;GO:0005737//cytoplasm	GO:0003924//GTPase activity;GO:0005200//structural constituent of cytoskeleton;GO:0005525//GTP binding	GO:0051258//protein polymerization;GO:0006184//GTP catabolic process;GO:0007017//microtubule-based process	GO:0005874//microtubule;GO:0005737//cytoplasm	GO:0003924//GTPase activity;GO:0005200//structural constituent of cytoskeleton;GO:0005525//GTP binding	GO:0051258//protein polymerization;GO:0006184//GTP catabolic process;GO:0007017//microtubule-based process	PF00091; Tubulin|PF03953; Tubulin_C	-	-	B7TIW7	B7TIW7_BETPN Alpha tubulin OS=Betula pendula PE=2 SV=1
MA_7263500g0010	918	7285	0.9978	359.117	8670	0.9978	455.94	GO:0005773//vacuole;GO:0005634//nucleus	-	GO:0006464//cellular protein modification process;GO:0006511//ubiquitin-dependent protein catabolic process;GO:0009751//response to salicylic acid stimulus;GO:0007568//aging	GO:0005773//vacuole;GO:0005634//nucleus	-	GO:0006464//cellular protein modification process;GO:0006511//ubiquitin-dependent protein catabolic process;GO:0009751//response to salicylic acid stimulus;GO:0007568//aging	PF00240; ubiquitin	P0CG84	UBI4P_NICSY Polyubiquitin (Fragment) OS=Nicotiana sylvestris GN=UBI4 PE=2 SV=1	P93501	P93501_PHAVU Ubiquitin-like protein OS=Phaseolus vulgaris PE=2 SV=1
MA_10428889g0010	942	7279	0.9936	349.679	7534	0.9894	386.106	GO:0031359//integral to chloroplast outer membrane;GO:0005774//vacuolar membrane;GO:0010006//Toc complex;GO:0005886//plasma membrane	GO:0015450//P-P-bond-hydrolysis-driven protein transmembrane transporter activity	GO:0048598//embryonic morphogenesis;GO:0009658//chloroplast organization;GO:0048481//ovule development;GO:0045037//protein import into chloroplast stroma	GO:0031359//integral to chloroplast outer membrane;GO:0005774//vacuolar membrane;GO:0010006//Toc complex;GO:0005886//plasma membrane	GO:0015450//P-P-bond-hydrolysis-driven protein transmembrane transporter activity	GO:0048598//embryonic morphogenesis;GO:0009658//chloroplast organization;GO:0048481//ovule development;GO:0045037//protein import into chloroplast stroma	PF01103; Bac_surface_Ag	Q43715	TOC75_PEA Protein TOC75, chloroplastic OS=Pisum sativum GN=TOC75 PE=1 SV=1	B9GMY2	B9GMY2_POPTR Predicted protein OS=Populus trichocarpa GN=POPTRDRAFT_1066343 PE=4 SV=1
MA_10427514g0010	1110	7258	0.7532	295.899	3378	0.782	146.916	-	GO:0004568//chitinase activity;GO:0008061//chitin binding	GO:0005975//carbohydrate metabolic process;GO:0006032//chitin catabolic process;GO:0016998//cell wall macromolecule catabolic process	-	GO:0004568//chitinase activity;GO:0008061//chitin binding	GO:0005975//carbohydrate metabolic process;GO:0006032//chitin catabolic process;GO:0016998//cell wall macromolecule catabolic process	PF00182; Glyco_hydro_19	-	-	Q6WSS1	Q6WSS1_PICAB Class IV chitinase Chia4-Pa1.3 OS=Picea abies PE=4 SV=1
MA_94185g0010	3435	7257	0.9164	95.6048	6890	0.9089	96.8332	-	-	-	-	-	-	-	-	-	B8LRY3	B8LRY3_PICSI Putative uncharacterized protein OS=Picea sitchensis PE=2 SV=1
MA_123046g0010	1857	7254	0.9995	176.773	6320	0.9989	164.3	-	-	-	-	-	-	PF02309; AUX_IAA	Q8LAL2	IAA26_ARATH Auxin-responsive protein IAA26 OS=Arabidopsis thaliana GN=IAA26 PE=1 SV=2	-	-
MA_10428021g0010	747	7197	0.9987	435.994	5237	0.9987	338.449	GO:0009941//chloroplast envelope;GO:0016020//membrane;GO:0009534//chloroplast thylakoid;GO:0005739//mitochondrion	GO:0015131//oxaloacetate transmembrane transporter activity;GO:0015139//alpha-ketoglutarate transmembrane transporter activity;GO:0015367//oxoglutarate:malate antiporter activity	GO:0009750//response to fructose stimulus;GO:0016126//sterol biosynthetic process;GO:0006833//water transport;GO:0030243//cellulose metabolic process;GO:0009651//response to salt stress;GO:0009624//response to nematode;GO:0009832//plant-type cell wall biogenesis;GO:0016049//cell growth;GO:0019676//ammonia assimilation cycle;GO:0015742//alpha-ketoglutarate transport;GO:0006814//sodium ion transpor…	GO:0009941//chloroplast envelope;GO:0016020//membrane;GO:0009534//chloroplast thylakoid;GO:0005739//mitochondrion	GO:0015131//oxaloacetate transmembrane transporter activity;GO:0015139//alpha-ketoglutarate transmembrane transporter activity;GO:0015367//oxoglutarate:malate antiporter activity	GO:0009750//response to fructose stimulus;GO:0016126//sterol biosynthetic process;GO:0006833//water transport;GO:0030243//cellulose metabolic process;GO:0009651//response to salt stress;GO:0009624//response to nematode;GO:0009832//plant-type cell wall biogenesis;GO:0016049//cell growth;GO:0019676//ammonia assimilation cycle;GO:0015742//alpha-ketoglutarate transport;GO:0006814//sodium ion transpor…	PF00939; Na_sulph_symp	-	-	-	-
MA_88006g0010	2232	7196	0.9996	145.897	8818	0.9991	190.725	GO:0009941//chloroplast envelope;GO:0009570//chloroplast stroma	GO:0051539//4 iron, 4 sulfur cluster binding;GO:0046429//4-hydroxy-3-methylbut-2-en-1-yl diphosphate synthase activity;GO:0005351//sugar:hydrogen symporter activity;GO:0005506//iron ion binding	GO:0055114//oxidation-reduction process;GO:0009862//systemic acquired resistance, salicylic acid mediated signaling pathway;GO:0009401//phosphoenolpyruvate-dependent sugar phosphotransferase system;GO:0009617//response to bacterium;GO:0016114//terpenoid biosynthetic process	GO:0009941//chloroplast envelope;GO:0009570//chloroplast stroma	GO:0051539//4 iron, 4 sulfur cluster binding;GO:0046429//4-hydroxy-3-methylbut-2-en-1-yl diphosphate synthase activity;GO:0005351//sugar:hydrogen symporter activity;GO:0005506//iron ion binding	GO:0055114//oxidation-reduction process;GO:0009862//systemic acquired resistance, salicylic acid mediated signaling pathway;GO:0009401//phosphoenolpyruvate-dependent sugar phosphotransferase system;GO:0009617//response to bacterium;GO:0016114//terpenoid biosynthetic process	PF04551; GcpE	Q6MD85	ISPG_PARUW 4-hydroxy-3-methylbut-2-en-1-yl diphosphate synthase OS=Protochlamydia amoebophila (strain UWE25) GN=ispG PE=3 SV=1	A9CBE3	A9CBE3_GINBI (E)-4-hydroxy-3-methyl-but-2-enyl diphosphate synthase OS=Ginkgo biloba PE=2 SV=1
MA_909581g0010	852	7184	0.9472	381.571	6804	0.9472	385.528	GO:0005794//Golgi apparatus;GO:0009506//plasmodesma;GO:0005886//plasma membrane;GO:0016021//integral to membrane;GO:0005576//extracellular region	-	GO:0009693//ethylene biosynthetic process;GO:0009611//response to wounding;GO:0009612//response to mechanical stimulus;GO:0010200//response to chitin;GO:0050832//defense response to fungus;GO:0007568//aging	GO:0005794//Golgi apparatus;GO:0009506//plasmodesma;GO:0005886//plasma membrane;GO:0016021//integral to membrane;GO:0005576//extracellular region	-	GO:0009693//ethylene biosynthetic process;GO:0009611//response to wounding;GO:0009612//response to mechanical stimulus;GO:0010200//response to chitin;GO:0050832//defense response to fungus;GO:0007568//aging	PF00335; Tetraspannin	-	-	A9NRM9	A9NRM9_PICSI Putative uncharacterized protein OS=Picea sitchensis PE=2 SV=1
MA_75004g0010	972	7156	0.999	333.16	6220	0.999	308.927	GO:0044424//intracellular part	-	-	GO:0044424//intracellular part	-	-	PF01429; MBD	Q9XI36	MBD10_ARATH Methyl-CpG-binding domain-containing protein 10 OS=Arabidopsis thaliana GN=MBD10 PE=1 SV=1	A9NV84	A9NV84_PICSI Putative uncharacterized protein OS=Picea sitchensis PE=2 SV=1
MA_10434958g0010	1281	7145	0.9992	252.408	9779	0.9984	368.534	-	GO:0016491//oxidoreductase activity	-	-	GO:0016491//oxidoreductase activity	-	PF00067; p450	-	-	-	-
MA_102655g0010	399	7123	0.995	807.866	8258	0.9975	999.157	GO:0005730//nucleolus;GO:0009524//phragmoplast;GO:0005886//plasma membrane;GO:0005618//cell wall;GO:0005819//spindle;GO:0009507//chloroplast	GO:0003779//actin binding	GO:0009826//unidimensional cell growth;GO:0008154//actin polymerization or depolymerization	GO:0005730//nucleolus;GO:0009524//phragmoplast;GO:0005886//plasma membrane;GO:0005618//cell wall;GO:0005819//spindle;GO:0009507//chloroplast	GO:0003779//actin binding	GO:0009826//unidimensional cell growth;GO:0008154//actin polymerization or depolymerization	PF00235; Profilin	O82572	PROF1_RICCO Profilin-1 OS=Ricinus communis GN=PRO1 PE=2 SV=1	-	-
MA_89717g0010	1158	7121	0.9974	278.28	7362	0.9965	306.916	GO:0005618//cell wall;GO:0016021//integral to membrane;GO:0005743//mitochondrial inner membrane;GO:0005774//vacuolar membrane;GO:0009507//chloroplast;GO:0005794//Golgi apparatus;GO:0005886//plasma membrane	GO:0005515//protein binding	GO:0006810//transport;GO:0009651//response to salt stress;GO:0006098//pentose-phosphate shunt	GO:0005618//cell wall;GO:0016021//integral to membrane;GO:0005743//mitochondrial inner membrane;GO:0005774//vacuolar membrane;GO:0009507//chloroplast;GO:0005794//Golgi apparatus;GO:0005886//plasma membrane	GO:0005515//protein binding	GO:0006810//transport;GO:0009651//response to salt stress;GO:0006098//pentose-phosphate shunt	PF00153; Mito_carr	Q8VEM8	MPCP_MOUSE Phosphate carrier protein, mitochondrial OS=Mus musculus GN=Slc25a3 PE=1 SV=1	A9NUZ6	A9NUZ6_PICSI Putative uncharacterized protein OS=Picea sitchensis PE=2 SV=1
MA_158470g0010	813	7117	0.9988	396.146	8672	0.9975	514.945	GO:0005730//nucleolus;GO:0005886//plasma membrane;GO:0005618//cell wall;GO:0022627//cytosolic small ribosomal subunit;GO:0009507//chloroplast	GO:0003735//structural constituent of ribosome;GO:0003723//RNA binding	GO:0006412//translation	GO:0005730//nucleolus;GO:0005886//plasma membrane;GO:0005618//cell wall;GO:0022627//cytosolic small ribosomal subunit;GO:0009507//chloroplast	GO:0003735//structural constituent of ribosome;GO:0003723//RNA binding	GO:0006412//translation	PF00333; Ribosomal_S5|PF03719; Ribosomal_S5_C	Q9SCM3	RS24_ARATH 40S ribosomal protein S2-4 OS=Arabidopsis thaliana GN=RPS2D PE=2 SV=1	A9NMF2	A9NMF2_PICSI Putative uncharacterized protein OS=Picea sitchensis PE=2 SV=1
MA_80564g0010	499	7085	0.998	642.523	6839	0.998	661.643	GO:0009527//plastid outer membrane;GO:0016021//integral to membrane;GO:0009941//chloroplast envelope;GO:0005773//vacuole	-	GO:0009749//response to glucose stimulus;GO:0009753//response to jasmonic acid stimulus;GO:0009744//response to sucrose stimulus;GO:0009409//response to cold;GO:0009611//response to wounding;GO:0045037//protein import into chloroplast stroma	GO:0009527//plastid outer membrane;GO:0016021//integral to membrane;GO:0009941//chloroplast envelope;GO:0005773//vacuole	-	GO:0009749//response to glucose stimulus;GO:0009753//response to jasmonic acid stimulus;GO:0009744//response to sucrose stimulus;GO:0009409//response to cold;GO:0009611//response to wounding;GO:0045037//protein import into chloroplast stroma	-	-	-	-	-
MA_11357g0010	1413	7046	0.9986	225.657	10684	0.9986	365.026	GO:0005886//plasma membrane	GO:0004372//glycine hydroxymethyltransferase activity;GO:0030170//pyridoxal phosphate binding;GO:0008168//methyltransferase activity	GO:0006544//glycine metabolic process;GO:0010197//polar nucleus fusion;GO:0032259//methylation;GO:0035999//tetrahydrofolate interconversion;GO:0009555//pollen development;GO:0006563//L-serine metabolic process;GO:0046686//response to cadmium ion	GO:0005886//plasma membrane	GO:0004372//glycine hydroxymethyltransferase activity;GO:0030170//pyridoxal phosphate binding;GO:0008168//methyltransferase activity	GO:0006544//glycine metabolic process;GO:0010197//polar nucleus fusion;GO:0032259//methylation;GO:0035999//tetrahydrofolate interconversion;GO:0009555//pollen development;GO:0006563//L-serine metabolic process;GO:0046686//response to cadmium ion	PF00464; SHMT	Q54Z26	GLYC1_DICDI Serine hydroxymethyltransferase 1 OS=Dictyostelium discoideum GN=shmt1 PE=1 SV=1	B8LLP6	B8LLP6_PICSI Serine hydroxymethyltransferase OS=Picea sitchensis PE=2 SV=1
MA_10427806g0010	1473	7030	0.9973	215.974	4676	0.9973	153.251	-	GO:0035251//UDP-glucosyltransferase activity	GO:0009636//response to toxic substance;GO:0009651//response to salt stress;GO:0042178//xenobiotic catabolic process;GO:0018130;GO:0009699//phenylpropanoid biosynthetic process;GO:0050794//regulation of cellular process	-	GO:0035251//UDP-glucosyltransferase activity	GO:0009636//response to toxic substance;GO:0009651//response to salt stress;GO:0042178//xenobiotic catabolic process;GO:0018130;GO:0009699//phenylpropanoid biosynthetic process;GO:0050794//regulation of cellular process	PF00201; UDPGT	-	-	-	-
MA_10427561g0010	3156	7017	0.9534	100.615	4034	0.9506	61.7065	-	GO:0042626//ATPase activity, coupled to transmembrane movement of substances;GO:0022891//substrate-specific transmembrane transporter activity;GO:0000166//nucleotide binding	-	-	GO:0042626//ATPase activity, coupled to transmembrane movement of substances;GO:0022891//substrate-specific transmembrane transporter activity;GO:0000166//nucleotide binding	-	PF00005; ABC_tran|PF01061; ABC2_membrane|PF08370; PDR_assoc	Q8GU88	PDR7_ORYSJ Putative pleiotropic drug resistance protein 7 OS=Oryza sativa subsp. japonica GN=PDR7 PE=2 SV=1	-	-
MA_10437235g0010	899	7010	0.9967	352.864	5435	0.9967	291.858	GO:0005773//vacuole	GO:0004328//formamidase activity	GO:0009627//systemic acquired resistance;GO:0031347//regulation of defense response;GO:0008152//metabolic process	GO:0005773//vacuole	GO:0004328//formamidase activity	GO:0009627//systemic acquired resistance;GO:0031347//regulation of defense response;GO:0008152//metabolic process	-	-	-	-	-
MA_125601g0010	2103	6990	0.9192	150.414	7637	0.9605	175.313	GO:0016020//membrane;GO:0016023//cytoplasmic membrane-bounded vesicle;GO:0009507//chloroplast	-	-	GO:0016020//membrane;GO:0016023//cytoplasmic membrane-bounded vesicle;GO:0009507//chloroplast	-	-	PF02714; DUF221|PF13967; RSN1_TM	-	-	-	-
MA_10426641g0010	993	6977	0.998	317.957	5708	0.999	277.502	GO:0009941//chloroplast envelope;GO:0009535//chloroplast thylakoid membrane	GO:0046406//magnesium protoporphyrin IX methyltransferase activity;GO:0008276//protein methyltransferase activity	GO:0046777//protein autophosphorylation;GO:0006364//rRNA processing;GO:0019288//isopentenyl diphosphate biosynthetic process, mevalonate-independent pathway;GO:0015995//chlorophyll biosynthetic process;GO:0006479//protein methylation;GO:0010155//regulation of proton transport	GO:0009941//chloroplast envelope;GO:0009535//chloroplast thylakoid membrane	GO:0046406//magnesium protoporphyrin IX methyltransferase activity;GO:0008276//protein methyltransferase activity	GO:0046777//protein autophosphorylation;GO:0006364//rRNA processing;GO:0019288//isopentenyl diphosphate biosynthetic process, mevalonate-independent pathway;GO:0015995//chlorophyll biosynthetic process;GO:0006479//protein methylation;GO:0010155//regulation of proton transport	PF07109; Mg-por_mtran_C	Q55467	CHLM_SYNY3 Magnesium-protoporphyrin O-methyltransferase OS=Synechocystis sp. (strain PCC 6803 / Kazusa) GN=chlM PE=3 SV=1	A9NMT9	A9NMT9_PICSI Putative uncharacterized protein OS=Picea sitchensis PE=2 SV=1
MA_8253027g0010	555	6916	0.8505	563.912	8612	0.8829	749.105	GO:0005829//cytosol;GO:0005886//plasma membrane	-	GO:0006412//translation;GO:0071668//plant-type cell wall assembly;GO:0009808//lignin metabolic process;GO:2001006//regulation of cellulose biosynthetic process;GO:0046686//response to cadmium ion	GO:0005829//cytosol;GO:0005886//plasma membrane	-	GO:0006412//translation;GO:0071668//plant-type cell wall assembly;GO:0009808//lignin metabolic process;GO:2001006//regulation of cellulose biosynthetic process;GO:0046686//response to cadmium ion	PF00736; EF1_GNE	P93447	EF1D_PIMBR Elongation factor 1-delta OS=Pimpinella brachycarpa PE=2 SV=3	A9NML6	A9NML6_PICSI Putative uncharacterized protein OS=Picea sitchensis PE=2 SV=1
MA_1954g0010	1239	6916	0.7813	252.6	6647	0.7805	258.992	GO:0005829//cytosol;GO:0005730//nucleolus;GO:0009505//plant-type cell wall;GO:0005886//plasma membrane	GO:0003743//translation initiation factor activity;GO:0008026//ATP-dependent helicase activity;GO:0005524//ATP binding	GO:0006413//translational initiation;GO:0046686//response to cadmium ion	GO:0005829//cytosol;GO:0005730//nucleolus;GO:0009505//plant-type cell wall;GO:0005886//plasma membrane	GO:0003743//translation initiation factor activity;GO:0008026//ATP-dependent helicase activity;GO:0005524//ATP binding	GO:0006413//translational initiation;GO:0046686//response to cadmium ion	PF00270; DEAD|PF00271; Helicase_C	P35683	IF4A1_ORYSJ Eukaryotic initiation factor 4A-1 OS=Oryza sativa subsp. japonica GN=Os06g0701100 PE=2 SV=2	C0PRB6	C0PRB6_PICSI Putative uncharacterized protein OS=Picea sitchensis PE=2 SV=1
MA_10430383g0010	1842	6915	0.9598	169.884	6118	0.9598	160.344	GO:0005829//cytosol;GO:0005618//cell wall;GO:0009506//plasmodesma;GO:0005576//extracellular region;GO:0016020//membrane;GO:0005794//Golgi apparatus;GO:0005783//endoplasmic reticulum	GO:0016682//oxidoreductase activity, acting on diphenols and related substances as donors, oxygen as acceptor;GO:0005507//copper ion binding	GO:0009620//response to fungus;GO:0009926//auxin polar transport;GO:0009640//photomorphogenesis;GO:0010073//meristem maintenance;GO:0010311//lateral root formation;GO:0009733//response to auxin stimulus;GO:0048283//indeterminate inflorescence morphogenesis;GO:0009826//unidimensional cell growth;GO:0016036//cellular response to phosphate starvation;GO:0080167//response to karrikin	GO:0005829//cytosol;GO:0005618//cell wall;GO:0009506//plasmodesma;GO:0005576//extracellular region;GO:0016020//membrane;GO:0005794//Golgi apparatus;GO:0005783//endoplasmic reticulum	GO:0016682//oxidoreductase activity, acting on diphenols and related substances as donors, oxygen as acceptor;GO:0005507//copper ion binding	GO:0009620//response to fungus;GO:0009926//auxin polar transport;GO:0009640//photomorphogenesis;GO:0010073//meristem maintenance;GO:0010311//lateral root formation;GO:0009733//response to auxin stimulus;GO:0048283//indeterminate inflorescence morphogenesis;GO:0009826//unidimensional cell growth;GO:0016036//cellular response to phosphate starvation;GO:0080167//response to karrikin	PF00394; Cu-oxidase|PF07731; Cu-oxidase_2|PF07732; Cu-oxidase_3	-	-	-	-
MA_41114g0010	1176	6914	0.9983	266.055	5865	0.9991	240.764	GO:0048046//apoplast;GO:0010319//stromule;GO:0009570//chloroplast stroma	GO:0032440//2-alkenal reductase [NAD(P)] activity;GO:0042132//fructose 1,6-bisphosphate 1-phosphatase activity	GO:0006098//pentose-phosphate shunt;GO:0010218//response to far red light;GO:0016117//carotenoid biosynthetic process;GO:0035304//regulation of protein dephosphorylation;GO:0043085//positive regulation of catalytic activity;GO:0019252//starch biosynthetic process;GO:0010114//response to red light;GO:0030003//cellular cation homeostasis;GO:0010207//photosystem II assembly;GO:0009902//chloroplast r…	GO:0048046//apoplast;GO:0010319//stromule;GO:0009570//chloroplast stroma	GO:0032440//2-alkenal reductase [NAD(P)] activity;GO:0042132//fructose 1,6-bisphosphate 1-phosphatase activity	GO:0006098//pentose-phosphate shunt;GO:0010218//response to far red light;GO:0016117//carotenoid biosynthetic process;GO:0035304//regulation of protein dephosphorylation;GO:0043085//positive regulation of catalytic activity;GO:0019252//starch biosynthetic process;GO:0010114//response to red light;GO:0030003//cellular cation homeostasis;GO:0010207//photosystem II assembly;GO:0009902//chloroplast r…	PF00316; FBPase	Q07204	F16P1_BRANA Fructose-1,6-bisphosphatase, chloroplastic OS=Brassica napus GN=FBP PE=2 SV=1	A9PJJ2	A9PJJ2_9ROSI Putative uncharacterized protein OS=Populus trichocarpa x Populus deltoides PE=2 SV=1
MA_139797g0010	1287	6912	0.9619	243.038	5956	0.9619	223.413	-	GO:0005524//ATP binding;GO:0004674//protein serine/threonine kinase activity	GO:0006468//protein phosphorylation;GO:0009737//response to abscisic acid stimulus;GO:0007165//signal transduction	-	GO:0005524//ATP binding;GO:0004674//protein serine/threonine kinase activity	GO:0006468//protein phosphorylation;GO:0009737//response to abscisic acid stimulus;GO:0007165//signal transduction	PF00069; Pkinase|PF03822; NAF	-	-	-	-
MA_10433058g0020	966	6909	0.9959	323.659	9511	0.9969	475.314	GO:0005730//nucleolus;GO:0009507//chloroplast;GO:0022626//cytosolic ribosome;GO:0005886//plasma membrane	GO:0005507//copper ion binding;GO:0003735//structural constituent of ribosome	GO:0009651//response to salt stress;GO:0009409//response to cold;GO:0006414//translational elongation;GO:0042254//ribosome biogenesis;GO:0010043//response to zinc ion;GO:0046686//response to cadmium ion	GO:0005730//nucleolus;GO:0009507//chloroplast;GO:0022626//cytosolic ribosome;GO:0005886//plasma membrane	GO:0005507//copper ion binding;GO:0003735//structural constituent of ribosome	GO:0009651//response to salt stress;GO:0009409//response to cold;GO:0006414//translational elongation;GO:0042254//ribosome biogenesis;GO:0010043//response to zinc ion;GO:0046686//response to cadmium ion	PF00428; Ribosomal_60s|PF00466; Ribosomal_L10	P50346	RLA0_SOYBN 60S acidic ribosomal protein P0 OS=Glycine max PE=1 SV=1	D5A9F2	D5A9F2_PICSI Putative uncharacterized protein OS=Picea sitchensis PE=2 SV=1
MA_10430437g0020	1848	6885	0.9989	168.598	7073	0.9978	184.771	-	-	-	-	-	-	PF01535; PPR|PF13041; PPR_2|PF13812; PPR_3	-	-	-	-
MA_5327146g0010	220	6873	0.9955	1413.75	3620	0.9955	794.36	-	-	-	-	-	-	-	-	-	-	-
MA_76209g0010	384	6872	0.9974	809.843	7112	0.9974	894.113	GO:0005739//mitochondrion;GO:0009941//chloroplast envelope;GO:0022626//cytosolic ribosome;GO:0016020//membrane;GO:0048046//apoplast	GO:0004047//aminomethyltransferase activity;GO:0008483//transaminase activity	GO:0032259//methylation;GO:0006546//glycine catabolic process;GO:0046686//response to cadmium ion	GO:0005739//mitochondrion;GO:0009941//chloroplast envelope;GO:0022626//cytosolic ribosome;GO:0016020//membrane;GO:0048046//apoplast	GO:0004047//aminomethyltransferase activity;GO:0008483//transaminase activity	GO:0032259//methylation;GO:0006546//glycine catabolic process;GO:0046686//response to cadmium ion	PF08669; GCV_T_C	P54260	GCST_SOLTU Aminomethyltransferase, mitochondrial OS=Solanum tuberosum GN=GDCST PE=1 SV=1	D5A852	D5A852_PICSI Aminomethyltransferase OS=Picea sitchensis PE=2 SV=1
MA_21789g0010	2172	6850	0.7205	142.718	5342	0.6455	118.734	GO:0009507//chloroplast	GO:0016161//beta-amylase activity	GO:0008152//metabolic process	GO:0009507//chloroplast	GO:0016161//beta-amylase activity	GO:0008152//metabolic process	PF01373; Glyco_hydro_14	Q8VYW2	BAM9_ARATH Inactive beta-amylase 9 OS=Arabidopsis thaliana GN=BAM9 PE=2 SV=1	S4SLL3	S4SLL3_9ERIC Beta-amylase OS=Actinidia arguta GN=BAM9 PE=2 SV=1
MA_5229g0010	342	6839	0.8363	904.931	5145	0.8363	726.258	-	GO:0009055//electron carrier activity;GO:0015035//protein disulfide oxidoreductase activity	GO:0045454//cell redox homeostasis;GO:0006662//glycerol ether metabolic process	-	GO:0009055//electron carrier activity;GO:0015035//protein disulfide oxidoreductase activity	GO:0045454//cell redox homeostasis;GO:0006662//glycerol ether metabolic process	-	-	-	A9NML1	A9NML1_PICSI Putative uncharacterized protein OS=Picea sitchensis PE=2 SV=1
MA_8404570g0010	642	6820	0.9984	480.727	6398	0.9984	481.106	GO:0009505//plant-type cell wall;GO:0016023//cytoplasmic membrane-bounded vesicle;GO:0031012//extracellular matrix;GO:0005634//nucleus;GO:0048046//apoplast	GO:0046872//metal ion binding;GO:0050162//oxalate oxidase activity	GO:0019684//photosynthesis, light reaction;GO:0010103//stomatal complex morphogenesis;GO:0042742//defense response to bacterium;GO:0009409//response to cold;GO:0030003//cellular cation homeostasis;GO:0070838//divalent metal ion transport	GO:0009505//plant-type cell wall;GO:0016023//cytoplasmic membrane-bounded vesicle;GO:0031012//extracellular matrix;GO:0005634//nucleus;GO:0048046//apoplast	GO:0046872//metal ion binding;GO:0050162//oxalate oxidase activity	GO:0019684//photosynthesis, light reaction;GO:0010103//stomatal complex morphogenesis;GO:0042742//defense response to bacterium;GO:0009409//response to cold;GO:0030003//cellular cation homeostasis;GO:0070838//divalent metal ion transport	PF00190; Cupin_1	-	-	A9NY67	A9NY67_PICSI Putative uncharacterized protein OS=Picea sitchensis PE=2 SV=1
MA_10436979g0010	1671	6800	0.939	184.154	4559	0.9378	131.712	-	-	-	-	-	-	PF03140; DUF247	-	-	K7KZB7	K7KZB7_SOYBN Uncharacterized protein OS=Glycine max PE=4 SV=1
MA_115613g0010	1489	6796	0.9805	206.542	5531	0.9893	179.325	GO:0005737//cytoplasm;GO:0080008//Cul4-RING ubiquitin ligase complex	-	-	GO:0005737//cytoplasm;GO:0080008//Cul4-RING ubiquitin ligase complex	-	-	-	-	-	-	-
MA_6409g0010	714	6773	0.7815	429.271	7039	0.9118	475.932	GO:0005694//chromosome	-	-	GO:0005694//chromosome	-	-	PF00538; Linker_histone	-	-	E0ZG69	E0ZG69_PICSI Histone H1-like protein (Fragment) OS=Picea sitchensis PE=2 SV=1
MA_10429351g0010	1011	6767	0.998	302.896	5657	0.998	270.126	-	-	-	-	-	-	PF07859; Abhydrolase_3	-	-	-	-
MA_66902g0010	630	6758	0.9984	485.43	5789	0.9921	443.603	GO:0009535//chloroplast thylakoid membrane;GO:0005739//mitochondrion;GO:0009570//chloroplast stroma	-	-	GO:0009535//chloroplast thylakoid membrane;GO:0005739//mitochondrion;GO:0009570//chloroplast stroma	-	-	-	-	-	A9NKZ7	A9NKZ7_PICSI Putative uncharacterized protein OS=Picea sitchensis PE=2 SV=1
MA_401848g0010	1212	6744	0.9645	251.805	4248	0.9629	169.205	-	GO:0016747//transferase activity, transferring acyl groups other than amino-acyl groups	GO:0009058//biosynthetic process	-	GO:0016747//transferase activity, transferring acyl groups other than amino-acyl groups	GO:0009058//biosynthetic process	PF00195; Chal_sti_synt_N|PF02797; Chal_sti_synt_C	O65872	CHSY_PINST Chalcone synthase OS=Pinus strobus GN=CHS PE=2 SV=1	Q9MBF0	Q9MBF0_PINDE Pinocembrin chalcone synthase OS=Pinus densiflora GN=pdchsx PE=2 SV=1
MA_184054g0010	2778	6743	0.7127	109.842	3532	0.6847	61.3791	-	GO:0016491//oxidoreductase activity	GO:0006631//fatty acid metabolic process	-	GO:0016491//oxidoreductase activity	GO:0006631//fatty acid metabolic process	PF00305; Lipoxygenase|PF01477; PLAT	-	-	-	-
MA_101964g0010	2070	6724	0.9551	146.996	7571	0.9551	176.569	GO:0005886//plasma membrane;GO:0005618//cell wall;GO:0009507//chloroplast;GO:0005739//mitochondrion	GO:0005524//ATP binding;GO:0051082//unfolded protein binding	GO:0006457//protein folding;GO:0046686//response to cadmium ion;GO:0009408//response to heat;GO:0009615//response to virus;GO:0009651//response to salt stress	GO:0005886//plasma membrane;GO:0005618//cell wall;GO:0009507//chloroplast;GO:0005739//mitochondrion	GO:0005524//ATP binding;GO:0051082//unfolded protein binding	GO:0006457//protein folding;GO:0046686//response to cadmium ion;GO:0009408//response to heat;GO:0009615//response to virus;GO:0009651//response to salt stress	PF00012; HSP70	-	-	-	-
MA_10430174g0010	558	6715	0.9982	544.579	6428	0.9982	556.126	GO:0009570//chloroplast stroma	GO:0051536//iron-sulfur cluster binding;GO:0005198//structural molecule activity	GO:0042744//hydrogen peroxide catabolic process;GO:0016226//iron-sulfur cluster assembly	GO:0009570//chloroplast stroma	GO:0051536//iron-sulfur cluster binding;GO:0005198//structural molecule activity	GO:0042744//hydrogen peroxide catabolic process;GO:0016226//iron-sulfur cluster assembly	PF01521; Fe-S_biosyn	Q9XIK3	ISCAP_ARATH Iron-sulfur assembly protein IscA, chloroplastic OS=Arabidopsis thaliana GN=ISCA PE=2 SV=2	E4MXL6	E4MXL6_THEHA mRNA, clone: RTFL01-34-D04 OS=Thellungiella halophila PE=2 SV=1
MA_101067g0010	1077	6700	0.9972	281.519	8619	0.9972	386.343	GO:0005829//cytosol;GO:0005618//cell wall;GO:0005730//nucleolus;GO:0005740//mitochondrial envelope;GO:0009507//chloroplast;GO:0005886//plasma membrane;GO:0048046//apoplast	GO:0005507//copper ion binding;GO:0004332//fructose-bisphosphate aldolase activity	GO:0009651//response to salt stress;GO:0006096//glycolysis;GO:0046686//response to cadmium ion;GO:0080167//response to karrikin	GO:0005829//cytosol;GO:0005618//cell wall;GO:0005730//nucleolus;GO:0005740//mitochondrial envelope;GO:0009507//chloroplast;GO:0005886//plasma membrane;GO:0048046//apoplast	GO:0005507//copper ion binding;GO:0004332//fructose-bisphosphate aldolase activity	GO:0009651//response to salt stress;GO:0006096//glycolysis;GO:0046686//response to cadmium ion;GO:0080167//response to karrikin	PF00274; Glycolytic	P29356	ALF_SPIOL Fructose-bisphosphate aldolase, cytoplasmic isozyme OS=Spinacia oleracea PE=2 SV=1	A9NMQ0	A9NMQ0_PICSI Fructose-bisphosphate aldolase OS=Picea sitchensis PE=2 SV=1
MA_238844g0010	1044	6696	0.9607	290.245	5309	0.9559	245.496	-	-	-	-	-	-	-	-	-	-	-
MA_1640g0010	483	6690	0.9979	626.799	4539	0.9979	453.675	GO:0009535//chloroplast thylakoid membrane	GO:0031072//heat shock protein binding;GO:0051082//unfolded protein binding	GO:0009965//leaf morphogenesis;GO:0030154//cell differentiation;GO:0030003//cellular cation homeostasis;GO:0070838//divalent metal ion transport;GO:0045893//positive regulation of transcription, DNA-dependent;GO:0043085//positive regulation of catalytic activity	GO:0009535//chloroplast thylakoid membrane	GO:0031072//heat shock protein binding;GO:0051082//unfolded protein binding	GO:0009965//leaf morphogenesis;GO:0030154//cell differentiation;GO:0030003//cellular cation homeostasis;GO:0070838//divalent metal ion transport;GO:0045893//positive regulation of transcription, DNA-dependent;GO:0043085//positive regulation of catalytic activity	-	-	-	A9NYK1	A9NYK1_PICSI Putative uncharacterized protein OS=Picea sitchensis PE=2 SV=1
MA_10427346g0010	966	6674	0.9979	312.65	6341	0.9979	316.893	GO:0009535//chloroplast thylakoid membrane	-	-	GO:0009535//chloroplast thylakoid membrane	-	-	-	-	-	-	-
MA_12029g0010	537	6649	0.9926	560.314	8819	0.9981	792.824	GO:0005886//plasma membrane;GO:0022625//cytosolic large ribosomal subunit	GO:0003735//structural constituent of ribosome	GO:0006412//translation	GO:0005886//plasma membrane;GO:0022625//cytosolic large ribosomal subunit	GO:0003735//structural constituent of ribosome	GO:0006412//translation	PF01775; Ribosomal_L18ae	Q943F3	RL18A_ORYSJ 60S ribosomal protein L18a OS=Oryza sativa subsp. japonica GN=RPL18A PE=2 SV=1	A9P0B9	A9P0B9_PICSI 60S ribosomal protein L18a OS=Picea sitchensis PE=2 SV=1
MA_10436415g0010	1143	6643	0.9974	263.007	6765	0.9991	285.728	-	-	-	-	-	-	PF10248; Mlf1IP	-	-	B8LR56	B8LR56_PICSI Putative uncharacterized protein OS=Picea sitchensis PE=2 SV=1
MA_794523g0010	558	6633	0.9857	537.929	6901	0.991	597.048	-	GO:0016491//oxidoreductase activity	-	-	GO:0016491//oxidoreductase activity	-	PF03171; 2OG-FeII_Oxy	A2Z1W9	ACCO1_ORYSI 1-aminocyclopropane-1-carboxylate oxidase 1 OS=Oryza sativa subsp. indica GN=ACO1 PE=2 SV=1	A9NUJ7	A9NUJ7_PICSI Putative uncharacterized protein OS=Picea sitchensis PE=2 SV=1
MA_29361g0010	585	6629	0.9983	512.792	5707	0.9966	470.96	GO:0005829//cytosol;GO:0009570//chloroplast stroma;GO:0009534//chloroplast thylakoid	GO:0015035//protein disulfide oxidoreductase activity;GO:0009055//electron carrier activity;GO:0008047//enzyme activator activity;GO:0004857//enzyme inhibitor activity	GO:0006098//pentose-phosphate shunt;GO:0019760//glucosinolate metabolic process;GO:0043086//negative regulation of catalytic activity;GO:0043085//positive regulation of catalytic activity;GO:0019252//starch biosynthetic process;GO:0019288//isopentenyl diphosphate biosynthetic process, mevalonate-independent pathway;GO:0000023//maltose metabolic process;GO:0022900//electron transport chain;GO:0045…	GO:0005829//cytosol;GO:0009570//chloroplast stroma;GO:0009534//chloroplast thylakoid	GO:0015035//protein disulfide oxidoreductase activity;GO:0009055//electron carrier activity;GO:0008047//enzyme activator activity;GO:0004857//enzyme inhibitor activity	GO:0006098//pentose-phosphate shunt;GO:0019760//glucosinolate metabolic process;GO:0043086//negative regulation of catalytic activity;GO:0043085//positive regulation of catalytic activity;GO:0019252//starch biosynthetic process;GO:0019288//isopentenyl diphosphate biosynthetic process, mevalonate-independent pathway;GO:0000023//maltose metabolic process;GO:0022900//electron transport chain;GO:0045…	PF00085; Thioredoxin	Q9XFH9	TRXF2_ARATH Thioredoxin F2, chloroplastic OS=Arabidopsis thaliana GN=At5g16400 PE=2 SV=1	A9NPJ8	A9NPJ8_PICSI Putative uncharacterized protein OS=Picea sitchensis PE=2 SV=1
MA_10430977g0010	468	6629	0.9209	640.99	5407	0.9295	557.753	GO:0005737//cytoplasm;GO:0005634//nucleus	-	GO:0009751//response to salicylic acid stimulus;GO:0007568//aging	GO:0005737//cytoplasm;GO:0005634//nucleus	-	GO:0009751//response to salicylic acid stimulus;GO:0007568//aging	PF00240; ubiquitin	-	-	-	-
MA_16080g0010	1389	6618	0.9986	215.612	3792	0.9978	131.795	GO:0009507//chloroplast	GO:0016671//oxidoreductase activity, acting on a sulfur group of donors, disulfide as acceptor;GO:0009973//adenylyl-sulfate reductase activity	GO:0045454//cell redox homeostasis;GO:0000103//sulfate assimilation;GO:0019419//sulfate reduction	GO:0009507//chloroplast	GO:0016671//oxidoreductase activity, acting on a sulfur group of donors, disulfide as acceptor;GO:0009973//adenylyl-sulfate reductase activity	GO:0045454//cell redox homeostasis;GO:0000103//sulfate assimilation;GO:0019419//sulfate reduction	PF00085; Thioredoxin|PF01507; PAPS_reduct	P92980	APR3_ARATH 5'-adenylylsulfate reductase 3, chloroplastic OS=Arabidopsis thaliana GN=APR3 PE=2 SV=2	A9NYG7	A9NYG7_PICSI Putative uncharacterized protein OS=Picea sitchensis PE=2 SV=1
MA_102793g0010	555	6610	0.9982	538.961	5770	0.9982	501.897	GO:0031977//thylakoid lumen;GO:0010319//stromule;GO:0009570//chloroplast stroma;GO:0005739//mitochondrion	GO:0046872//metal ion binding;GO:0004462//lactoylglutathione lyase activity	GO:0005975//carbohydrate metabolic process;GO:0019243//methylglyoxal catabolic process to D-lactate;GO:0009409//response to cold	GO:0031977//thylakoid lumen;GO:0010319//stromule;GO:0009570//chloroplast stroma;GO:0005739//mitochondrion	GO:0046872//metal ion binding;GO:0004462//lactoylglutathione lyase activity	GO:0005975//carbohydrate metabolic process;GO:0019243//methylglyoxal catabolic process to D-lactate;GO:0009409//response to cold	PF00903; Glyoxalase	Q8W593	LGUC_ARATH Probable lactoylglutathione lyase, chloroplast OS=Arabidopsis thaliana GN=At1g67280 PE=2 SV=1	C0PRV0	C0PRV0_PICSI Putative uncharacterized protein OS=Picea sitchensis PE=2 SV=1
MA_10159883g0010	2037	6610	0.999	146.845	6256	0.9995	148.265	-	-	-	-	-	-	PF00806; PUF|PF07990; NABP	Q9LJX4	PUM5_ARATH Pumilio homolog 5 OS=Arabidopsis thaliana GN=APUM5 PE=1 SV=2	Q4KSL4	Q4KSL4_9BRYO PUF-domain RNA-binding protein OS=Physcomitrella patens GN=Pum-1 PE=4 SV=1
MA_10437242g0030	1134	6599	0.9453	263.338	6512	0.9453	277.225	GO:0009941//chloroplast envelope;GO:0009570//chloroplast stroma;GO:0048046//apoplast	GO:0004418//hydroxymethylbilane synthase activity	GO:0042742//defense response to bacterium;GO:0018160//peptidyl-pyrromethane cofactor linkage;GO:0015995//chlorophyll biosynthetic process;GO:0006782//protoporphyrinogen IX biosynthetic process	GO:0009941//chloroplast envelope;GO:0009570//chloroplast stroma;GO:0048046//apoplast	GO:0004418//hydroxymethylbilane synthase activity	GO:0042742//defense response to bacterium;GO:0018160//peptidyl-pyrromethane cofactor linkage;GO:0015995//chlorophyll biosynthetic process;GO:0006782//protoporphyrinogen IX biosynthetic process	PF01379; Porphobil_deam|PF03900; Porphobil_deamC	Q6H6D2	HEM3_ORYSJ Porphobilinogen deaminase, chloroplastic OS=Oryza sativa subsp. japonica GN=HEMC PE=2 SV=1	A9P1W0	A9P1W0_PICSI Putative uncharacterized protein OS=Picea sitchensis PE=2 SV=1
MA_662135g0010	2265	6575	0.9978	131.364	3706	0.9982	78.9894	GO:0005886//plasma membrane	GO:0004674//protein serine/threonine kinase activity;GO:0004713//protein tyrosine kinase activity	GO:0010942//positive regulation of cell death;GO:0031349//positive regulation of defense response;GO:0060862//negative regulation of floral organ abscission	GO:0005886//plasma membrane	GO:0004674//protein serine/threonine kinase activity;GO:0004713//protein tyrosine kinase activity	GO:0010942//positive regulation of cell death;GO:0031349//positive regulation of defense response;GO:0060862//negative regulation of floral organ abscission	PF00069; Pkinase|PF00560; LRR_1|PF08263; LRRNT_2	Q9SKB2	SBIR1_ARATH Leucine-rich repeat receptor-like serine/threonine/tyrosine-protein kinase SOBIR1 OS=Arabidopsis thaliana GN=SOBIR1 PE=1 SV=1	C0PRQ3	C0PRQ3_PICSI Putative uncharacterized protein OS=Picea sitchensis PE=2 SV=1
MA_10435764g0010	915	6566	0.9202	324.735	10416	0.9224	549.556	GO:0048046//apoplast;GO:0005794//Golgi apparatus	GO:0004568//chitinase activity;GO:0030247//polysaccharide binding	GO:0009750//response to fructose stimulus;GO:0043255//regulation of carbohydrate biosynthetic process;GO:0009611//response to wounding;GO:0009805//coumarin biosynthetic process;GO:0006833//water transport;GO:0009825//multidimensional cell growth;GO:0006816//calcium ion transport;GO:0010075//regulation of meristem growth;GO:0009651//response to salt stress;GO:0006032//chitin catabolic process;GO:0…	GO:0048046//apoplast;GO:0005794//Golgi apparatus	GO:0004568//chitinase activity;GO:0030247//polysaccharide binding	GO:0009750//response to fructose stimulus;GO:0043255//regulation of carbohydrate biosynthetic process;GO:0009611//response to wounding;GO:0009805//coumarin biosynthetic process;GO:0006833//water transport;GO:0009825//multidimensional cell growth;GO:0006816//calcium ion transport;GO:0010075//regulation of meristem growth;GO:0009651//response to salt stress;GO:0006032//chitin catabolic process;GO:0…	PF00182; Glyco_hydro_19	-	-	-	-
MA_10433869g0010	1677	6563	0.9988	177.1	5206	0.9988	149.866	-	GO:0035251//UDP-glucosyltransferase activity	GO:0008152//metabolic process	-	GO:0035251//UDP-glucosyltransferase activity	GO:0008152//metabolic process	PF00201; UDPGT	-	-	-	-
MA_123309g0010	696	6545	0.9986	425.549	5788	0.9986	401.468	-	-	-	-	-	-	-	-	-	A9NTK4	A9NTK4_PICSI Putative uncharacterized protein OS=Picea sitchensis PE=2 SV=1
MA_10427170g0010	2028	6514	0.9216	145.355	5161	0.9689	122.856	-	GO:0016157//sucrose synthase activity	GO:0009058//biosynthetic process;GO:0005985//sucrose metabolic process	-	GO:0016157//sucrose synthase activity	GO:0009058//biosynthetic process;GO:0005985//sucrose metabolic process	PF00534; Glycos_transf_1|PF00862; Sucrose_synth	-	-	-	-
MA_13996g0010	1155	6505	0.9896	254.868	5480	0.9905	229.05	-	-	-	-	-	-	PF12752; SUZ	Q15032	R3HD1_HUMAN R3H domain-containing protein 1 OS=Homo sapiens GN=R3HDM1 PE=1 SV=3	A9NUZ4	A9NUZ4_PICSI Putative uncharacterized protein OS=Picea sitchensis PE=2 SV=1
MA_48873g0010	969	6474	0.999	302.342	5053	0.9969	251.743	-	-	-	-	-	-	-	-	-	B8LNT5	B8LNT5_PICSI Putative uncharacterized protein OS=Picea sitchensis PE=2 SV=1
MA_7295g0020	6618	6471	0.9943	44.248	6547	0.9926	47.7581	-	-	-	-	-	-	PF00627; UBA|PF06025; DUF913|PF14377; DUF4414	Q8GY23	UPL1_ARATH E3 ubiquitin-protein ligase UPL1 OS=Arabidopsis thaliana GN=UPL1 PE=1 SV=3	F6H151	F6H151_VITVI Putative uncharacterized protein OS=Vitis vinifera GN=VIT_18s0001g07810 PE=2 SV=1
MA_10434574g0010	801	6464	0.9189	365.189	6625	0.9164	399.287	GO:0005739//mitochondrion;GO:0009570//chloroplast stroma;GO:0005634//nucleus;GO:0005886//plasma membrane	GO:0005509//calcium ion binding;GO:0005524//ATP binding;GO:0019904//protein domain specific binding;GO:0051117//ATPase binding	GO:0009737//response to abscisic acid stimulus;GO:0009742//brassinosteroid mediated signaling pathway	GO:0005739//mitochondrion;GO:0009570//chloroplast stroma;GO:0005634//nucleus;GO:0005886//plasma membrane	GO:0005509//calcium ion binding;GO:0005524//ATP binding;GO:0019904//protein domain specific binding;GO:0051117//ATPase binding	GO:0009737//response to abscisic acid stimulus;GO:0009742//brassinosteroid mediated signaling pathway	PF00244; 14-3-3	Q96453	1433D_SOYBN 14-3-3-like protein D OS=Glycine max GN=GF14D PE=1 SV=1	C0PSS3	C0PSS3_PICSI Putative uncharacterized protein OS=Picea sitchensis PE=2 SV=1
MA_10426407g0030	1887	6430	0.9984	154.201	5394	0.9995	137.997	-	-	-	-	-	-	PF00564; PB1	-	-	-	-
MA_10436637g0030	2472	6418	0.9798	117.49	6034	0.9782	117.839	-	-	-	-	-	-	PF00076; RRM_1	-	-	-	-
MA_79741g0010	924	6408	0.8258	313.834	6994	0.8258	365.414	-	GO:0020037//heme binding;GO:0004601//peroxidase activity	GO:0055114//oxidation-reduction process;GO:0006979//response to oxidative stress	-	GO:0020037//heme binding;GO:0004601//peroxidase activity	GO:0055114//oxidation-reduction process;GO:0006979//response to oxidative stress	PF00141; peroxidase	Q05431	APX1_ARATH L-ascorbate peroxidase 1, cytosolic OS=Arabidopsis thaliana GN=APX1 PE=1 SV=2	A9NRC7	A9NRC7_PICSI Putative uncharacterized protein OS=Picea sitchensis PE=2 SV=1
MA_10428218g0010	1473	6402	0.9966	196.681	8061	0.9986	264.191	GO:0005634//nucleus	GO:0003676//nucleic acid binding	GO:0009911//positive regulation of flower development	GO:0005634//nucleus	GO:0003676//nucleic acid binding	GO:0009911//positive regulation of flower development	PF00013; KH_1	-	-	B8LM14	B8LM14_PICSI Putative uncharacterized protein OS=Picea sitchensis PE=2 SV=1
MA_10744g0010	1065	6367	0.8394	270.542	5372	0.8394	243.511	GO:0010319//stromule;GO:0009941//chloroplast envelope;GO:0010287//plastoglobule;GO:0009535//chloroplast thylakoid membrane	-	GO:0009697//salicylic acid biosynthetic process;GO:0019760//glucosinolate metabolic process;GO:0010363//regulation of plant-type hypersensitive response;GO:0010200//response to chitin;GO:0031348//negative regulation of defense response;GO:0050832//defense response to fungus;GO:0006098//pentose-phosphate shunt;GO:0009867//jasmonic acid mediated signaling pathway;GO:0009772//photosynthetic electron…	GO:0010319//stromule;GO:0009941//chloroplast envelope;GO:0010287//plastoglobule;GO:0009535//chloroplast thylakoid membrane	-	GO:0009697//salicylic acid biosynthetic process;GO:0019760//glucosinolate metabolic process;GO:0010363//regulation of plant-type hypersensitive response;GO:0010200//response to chitin;GO:0031348//negative regulation of defense response;GO:0050832//defense response to fungus;GO:0006098//pentose-phosphate shunt;GO:0009867//jasmonic acid mediated signaling pathway;GO:0009772//photosynthetic electron…	PF00213; OSCP	-	-	D5A7U9	D5A7U9_PICSI Putative uncharacterized protein OS=Picea sitchensis PE=2 SV=1
MA_141102g0010	1371	6367	0.9985	210.158	6792	0.9971	239.162	GO:0005829//cytosol	GO:0097159//organic cyclic compound binding;GO:1901363	-	GO:0005829//cytosol	GO:0097159//organic cyclic compound binding;GO:1901363	-	PF00076; RRM_1	-	-	-	-
MA_10430816g0020	384	6364	0.7083	749.977	5490	0.7109	690.197	-	-	-	-	-	-	-	-	-	-	-
MA_99733g0010	1635	6363	0.882	176.114	5850	0.8838	172.731	GO:0005730//nucleolus;GO:0009506//plasmodesma;GO:0005618//cell wall;GO:0005829//cytosol	GO:0008026//ATP-dependent helicase activity;GO:0003676//nucleic acid binding;GO:0005524//ATP binding	GO:0046686//response to cadmium ion	GO:0005730//nucleolus;GO:0009506//plasmodesma;GO:0005618//cell wall;GO:0005829//cytosol	GO:0008026//ATP-dependent helicase activity;GO:0003676//nucleic acid binding;GO:0005524//ATP binding	GO:0046686//response to cadmium ion	PF00270; DEAD|PF00271; Helicase_C	Q0JM17	RH56_ORYSJ DEAD-box ATP-dependent RNA helicase 56 OS=Oryza sativa subsp. japonica GN=Os01g0549700 PE=2 SV=2	D5A9C0	D5A9C0_PICSI Putative uncharacterized protein OS=Picea sitchensis PE=2 SV=1
MA_10436188g0010	2754	6361	0.988	104.523	5240	0.9855	91.8542	GO:0009507//chloroplast	GO:0005516//calmodulin binding;GO:0003951//NAD+ kinase activity	GO:0019363//pyridine nucleotide biosynthetic process	GO:0009507//chloroplast	GO:0005516//calmodulin binding;GO:0003951//NAD+ kinase activity	GO:0019363//pyridine nucleotide biosynthetic process	PF01513; NAD_kinase|PF04273; DUF442	Q53NI2	NADK2_ORYSJ Probable NAD kinase 2, chloroplastic OS=Oryza sativa subsp. japonica GN=Os11g0191400 PE=2 SV=1	E6NU77	E6NU77_JATCU JMS09K11.5 protein OS=Jatropha curcas GN=JMS09K11.5 PE=3 SV=1
MA_39935g0010	1980	6360	0.8551	145.359	6379	0.8818	155.532	-	-	-	-	-	-	PF00240; ubiquitin|PF13658; UCH37_bd	Q9JJP9	UBQL1_RAT Ubiquilin-1 OS=Rattus norvegicus GN=Ubqln1 PE=1 SV=1	B9S6T7	B9S6T7_RICCO Plant ubiquilin, putative OS=Ricinus communis GN=RCOM_0873810 PE=4 SV=1
MA_75417g0010	645	6350	0.8341	445.516	5835	0.8341	436.73	-	-	-	-	-	-	PF00505; HMG_box	O49595	HMGB1_ARATH High mobility group B protein 1 OS=Arabidopsis thaliana GN=HMGB1 PE=1 SV=1	A9NN63	A9NN63_PICSI Putative uncharacterized protein OS=Picea sitchensis PE=2 SV=1
MA_121310g0010	1491	6343	0.9993	192.516	5001	0.9993	161.924	GO:0005829//cytosol;GO:0009570//chloroplast stroma	GO:0004781//sulfate adenylyltransferase (ATP) activity;GO:0008878//glucose-1-phosphate adenylyltransferase activity	GO:0000103//sulfate assimilation;GO:0019252//starch biosynthetic process;GO:0009970//cellular response to sulfate starvation;GO:0009853//photorespiration	GO:0005829//cytosol;GO:0009570//chloroplast stroma	GO:0004781//sulfate adenylyltransferase (ATP) activity;GO:0008878//glucose-1-phosphate adenylyltransferase activity	GO:0000103//sulfate assimilation;GO:0019252//starch biosynthetic process;GO:0009970//cellular response to sulfate starvation;GO:0009853//photorespiration	PF01747; ATP-sulfurylase|PF14306; PUA_2	Q43870	APS2_ARATH ATP sulfurylase 2 OS=Arabidopsis thaliana GN=APS2 PE=1 SV=1	A9PGH4	A9PGH4_POPTR Putative uncharacterized protein OS=Populus trichocarpa PE=2 SV=1
MA_54929g0010	1335	6341	0.9985	214.944	4410	0.9985	159.474	GO:0005622//intracellular	GO:0008270//zinc ion binding	-	GO:0005622//intracellular	GO:0008270//zinc ion binding	-	PF00643; zf-B_box|PF06203; CCT	Q9FHH8	COL5_ARATH Zinc finger protein CONSTANS-LIKE 5 OS=Arabidopsis thaliana GN=COL5 PE=2 SV=2	B3VTV2	B3VTV2_PICAB Constans-like protein OS=Picea abies GN=COL1 PE=4 SV=1
MA_217899g0010	507	6306	0.9961	562.853	3722	0.9961	354.405	GO:0016021//integral to membrane	GO:0005315//inorganic phosphate transmembrane transporter activity	GO:0006817//phosphate ion transport;GO:0055085//transmembrane transport	GO:0016021//integral to membrane	GO:0005315//inorganic phosphate transmembrane transporter activity	GO:0006817//phosphate ion transport;GO:0055085//transmembrane transport	PF00083; Sugar_tr	Q01MW8	PHT14_ORYSI Probable inorganic phosphate transporter 1-4 OS=Oryza sativa subsp. indica GN=PHT1-4 PE=2 SV=2	-	-
MA_10432758g0010	1170	6305	0.9991	243.864	9036	0.9991	372.84	GO:0005730//nucleolus;GO:0005773//vacuole;GO:0005886//plasma membrane;GO:0005618//cell wall;GO:0022625//cytosolic large ribosomal subunit	GO:0003735//structural constituent of ribosome	GO:0006412//translation	GO:0005730//nucleolus;GO:0005773//vacuole;GO:0005886//plasma membrane;GO:0005618//cell wall;GO:0022625//cytosolic large ribosomal subunit	GO:0003735//structural constituent of ribosome	GO:0006412//translation	PF00297; Ribosomal_L3	-	-	A9NZI7	A9NZI7_PICSI Putative uncharacterized protein OS=Picea sitchensis PE=2 SV=1
MA_483364g0010	771	6295	0.9961	369.48	5851	0.9961	366.359	GO:0022626//cytosolic ribosome;GO:0009570//chloroplast stroma	-	GO:0042254//ribosome biogenesis	GO:0022626//cytosolic ribosome;GO:0009570//chloroplast stroma	-	GO:0042254//ribosome biogenesis	PF00466; Ribosomal_L10	O80362	RK10_TOBAC 50S ribosomal protein L10, chloroplastic OS=Nicotiana tabacum GN=RPL10 PE=2 SV=1	A9NRD8	A9NRD8_PICSI Putative uncharacterized protein OS=Picea sitchensis PE=2 SV=1
MA_10434670g0010	1235	6288	0.9984	230.407	7121	0.9992	278.359	GO:0009941//chloroplast envelope	GO:0045485//omega-6 fatty acid desaturase activity	GO:0009072//aromatic amino acid family metabolic process;GO:0000096//sulfur amino acid metabolic process;GO:0016117//carotenoid biosynthetic process;GO:0006655//phosphatidylglycerol biosynthetic process;GO:0035304//regulation of protein dephosphorylation;GO:0006636//unsaturated fatty acid biosynthetic process;GO:0044272//sulfur compound biosynthetic process;GO:0019288//isopentenyl diphosphate bio…	GO:0009941//chloroplast envelope	GO:0045485//omega-6 fatty acid desaturase activity	GO:0009072//aromatic amino acid family metabolic process;GO:0000096//sulfur amino acid metabolic process;GO:0016117//carotenoid biosynthetic process;GO:0006655//phosphatidylglycerol biosynthetic process;GO:0035304//regulation of protein dephosphorylation;GO:0006636//unsaturated fatty acid biosynthetic process;GO:0044272//sulfur compound biosynthetic process;GO:0019288//isopentenyl diphosphate bio…	-	-	-	-	-
MA_738434g0010	486	6281	0.9979	584.846	4254	0.9979	422.564	-	-	-	-	-	-	PF00043; GST_C	-	-	A9P236	A9P236_PICSI Putative uncharacterized protein OS=Picea sitchensis PE=2 SV=1
MA_181338g0010	450	6271	0.8733	630.628	5755	0.8733	617.397	GO:0005840//ribosome;GO:0009507//chloroplast	GO:0003735//structural constituent of ribosome	GO:0006412//translation	GO:0005840//ribosome;GO:0009507//chloroplast	GO:0003735//structural constituent of ribosome	GO:0006412//translation	PF01632; Ribosomal_L35p	P23326	RK35_SPIOL 50S ribosomal protein L35, chloroplastic OS=Spinacia oleracea GN=RPL35 PE=1 SV=1	A9NKM1	A9NKM1_PICSI 50S ribosomal protein L35 OS=Picea sitchensis PE=2 SV=1
MA_10430387g0010	1497	6261	0.9853	189.265	4822	0.988	155.502	GO:0009507//chloroplast	GO:0008883//glutamyl-tRNA reductase activity;GO:0005515//protein binding;GO:0050661//NADP binding	GO:0055114//oxidation-reduction process;GO:0000302//response to reactive oxygen species;GO:0009416//response to light stimulus;GO:0010039//response to iron ion;GO:0015995//chlorophyll biosynthetic process;GO:0006782//protoporphyrinogen IX biosynthetic process;GO:0055072//iron ion homeostasis	GO:0009507//chloroplast	GO:0008883//glutamyl-tRNA reductase activity;GO:0005515//protein binding;GO:0050661//NADP binding	GO:0055114//oxidation-reduction process;GO:0000302//response to reactive oxygen species;GO:0009416//response to light stimulus;GO:0010039//response to iron ion;GO:0015995//chlorophyll biosynthetic process;GO:0006782//protoporphyrinogen IX biosynthetic process;GO:0055072//iron ion homeostasis	PF00745; GlutR_dimer|PF01488; Shikimate_DH|PF05201; GlutR_N	P93111	HEM11_CUCSA Glutamyl-tRNA reductase 1, chloroplastic OS=Cucumis sativus GN=HEMA1 PE=2 SV=1	B8LN13	B8LN13_PICSI Glutamyl-tRNA reductase OS=Picea sitchensis PE=2 SV=1
MA_10428577g0010	681	6248	0.909	415.186	5115	0.8326	362.602	-	-	GO:0006950//response to stress	-	-	GO:0006950//response to stress	PF02496; ABA_WDS	-	-	-	-
MA_50261g0010	819	6246	0.9499	345.118	6766	0.9463	398.823	-	-	-	-	-	-	-	-	-	A9NU39	A9NU39_PICSI Putative uncharacterized protein OS=Picea sitchensis PE=2 SV=1
MA_17985g0010	542	6240	0.9852	520.996	6083	0.9982	541.814	GO:0016023//cytoplasmic membrane-bounded vesicle;GO:0005773//vacuole;GO:0016020//membrane;GO:0005783//endoplasmic reticulum;GO:0005794//Golgi apparatus	GO:0004602//glutathione peroxidase activity;GO:0004364//glutathione transferase activity	GO:0055114//oxidation-reduction process;GO:0019370//leukotriene biosynthetic process;GO:0002540//leukotriene production involved in inflammatory response;GO:0006888//ER to Golgi vesicle-mediated transport	GO:0016023//cytoplasmic membrane-bounded vesicle;GO:0005773//vacuole;GO:0016020//membrane;GO:0005783//endoplasmic reticulum;GO:0005794//Golgi apparatus	GO:0004602//glutathione peroxidase activity;GO:0004364//glutathione transferase activity	GO:0055114//oxidation-reduction process;GO:0019370//leukotriene biosynthetic process;GO:0002540//leukotriene production involved in inflammatory response;GO:0006888//ER to Golgi vesicle-mediated transport	-	-	-	-	-
MA_10437192g0010	2184	6238	0.9533	129.253	3633	0.984	80.3053	GO:0005739//mitochondrion;GO:0016023//cytoplasmic membrane-bounded vesicle	GO:0016301//kinase activity	GO:0009987//cellular process;GO:0008152//metabolic process	GO:0005739//mitochondrion;GO:0016023//cytoplasmic membrane-bounded vesicle	GO:0016301//kinase activity	GO:0009987//cellular process;GO:0008152//metabolic process	PF00069; Pkinase|PF00560; LRR_1	-	-	-	-
MA_14272g0010	1248	6228	0.9615	225.831	5177	0.9784	200.26	GO:0005743//mitochondrial inner membrane;GO:0016021//integral to membrane	-	GO:0055085//transmembrane transport;GO:0006839//mitochondrial transport	GO:0005743//mitochondrial inner membrane;GO:0016021//integral to membrane	-	GO:0055085//transmembrane transport;GO:0006839//mitochondrial transport	PF00153; Mito_carr	Q8BGF9	S2544_MOUSE Solute carrier family 25 member 44 OS=Mus musculus GN=Slc25a44 PE=2 SV=1	-	-
MA_65113g0010	783	6224	0.954	359.714	2504	0.8902	154.385	GO:0005886//plasma membrane	-	-	GO:0005886//plasma membrane	-	-	PF12481; DUF3700	-	-	A9NXI3	A9NXI3_PICSI Putative uncharacterized protein OS=Picea sitchensis PE=2 SV=1
MA_264460g0010	1515	6224	0.9993	185.911	3814	0.9974	121.535	-	-	-	-	-	-	PF03552; Cellulose_synt	Q651X6	CSLE6_ORYSJ Cellulose synthase-like protein E6 OS=Oryza sativa subsp. japonica GN=CSLE6 PE=2 SV=1	-	-
MA_101453g0010	4552	6190	0.9996	61.5372	5942	0.9998	63.0176	GO:0005634//nucleus	-	-	GO:0005634//nucleus	-	-	-	-	-	-	-
MA_249305g0010	621	6172	0.8293	449.763	6464	0.839	502.506	GO:0005840//ribosome	GO:0003735//structural constituent of ribosome	GO:0006412//translation	GO:0005840//ribosome	GO:0003735//structural constituent of ribosome	GO:0006412//translation	PF01165; Ribosomal_S21	Q3M4Y3	RS211_ANAVT 30S ribosomal protein S21 1 OS=Anabaena variabilis (strain ATCC 29413 / PCC 7937) GN=rpsU1 PE=3 SV=1	M1HHN2	M1HHN2_9CONI Ribosomal protein S21 OS=Picea wilsonii GN=GHS1 PE=2 SV=1
MA_41397g0010	5802	6123	0.9764	47.7569	6168	0.9769	51.3214	-	-	-	-	-	-	-	-	-	M5XMF0	M5XMF0_PRUPE Uncharacterized protein OS=Prunus persica GN=PRUPE_ppa000148mg PE=4 SV=1
MA_5925983g0010	361	6119	0.9972	767.048	5678	0.9972	759.311	-	-	GO:0050896//response to stimulus	-	-	GO:0050896//response to stimulus	PF00257; Dehydrin	-	-	A9P1S9	A9P1S9_PICSI Putative uncharacterized protein OS=Picea sitchensis PE=2 SV=1
MA_141447g0010	1184	6107	0.9975	233.413	5937	0.9983	242.073	GO:0044464//cell part	-	-	GO:0044464//cell part	-	-	-	-	-	A9NTI9	A9NTI9_PICSI Putative uncharacterized protein OS=Picea sitchensis PE=4 SV=1
MA_8544g0010	5112	6104	0.9973	54.0347	7229	0.9978	68.2683	GO:0005665//DNA-directed RNA polymerase II, core complex;GO:0009507//chloroplast;GO:0005773//vacuole	GO:0003899//DNA-directed RNA polymerase activity;GO:0016758//transferase activity, transferring hexosyl groups;GO:0003677//DNA binding	GO:0006366//transcription from RNA polymerase II promoter	GO:0005665//DNA-directed RNA polymerase II, core complex;GO:0009507//chloroplast;GO:0005773//vacuole	GO:0003899//DNA-directed RNA polymerase activity;GO:0016758//transferase activity, transferring hexosyl groups;GO:0003677//DNA binding	GO:0006366//transcription from RNA polymerase II promoter	PF00623; RNA_pol_Rpb1_2|PF04983; RNA_pol_Rpb1_3|PF04990; RNA_pol_Rpb1_7|PF04992; RNA_pol_Rpb1_6|PF04997; RNA_pol_Rpb1_1|PF04998; RNA_pol_Rpb1_5|PF05000; RNA_pol_Rpb1_4|PF05001; RNA_pol_Rpb1_R	P18616	NRPB1_ARATH DNA-directed RNA polymerase II subunit 1 OS=Arabidopsis thaliana GN=NRPB1 PE=1 SV=3	F6H0D9	F6H0D9_VITVI DNA-directed RNA polymerase OS=Vitis vinifera GN=VIT_18s0001g00860 PE=3 SV=1
MA_79145g0010	1581	6081	0.9981	174.057	3130	0.9994	95.575	GO:0016023//cytoplasmic membrane-bounded vesicle	GO:0009055//electron carrier activity;GO:0004497//monooxygenase activity;GO:0005506//iron ion binding;GO:0020037//heme binding;GO:0016705//oxidoreductase activity, acting on paired donors, with incorporation or reduction of molecular oxygen	GO:0055114//oxidation-reduction process	GO:0016023//cytoplasmic membrane-bounded vesicle	GO:0009055//electron carrier activity;GO:0004497//monooxygenase activity;GO:0005506//iron ion binding;GO:0020037//heme binding;GO:0016705//oxidoreductase activity, acting on paired donors, with incorporation or reduction of molecular oxygen	GO:0055114//oxidation-reduction process	PF00067; p450	-	-	-	-
MA_194857g0010	557	6066	0.9982	492.829	3804	0.9982	329.699	-	-	-	-	-	-	-	-	-	-	-
MA_9941245g0010	1134	6059	0.9974	241.789	5242	0.9903	223.16	-	GO:0042602//riboflavin reductase (NADPH) activity;GO:0009055//electron carrier activity;GO:0010181//FMN binding;GO:0016787//hydrolase activity	GO:0055114//oxidation-reduction process	-	GO:0042602//riboflavin reductase (NADPH) activity;GO:0009055//electron carrier activity;GO:0010181//FMN binding;GO:0016787//hydrolase activity	GO:0055114//oxidation-reduction process	PF00258; Flavodoxin_1|PF01613; Flavin_Reduct	Q8YQE2	DFA6_NOSS1 Putative diflavin flavoprotein A 6 OS=Nostoc sp. (strain PCC 7120 / UTEX 2576) GN=dfa6 PE=3 SV=1	D8RK19	D8RK19_SELML Putative uncharacterized protein OS=Selaginella moellendorffii GN=SELMODRAFT_270909 PE=4 SV=1
MA_10435530g0010	3420	6053	0.9994	80.0928	5536	0.9988	78.1451	GO:0016020//membrane;GO:0016604//nuclear body;GO:0005739//mitochondrion	GO:0000155//phosphorelay sensor kinase activity;GO:0009883//red or far-red light photoreceptor activity;GO:0042803//protein homodimerization activity;GO:0005524//ATP binding	GO:0009630//gravitropism;GO:0009687//abscisic acid metabolic process;GO:0010374//stomatal complex development;GO:0009867//jasmonic acid mediated signaling pathway;GO:0010203//response to very low fluence red light stimulus;GO:0010148//transpiration;GO:0017006//protein-tetrapyrrole linkage;GO:0023014//signal transduction by phosphorylation;GO:0009585//red, far-red light phototransduction;GO:000635…	GO:0016020//membrane;GO:0016604//nuclear body;GO:0005739//mitochondrion	GO:0000155//phosphorelay sensor kinase activity;GO:0009883//red or far-red light photoreceptor activity;GO:0042803//protein homodimerization activity;GO:0005524//ATP binding	GO:0009630//gravitropism;GO:0009687//abscisic acid metabolic process;GO:0010374//stomatal complex development;GO:0009867//jasmonic acid mediated signaling pathway;GO:0010203//response to very low fluence red light stimulus;GO:0010148//transpiration;GO:0017006//protein-tetrapyrrole linkage;GO:0023014//signal transduction by phosphorylation;GO:0009585//red, far-red light phototransduction;GO:000635…	PF00360; PHY|PF00512; HisKA|PF00989; PAS|PF01590; GAF|PF02518; HATPase_c|PF08446; PAS_2	Q41046	PHY_PINSY Phytochrome OS=Pinus sylvestris PE=2 SV=1	C0PS46	C0PS46_PICSI Phytochrome OS=Picea sitchensis PE=2 SV=1
MA_10432791g0010	1203	6039	0.9983	227.169	5275	0.9983	211.684	GO:0009941//chloroplast envelope;GO:0009505//plant-type cell wall;GO:0009570//chloroplast stroma	GO:0004033//aldo-keto reductase (NADP) activity	GO:0009072//aromatic amino acid family metabolic process;GO:0006098//pentose-phosphate shunt;GO:0000096//sulfur amino acid metabolic process;GO:0016117//carotenoid biosynthetic process;GO:0006636//unsaturated fatty acid biosynthetic process;GO:0019288//isopentenyl diphosphate biosynthetic process, mevalonate-independent pathway;GO:0006766//vitamin metabolic process;GO:0009902//chloroplast relocat…	GO:0009941//chloroplast envelope;GO:0009505//plant-type cell wall;GO:0009570//chloroplast stroma	GO:0004033//aldo-keto reductase (NADP) activity	GO:0009072//aromatic amino acid family metabolic process;GO:0006098//pentose-phosphate shunt;GO:0000096//sulfur amino acid metabolic process;GO:0016117//carotenoid biosynthetic process;GO:0006636//unsaturated fatty acid biosynthetic process;GO:0019288//isopentenyl diphosphate biosynthetic process, mevalonate-independent pathway;GO:0006766//vitamin metabolic process;GO:0009902//chloroplast relocat…	PF00248; Aldo_ket_red	-	-	A9P2C3	A9P2C3_PICSI Putative uncharacterized protein OS=Picea sitchensis PE=2 SV=1
MA_10429149g0010	2700	6038	0.9759	101.2	7271	0.9759	130.006	-	-	-	-	-	-	-	-	-	-	-
MA_93384g0010	3234	6002	0.9978	83.9857	5614	0.9991	83.8039	-	GO:0017111//nucleoside-triphosphatase activity;GO:0000166//nucleotide binding	-	-	GO:0017111//nucleoside-triphosphatase activity;GO:0000166//nucleotide binding	-	PF00004; AAA	P28737	MSP1_YEAST Protein MSP1 OS=Saccharomyces cerevisiae (strain ATCC 204508 / S288c) GN=MSP1 PE=1 SV=2	B9RAH6	B9RAH6_RICCO ATP binding protein, putative OS=Ricinus communis GN=RCOM_1506560 PE=4 SV=1
MA_18245g0010	2334	5989	0.9996	116.119	13477	0.9991	278.756	GO:0005618//cell wall;GO:0005576//extracellular region;GO:0016020//membrane	GO:0004252//serine-type endopeptidase activity	GO:0006508//proteolysis;GO:0010214//seed coat development	GO:0005618//cell wall;GO:0005576//extracellular region;GO:0016020//membrane	GO:0004252//serine-type endopeptidase activity	GO:0006508//proteolysis;GO:0010214//seed coat development	PF00082; Peptidase_S8|PF02225; PA|PF05922; Inhibitor_I9	-	-	I1LJ14	I1LJ14_SOYBN Uncharacterized protein OS=Glycine max PE=4 SV=1
MA_10427719g0010	1116	5988	0.9866	242.81	5060	0.9928	218.886	-	-	-	-	-	-	PF03171; 2OG-FeII_Oxy|PF14226; DIOX_N	-	-	-	-
MA_20425g0010	840	5982	0.9595	322.267	5571	0.9595	320.174	GO:0005886//plasma membrane	GO:0004674//protein serine/threonine kinase activity;GO:0005524//ATP binding	GO:0005976//polysaccharide metabolic process;GO:0009664//plant-type cell wall organization;GO:0009826//unidimensional cell growth;GO:0006468//protein phosphorylation	GO:0005886//plasma membrane	GO:0004674//protein serine/threonine kinase activity;GO:0005524//ATP binding	GO:0005976//polysaccharide metabolic process;GO:0009664//plant-type cell wall organization;GO:0009826//unidimensional cell growth;GO:0006468//protein phosphorylation	-	-	-	C0PSX1	C0PSX1_PICSI Putative uncharacterized protein OS=Picea sitchensis PE=2 SV=1
MA_1897g0010	2409	5980	0.9983	112.335	4319	0.9979	86.5522	GO:0009507//chloroplast;GO:0005886//plasma membrane	GO:0016301//kinase activity;GO:0022857//transmembrane transporter activity;GO:0008728//GTP diphosphokinase activity	GO:0009611//response to wounding;GO:0009620//response to fungus;GO:0009414//response to water deprivation;GO:0009753//response to jasmonic acid stimulus;GO:0006796//phosphate-containing compound metabolic process;GO:0042538//hyperosmotic salinity response;GO:0048765//root hair cell differentiation;GO:0009695//jasmonic acid biosynthetic process;GO:0009738//abscisic acid mediated signaling pathway;…	GO:0009507//chloroplast;GO:0005886//plasma membrane	GO:0016301//kinase activity;GO:0022857//transmembrane transporter activity;GO:0008728//GTP diphosphokinase activity	GO:0009611//response to wounding;GO:0009620//response to fungus;GO:0009414//response to water deprivation;GO:0009753//response to jasmonic acid stimulus;GO:0006796//phosphate-containing compound metabolic process;GO:0042538//hyperosmotic salinity response;GO:0048765//root hair cell differentiation;GO:0009695//jasmonic acid biosynthetic process;GO:0009738//abscisic acid mediated signaling pathway;…	PF04607; RelA_SpoT|PF13328; HD_4	P74007	SPOT_SYNY3 Probable guanosine-3',5'-bis(diphosphate) 3'-pyrophosphohydrolase OS=Synechocystis sp. (strain PCC 6803 / Kazusa) GN=spoT PE=3 SV=1	K4BN36	K4BN36_SOLLC Uncharacterized protein OS=Solanum lycopersicum GN=Solyc03g123370.2 PE=4 SV=1
MA_10433527g0010	1059	5971	0.9991	255.153	5091	0.9972	232.081	-	-	-	-	-	-	PF13414; TPR_11	-	-	I1JP77	I1JP77_SOYBN Uncharacterized protein OS=Glycine max PE=4 SV=1
MA_10294942g0010	390	5966	0.9974	692.258	5434	0.9974	672.646	GO:0009512//cytochrome b6f complex	-	-	GO:0009512//cytochrome b6f complex	-	-	PF08041; PetM	-	-	A9NLD4	A9NLD4_PICSI Putative uncharacterized protein OS=Picea sitchensis PE=2 SV=1
MA_314020g0010	552	5959	0.9982	488.521	7908	0.9946	691.607	GO:0016020//membrane;GO:0005618//cell wall;GO:0022626//cytosolic ribosome;GO:0009507//chloroplast	-	-	GO:0016020//membrane;GO:0005618//cell wall;GO:0022626//cytosolic ribosome;GO:0009507//chloroplast	-	-	PF03501; S10_plectin	Q9AYP4	RS10_ORYSJ 40S ribosomal protein S10 OS=Oryza sativa subsp. japonica GN=RPS10 PE=2 SV=2	A9NNR4	A9NNR4_PICSI Putative uncharacterized protein OS=Picea sitchensis PE=2 SV=1
MA_6291g0010	1227	5955	0.9299	219.627	5432	0.9413	213.721	GO:0043231//intracellular membrane-bounded organelle;GO:0044444//cytoplasmic part	GO:0050017//L-3-cyanoalanine synthase activity	GO:0009836;GO:0019344//cysteine biosynthetic process	GO:0043231//intracellular membrane-bounded organelle;GO:0044444//cytoplasmic part	GO:0050017//L-3-cyanoalanine synthase activity	GO:0009836;GO:0019344//cysteine biosynthetic process	PF00291; PALP	-	-	-	-
MA_107182g0010	2853	5907	0.9989	93.6946	6363	0.9989	107.669	GO:0005773//vacuole;GO:0016021//integral to membrane;GO:0005634//nucleus	GO:0008553//hydrogen-exporting ATPase activity, phosphorylative mechanism;GO:0046872//metal ion binding;GO:0005524//ATP binding	GO:0010119//regulation of stomatal movement;GO:0009414//response to water deprivation;GO:0006754//ATP biosynthetic process;GO:0006812//cation transport;GO:0009737//response to abscisic acid stimulus;GO:0006200//ATP catabolic process	GO:0005773//vacuole;GO:0016021//integral to membrane;GO:0005634//nucleus	GO:0008553//hydrogen-exporting ATPase activity, phosphorylative mechanism;GO:0046872//metal ion binding;GO:0005524//ATP binding	GO:0010119//regulation of stomatal movement;GO:0009414//response to water deprivation;GO:0006754//ATP biosynthetic process;GO:0006812//cation transport;GO:0009737//response to abscisic acid stimulus;GO:0006200//ATP catabolic process	PF00122; E1-E2_ATPase|PF00690; Cation_ATPase_N|PF00702; Hydrolase	Q9SH76	PMA6_ARATH ATPase 6, plasma membrane-type OS=Arabidopsis thaliana GN=AHA6 PE=2 SV=1	M5X074	M5X074_PRUPE Uncharacterized protein OS=Prunus persica GN=PRUPE_ppa000950mg PE=3 SV=1
MA_10430862g0010	3438	5896	0.8546	77.607	4537	0.8586	63.7081	-	-	-	-	-	-	-	-	-	B8LQ28	B8LQ28_PICSI Putative uncharacterized protein OS=Picea sitchensis PE=2 SV=1
MA_152088g0010	813	5887	0.9766	327.682	4611	0.9348	273.802	-	GO:0016772//transferase activity, transferring phosphorus-containing groups	-	-	GO:0016772//transferase activity, transferring phosphorus-containing groups	-	PF01657; Stress-antifung	-	-	S8CQL9	S8CQL9_9LAMI Uncharacterized protein (Fragment) OS=Genlisea aurea GN=M569_05722 PE=4 SV=1
MA_14786g0010	1106	5884	0.9991	240.75	5008	0.9982	218.595	GO:0016021//integral to membrane	-	-	GO:0016021//integral to membrane	-	-	-	-	-	-	-
MA_68291g0010	1116	5881	0.9964	238.471	6173	0.9955	267.032	GO:0044424//intracellular part	GO:0003676//nucleic acid binding;GO:0000166//nucleotide binding	-	GO:0044424//intracellular part	GO:0003676//nucleic acid binding;GO:0000166//nucleotide binding	-	PF00076; RRM_1	O94432	YHKF_SCHPO Uncharacterized RNA-binding protein C660.15 OS=Schizosaccharomyces pombe (strain 972 / ATCC 24843) GN=SPBC660.15 PE=4 SV=1	B8LKC7	B8LKC7_PICSI Putative uncharacterized protein OS=Picea sitchensis PE=2 SV=1
MA_925722g0010	486	5863	0.9959	545.925	4596	0.9979	456.536	GO:0009507//chloroplast	GO:0051539//4 iron, 4 sulfur cluster binding;GO:0016730//oxidoreductase activity, acting on iron-sulfur proteins as donors;GO:0016992//lipoate synthase activity	GO:0009107//lipoate biosynthetic process;GO:0015979//photosynthesis	GO:0009507//chloroplast	GO:0051539//4 iron, 4 sulfur cluster binding;GO:0016730//oxidoreductase activity, acting on iron-sulfur proteins as donors;GO:0016992//lipoate synthase activity	GO:0009107//lipoate biosynthetic process;GO:0015979//photosynthesis	PF02941; FeThRed_A	P80680	FTRV_MAIZE Ferredoxin-thioredoxin reductase, variable chain OS=Zea mays PE=1 SV=1	C0PRQ4	C0PRQ4_PICSI Putative uncharacterized protein OS=Picea sitchensis PE=2 SV=1
MA_10434136g0010	691	5855	0.835	383.441	5793	0.835	404.722	GO:0016020//membrane;GO:0005783//endoplasmic reticulum	-	-	GO:0016020//membrane;GO:0005783//endoplasmic reticulum	-	-	-	-	-	-	-
MA_92132g0010	1608	5854	0.9988	164.746	6027	0.9975	180.945	GO:0005829//cytosol;GO:0005618//cell wall;GO:0005730//nucleolus;GO:0005635//nuclear envelope	GO:0008565//protein transporter activity;GO:0005515//protein binding	GO:0048767//root hair elongation;GO:0010498//proteasomal protein catabolic process;GO:0006606//protein import into nucleus;GO:0007010//cytoskeleton organization;GO:0006094//gluconeogenesis	GO:0005829//cytosol;GO:0005618//cell wall;GO:0005730//nucleolus;GO:0005635//nuclear envelope	GO:0008565//protein transporter activity;GO:0005515//protein binding	GO:0048767//root hair elongation;GO:0010498//proteasomal protein catabolic process;GO:0006606//protein import into nucleus;GO:0007010//cytoskeleton organization;GO:0006094//gluconeogenesis	PF00514; Arm|PF01749; IBB	Q96321	IMA1_ARATH Importin subunit alpha-1 OS=Arabidopsis thaliana GN=KAP1 PE=1 SV=2	D7SY66	D7SY66_VITVI Importin subunit alpha OS=Vitis vinifera GN=VIT_05s0077g01430 PE=3 SV=1
MA_45656g0030	2211	5783	0.9986	118.362	5112	0.9991	111.618	-	-	-	-	-	-	PF03514; GRAS	O80933	SCL9_ARATH Scarecrow-like protein 9 OS=Arabidopsis thaliana GN=SCL9 PE=2 SV=1	A3E2G2	A3E2G2_PINRA SCARECROW-like protein 1 OS=Pinus radiata GN=SCL1 PE=2 SV=1
MA_110029g0010	1014	5774	0.9724	257.684	5290	0.9724	251.854	-	GO:0008270//zinc ion binding	-	-	GO:0008270//zinc ion binding	-	PF13639; zf-RING_2|PF14369; zf-RING_3	-	-	-	-
MA_6626g0010	2976	5772	0.8659	87.7693	6606	0.8968	107.161	GO:0005829//cytosol	-	GO:0048510//regulation of timing of transition from vegetative to reproductive phase	GO:0005829//cytosol	-	GO:0048510//regulation of timing of transition from vegetative to reproductive phase	-	Q4KLU2	PRP39_XENLA Pre-mRNA-processing factor 39 OS=Xenopus laevis GN=prpf39 PE=2 SV=1	B9SKM7	B9SKM7_RICCO Pre-mRNA-processing protein prp39, putative OS=Ricinus communis GN=RCOM_0542310 PE=4 SV=1
MA_310797g0010	321	5768	0.8162	813.148	4885	0.8162	734.668	GO:0009941//chloroplast envelope;GO:0015934//large ribosomal subunit;GO:0009570//chloroplast stroma;GO:0009535//chloroplast thylakoid membrane;GO:0005634//nucleus	GO:0003735//structural constituent of ribosome;GO:0003723//RNA binding	GO:0006098//pentose-phosphate shunt;GO:0045036//protein targeting to chloroplast;GO:0006412//translation;GO:0019288//isopentenyl diphosphate biosynthetic process, mevalonate-independent pathway;GO:0009902//chloroplast relocation;GO:0015979//photosynthesis;GO:0016226//iron-sulfur cluster assembly;GO:0034660//ncRNA metabolic process;GO:0006354//DNA-dependent transcription, elongation;GO:0009073//ar…	GO:0009941//chloroplast envelope;GO:0015934//large ribosomal subunit;GO:0009570//chloroplast stroma;GO:0009535//chloroplast thylakoid membrane;GO:0005634//nucleus	GO:0003735//structural constituent of ribosome;GO:0003723//RNA binding	GO:0006098//pentose-phosphate shunt;GO:0045036//protein targeting to chloroplast;GO:0006412//translation;GO:0019288//isopentenyl diphosphate biosynthetic process, mevalonate-independent pathway;GO:0009902//chloroplast relocation;GO:0015979//photosynthesis;GO:0016226//iron-sulfur cluster assembly;GO:0034660//ncRNA metabolic process;GO:0006354//DNA-dependent transcription, elongation;GO:0009073//ar…	PF00687; Ribosomal_L1	Q9LY66	RK1_ARATH 50S ribosomal protein L1, chloroplastic OS=Arabidopsis thaliana GN=RPL1 PE=1 SV=1	A9P244	A9P244_PICSI Putative uncharacterized protein OS=Picea sitchensis PE=2 SV=1
MA_10431921g0010	1344	5763	0.9985	194.043	3518	0.9985	126.365	-	-	-	-	-	-	PF00067; p450	-	-	-	-
MA_10019331g0010	390	5758	0.9974	668.123	6030	0.9974	746.422	GO:0005794//Golgi apparatus;GO:0005829//cytosol;GO:0005783//endoplasmic reticulum	GO:0030797	GO:0016126//sterol biosynthetic process;GO:0009825//multidimensional cell growth;GO:0019288//isopentenyl diphosphate biosynthetic process, mevalonate-independent pathway;GO:0006007//glucose catabolic process;GO:0010051//xylem and phloem pattern formation;GO:0006084//acetyl-CoA metabolic process;GO:0032259//methylation;GO:0032876//negative regulation of DNA endoreduplication;GO:0016132//brassinost…	GO:0005794//Golgi apparatus;GO:0005829//cytosol;GO:0005783//endoplasmic reticulum	GO:0030797	GO:0016126//sterol biosynthetic process;GO:0009825//multidimensional cell growth;GO:0019288//isopentenyl diphosphate biosynthetic process, mevalonate-independent pathway;GO:0006007//glucose catabolic process;GO:0010051//xylem and phloem pattern formation;GO:0006084//acetyl-CoA metabolic process;GO:0032259//methylation;GO:0032876//negative regulation of DNA endoreduplication;GO:0016132//brassinost…	-	-	-	-	-
MA_10435137g0010	1065	5751	0.9962	244.367	7314	0.9887	331.541	GO:0030132//clathrin coat of coated pit;GO:0030130//clathrin coat of trans-Golgi network vesicle	GO:0005198//structural molecule activity	GO:0016192//vesicle-mediated transport;GO:0006886//intracellular protein transport	GO:0030132//clathrin coat of coated pit;GO:0030130//clathrin coat of trans-Golgi network vesicle	GO:0005198//structural molecule activity	GO:0016192//vesicle-mediated transport;GO:0006886//intracellular protein transport	PF01086; Clathrin_lg_ch	O04209	CLC2_ARATH Clathrin light chain 2 OS=Arabidopsis thaliana GN=CLC2 PE=1 SV=1	B8LRT8	B8LRT8_PICSI Putative uncharacterized protein OS=Picea sitchensis PE=2 SV=1
MA_10430230g0030	3150	5742	0.9987	82.4901	5790	0.9984	88.736	GO:0005730//nucleolus;GO:0005719//nuclear euchromatin;GO:0035101//FACT complex	-	GO:0006281//DNA repair;GO:0006355//regulation of transcription, DNA-dependent;GO:0006260//DNA replication;GO:0010228//vegetative to reproductive phase transition of meristem	GO:0005730//nucleolus;GO:0005719//nuclear euchromatin;GO:0035101//FACT complex	-	GO:0006281//DNA repair;GO:0006355//regulation of transcription, DNA-dependent;GO:0006260//DNA replication;GO:0010228//vegetative to reproductive phase transition of meristem	PF00557; Peptidase_M24|PF08512; Rtt106|PF08644; SPT16	Q8H6B1	SPT16_MAIZE FACT complex subunit SPT16 OS=Zea mays GN=SPT16 PE=2 SV=1	F6I4V8	F6I4V8_VITVI Putative uncharacterized protein OS=Vitis vinifera GN=VIT_14s0060g00580 PE=4 SV=1
MA_8142g0020	2511	5710	0.9932	102.905	5145	0.9932	98.9169	-	-	-	-	-	-	PF00076; RRM_1|PF14259; RRM_6	Q7TP47	HNRPQ_RAT Heterogeneous nuclear ribonucleoprotein Q OS=Rattus norvegicus GN=Syncrip PE=2 SV=1	M0RWJ9	M0RWJ9_MUSAM Uncharacterized protein OS=Musa acuminata subsp. malaccensis PE=4 SV=1
MA_123267g0010	1365	5707	0.9978	189.201	7956	0.9993	281.38	-	GO:0005488//binding;GO:0016705//oxidoreductase activity, acting on paired donors, with incorporation or reduction of molecular oxygen	GO:0006629//lipid metabolic process	-	GO:0005488//binding;GO:0016705//oxidoreductase activity, acting on paired donors, with incorporation or reduction of molecular oxygen	GO:0006629//lipid metabolic process	PF00173; Cyt-b5|PF00487; FA_desaturase	-	-	-	-
MA_125759g0010	1542	5706	0.797	167.454	6820	0.7983	213.517	GO:0005829//cytosol;GO:0005634//nucleus	GO:0003723//RNA binding	-	GO:0005829//cytosol;GO:0005634//nucleus	GO:0003723//RNA binding	-	PF00076; RRM_1	-	-	A9NVM3	A9NVM3_PICSI Putative uncharacterized protein OS=Picea sitchensis PE=2 SV=1
MA_123133g0010	2430	5702	0.9992	106.187	12756	0.9988	253.419	-	GO:0008236//serine-type peptidase activity	GO:0008152//metabolic process	-	GO:0008236//serine-type peptidase activity	GO:0008152//metabolic process	PF00082; Peptidase_S8|PF02225; PA|PF05922; Inhibitor_I9	-	-	C0PPS1	C0PPS1_PICSI Putative uncharacterized protein OS=Picea sitchensis PE=2 SV=1
MA_56692g0010	1485	5695	0.9939	173.547	9447	0.9939	307.114	-	-	-	-	-	-	PF00501; AMP-binding	-	-	B8LQR8	B8LQR8_PICSI Putative uncharacterized protein OS=Picea sitchensis PE=2 SV=1
MA_132592g0010	405	5688	0.9975	635.556	5977	0.9951	712.459	GO:0005777//peroxisome;GO:0009507//chloroplast	GO:0050178//phenylpyruvate tautomerase activity	GO:0051707//response to other organism;GO:0006954//inflammatory response	GO:0005777//peroxisome;GO:0009507//chloroplast	GO:0050178//phenylpyruvate tautomerase activity	GO:0051707//response to other organism;GO:0006954//inflammatory response	PF01187; MIF	-	-	-	-
MA_137163g0010	939	5687	0.9862	274.073	6178	0.9979	317.625	-	-	-	-	-	-	PF06200; tify|PF09425; CCT_2	-	-	-	-
MA_8326g0010	2169	5679	0.9737	118.484	3757	0.9728	83.6206	-	-	-	-	-	-	PF05701; DUF827	Q9LVQ4	Y5586_ARATH WEB family protein At5g55860 OS=Arabidopsis thaliana GN=At5g55860 PE=2 SV=1	Q2QU66	Q2QU66_ORYSJ Myosin heavy chain, putative, expressed OS=Oryza sativa subsp. japonica GN=LOC_Os12g17310 PE=2 SV=1
MA_10432146g0010	798	5670	0.9975	321.536	5821	0.995	352.149	GO:0009579//thylakoid;GO:0009570//chloroplast stroma;GO:0005759//mitochondrial matrix	GO:0005507//copper ion binding;GO:0000774//adenyl-nucleotide exchange factor activity;GO:0051087//chaperone binding;GO:0042803//protein homodimerization activity;GO:0004750//ribulose-phosphate 3-epimerase activity	GO:0006457//protein folding;GO:0009793//embryo development ending in seed dormancy	GO:0009579//thylakoid;GO:0009570//chloroplast stroma;GO:0005759//mitochondrial matrix	GO:0005507//copper ion binding;GO:0000774//adenyl-nucleotide exchange factor activity;GO:0051087//chaperone binding;GO:0042803//protein homodimerization activity;GO:0004750//ribulose-phosphate 3-epimerase activity	GO:0006457//protein folding;GO:0009793//embryo development ending in seed dormancy	PF01025; GrpE	-	-	-	-
MA_38999g0010	690	5661	0.9986	371.273	6135	0.9971	429.237	GO:0005634//nucleus	GO:0005515//protein binding	GO:0000278//mitotic cell cycle;GO:0006396//RNA processing;GO:0000060//protein import into nucleus, translocation;GO:0006406//mRNA export from nucleus	GO:0005634//nucleus	GO:0005515//protein binding	GO:0000278//mitotic cell cycle;GO:0006396//RNA processing;GO:0000060//protein import into nucleus, translocation;GO:0006406//mRNA export from nucleus	PF00638; Ran_BP1	P92985	RBP1C_ARATH Ran-binding protein 1 homolog c OS=Arabidopsis thaliana GN=RANBP1C PE=2 SV=1	A9NU32	A9NU32_PICSI Putative uncharacterized protein OS=Picea sitchensis PE=2 SV=1
MA_15537g0010	1986	5652	0.9995	128.787	4960	0.9995	120.569	-	-	-	-	-	-	-	-	-	-	-
MA_5267g0010	1314	5648	0.7808	194.513	4184	0.8288	153.719	-	GO:0016491//oxidoreductase activity	GO:0008152//metabolic process	-	GO:0016491//oxidoreductase activity	GO:0008152//metabolic process	PF03171; 2OG-FeII_Oxy|PF14226; DIOX_N	-	-	-	-
MA_8603g0010	1626	5641	0.9988	156.995	6521	0.9988	193.609	-	-	-	-	-	-	PF00332; Glyco_hydro_17|PF07983; X8	Q9C7U5	E132_ARATH Glucan endo-1,3-beta-glucosidase 2 OS=Arabidopsis thaliana GN=At1g66250 PE=1 SV=2	C0PPQ7	C0PPQ7_PICSI Putative uncharacterized protein OS=Picea sitchensis PE=2 SV=1
MA_202598g0010	339	5638	0.9971	752.618	5479	0.9971	780.249	GO:0005840//ribosome;GO:0009941//chloroplast envelope;GO:0009570//chloroplast stroma	GO:0003735//structural constituent of ribosome	GO:0032544//plastid translation	GO:0005840//ribosome;GO:0009941//chloroplast envelope;GO:0009570//chloroplast stroma	GO:0003735//structural constituent of ribosome	GO:0032544//plastid translation	-	O80439	RR31_ARATH 30S ribosomal protein S31, chloroplastic OS=Arabidopsis thaliana GN=RPS31 PE=1 SV=1	B8LNB1	B8LNB1_PICSI Putative uncharacterized protein OS=Picea sitchensis PE=4 SV=1
MA_10265000g0010	486	5635	0.9979	524.695	1978	0.9959	196.482	-	-	GO:0009607//response to biotic stimulus;GO:0006952//defense response	-	-	GO:0009607//response to biotic stimulus;GO:0006952//defense response	PF00407; Bet_v_1	-	-	A9NP41	A9NP41_PICSI Putative uncharacterized protein OS=Picea sitchensis PE=2 SV=1
MA_10435961g0030	1527	5634	0.812	166.966	5805	0.812	183.525	GO:0009941//chloroplast envelope;GO:0009570//chloroplast stroma;GO:0009579//thylakoid	GO:0016631//enoyl-[acyl-carrier-protein] reductase activity;GO:0005507//copper ion binding;GO:0000166//nucleotide binding	GO:0006633//fatty acid biosynthetic process	GO:0009941//chloroplast envelope;GO:0009570//chloroplast stroma;GO:0009579//thylakoid	GO:0016631//enoyl-[acyl-carrier-protein] reductase activity;GO:0005507//copper ion binding;GO:0000166//nucleotide binding	GO:0006633//fatty acid biosynthetic process	PF13561; adh_short_C2	-	-	-	-
MA_250413g0010	300	5631	0.9933	849.402	4562	0.9933	734.118	-	-	-	-	-	-	PF11493; TSP9	-	-	A9NY03	A9NY03_PICSI Putative uncharacterized protein OS=Picea sitchensis PE=4 SV=1
MA_68666g0010	1692	5630	0.9409	150.577	4972	0.8333	141.861	-	-	GO:0009987//cellular process	-	-	GO:0009987//cellular process	-	Q9M0G2	C3H49_ARATH Zinc finger CCCH domain-containing protein 49 OS=Arabidopsis thaliana GN=At4g29190 PE=2 SV=1	-	-
MA_30531g0010	1302	5625	0.9962	195.506	6470	0.9939	239.897	GO:0005739//mitochondrion;GO:0009570//chloroplast stroma	GO:0004801//sedoheptulose-7-phosphate:D-glyceraldehyde-3-phosphate glyceronetransferase activity	GO:0006098//pentose-phosphate shunt;GO:0046686//response to cadmium ion	GO:0005739//mitochondrion;GO:0009570//chloroplast stroma	GO:0004801//sedoheptulose-7-phosphate:D-glyceraldehyde-3-phosphate glyceronetransferase activity	GO:0006098//pentose-phosphate shunt;GO:0046686//response to cadmium ion	PF00923; Transaldolase	B8H7N3	TAL_ARTCA Transaldolase OS=Arthrobacter chlorophenolicus (strain A6 / ATCC 700700 / DSM 12829 / JCM 12360) GN=tal PE=3 SV=1	B8LKR1	B8LKR1_PICSI Putative uncharacterized protein OS=Picea sitchensis PE=2 SV=1
MA_10437260g0010	1974	5623	0.998	128.905	5420	0.998	132.551	GO:0009706//chloroplast inner membrane;GO:0009570//chloroplast stroma	GO:0005525//GTP binding;GO:0000287//magnesium ion binding;GO:0003924//GTPase activity	GO:0009793//embryo development ending in seed dormancy;GO:0006184//GTP catabolic process;GO:0016556//mRNA modification;GO:0009658//chloroplast organization;GO:0009416//response to light stimulus;GO:0006364//rRNA processing;GO:0010027//thylakoid membrane organization	GO:0009706//chloroplast inner membrane;GO:0009570//chloroplast stroma	GO:0005525//GTP binding;GO:0000287//magnesium ion binding;GO:0003924//GTPase activity	GO:0009793//embryo development ending in seed dormancy;GO:0006184//GTP catabolic process;GO:0016556//mRNA modification;GO:0009658//chloroplast organization;GO:0009416//response to light stimulus;GO:0006364//rRNA processing;GO:0010027//thylakoid membrane organization	PF01018; GTP1_OBG|PF01926; MMR_HSR1|PF09269; DUF1967	A4J7I9	OBG_DESRM GTPase obg OS=Desulfotomaculum reducens (strain MI-1) GN=obg PE=3 SV=1	M0U173	M0U173_MUSAM Uncharacterized protein OS=Musa acuminata subsp. malaccensis PE=3 SV=1
MA_302947g0010	2154	5609	0.9986	117.839	5120	0.9968	114.751	GO:0005886//plasma membrane	GO:0015416//organic phosphonate transmembrane-transporting ATPase activity;GO:0005524//ATP binding	GO:0019243//methylglyoxal catabolic process to D-lactate;GO:0006200//ATP catabolic process	GO:0005886//plasma membrane	GO:0015416//organic phosphonate transmembrane-transporting ATPase activity;GO:0005524//ATP binding	GO:0019243//methylglyoxal catabolic process to D-lactate;GO:0006200//ATP catabolic process	PF00005; ABC_tran	Q9M1H3	AB4F_ARATH ABC transporter F family member 4 OS=Arabidopsis thaliana GN=ABCF4 PE=2 SV=1	B8LPV8	B8LPV8_PICSI Putative uncharacterized protein OS=Picea sitchensis PE=2 SV=1
MA_10326002g0010	1398	5596	0.9742	181.142	5781	0.9671	199.631	GO:0005737//cytoplasm;GO:0005634//nucleus	-	GO:0009751//response to salicylic acid stimulus;GO:0007568//aging;GO:0006464//cellular protein modification process	GO:0005737//cytoplasm;GO:0005634//nucleus	-	GO:0009751//response to salicylic acid stimulus;GO:0007568//aging;GO:0006464//cellular protein modification process	PF00240; ubiquitin	-	-	-	-
MA_194231g0010	810	5592	0.9988	312.415	4694	0.9975	279.763	GO:0009507//chloroplast	GO:0004553//hydrolase activity, hydrolyzing O-glycosyl compounds	GO:0008152//metabolic process	GO:0009507//chloroplast	GO:0004553//hydrolase activity, hydrolyzing O-glycosyl compounds	GO:0008152//metabolic process	PF00232; Glyco_hydro_1	-	-	-	-
MA_10428991g0010	1608	5588	0.9695	157.26	5581	0.9695	167.555	GO:0005739//mitochondrion;GO:0009706//chloroplast inner membrane	-	-	GO:0005739//mitochondrion;GO:0009706//chloroplast inner membrane	-	-	PF11891; DUF3411	-	-	F6H966	F6H966_VITVI Putative uncharacterized protein OS=Vitis vinifera GN=VIT_12s0034g01370 PE=4 SV=1
MA_10435932g0010	1314	5567	0.9992	191.723	4915	0.9992	180.576	-	GO:0016702//oxidoreductase activity, acting on single donors with incorporation of molecular oxygen, incorporation of two atoms of oxygen	-	-	GO:0016702//oxidoreductase activity, acting on single donors with incorporation of molecular oxygen, incorporation of two atoms of oxygen	-	PF03055; RPE65	Q84KG5	CCD_CROSA Carotenoid 9,10(9',10')-cleavage dioxygenase OS=Crocus sativus GN=CCD PE=1 SV=1	B8LMX1	B8LMX1_PICSI Putative uncharacterized protein OS=Picea sitchensis PE=2 SV=1
MA_10434301g0010	1149	5565	0.9991	219.177	6149	0.9991	258.355	GO:0005576//extracellular region	GO:0046872//metal ion binding;GO:0003993//acid phosphatase activity;GO:0004722//protein serine/threonine phosphatase activity	GO:0019375//galactolipid biosynthetic process;GO:0045892//negative regulation of transcription, DNA-dependent;GO:0016036//cellular response to phosphate starvation	GO:0005576//extracellular region	GO:0046872//metal ion binding;GO:0003993//acid phosphatase activity;GO:0004722//protein serine/threonine phosphatase activity	GO:0019375//galactolipid biosynthetic process;GO:0045892//negative regulation of transcription, DNA-dependent;GO:0016036//cellular response to phosphate starvation	PF00149; Metallophos|PF14008; Metallophos_C	-	-	-	-
MA_57501g0010	1401	5559	0.985	179.559	5120	0.9893	176.426	-	-	-	-	-	-	-	-	-	B8LP97	B8LP97_PICSI Putative uncharacterized protein OS=Picea sitchensis PE=2 SV=1
MA_10426464g0010	1442	5538	0.9931	173.795	4930	0.9931	165.049	GO:0009536//plastid	-	-	GO:0009536//plastid	-	-	-	-	-	-	-
MA_10436632g0010	1737	5514	0.9983	143.653	2966	0.9983	82.4334	GO:0016020//membrane	GO:0015439//heme-transporting ATPase activity;GO:0015416//organic phosphonate transmembrane-transporting ATPase activity;GO:0005524//ATP binding;GO:0015417//polyamine-transporting ATPase activity	GO:0006200//ATP catabolic process	GO:0016020//membrane	GO:0015439//heme-transporting ATPase activity;GO:0015416//organic phosphonate transmembrane-transporting ATPase activity;GO:0005524//ATP binding;GO:0015417//polyamine-transporting ATPase activity	GO:0006200//ATP catabolic process	PF01061; ABC2_membrane	-	-	B9RJZ5	B9RJZ5_RICCO ATP-binding cassette transporter, putative OS=Ricinus communis GN=RCOM_1053620 PE=4 SV=1
MA_219331g0010	1059	5507	0.8678	235.325	4487	0.8697	204.546	GO:0009941//chloroplast envelope	GO:0016772//transferase activity, transferring phosphorus-containing groups	-	GO:0009941//chloroplast envelope	GO:0016772//transferase activity, transferring phosphorus-containing groups	-	-	P73627	Y1770_SYNY3 Uncharacterized protein sll1770 OS=Synechocystis sp. (strain PCC 6803 / Kazusa) GN=sll1770 PE=3 SV=1	A9NX04	A9NX04_PICSI Putative uncharacterized protein OS=Picea sitchensis PE=2 SV=1
MA_5693g0010	3126	5506	0.999	79.707	6171	0.999	95.3012	GO:0005852//eukaryotic translation initiation factor 3 complex;GO:0005886//plasma membrane;GO:0005829//cytosol	GO:0003743//translation initiation factor activity	GO:0006413//translational initiation	GO:0005852//eukaryotic translation initiation factor 3 complex;GO:0005886//plasma membrane;GO:0005829//cytosol	GO:0003743//translation initiation factor activity	GO:0006413//translational initiation	PF01399; PCI	-	-	A9SRY1	A9SRY1_PHYPA Predicted protein (Fragment) OS=Physcomitrella patens subsp. patens GN=PHYPADRAFT_215083 PE=3 SV=1
MA_63026g0010	1012	5498	0.998	245.852	4397	0.998	209.753	-	-	-	-	-	-	PF12041; DELLA	Q6EI06	GAIP_CUCMA DELLA protein GAIP OS=Cucurbita maxima GN=GAIP PE=2 SV=1	Q155E4	Q155E4_GOSBA DELLA protein GAI OS=Gossypium barbadense GN=GAI PE=2 SV=1
MA_140292g0010	1275	5490	0.9992	194.855	5394	0.9976	204.236	GO:0009941//chloroplast envelope;GO:0042170//plastid membrane	GO:0016720//delta12-fatty acid dehydrogenase activity;GO:0042389//omega-3 fatty acid desaturase activity;GO:0016717//oxidoreductase activity, acting on paired donors, with oxidation of a pair of donors resulting in the reduction of molecular oxygen to two molecules of water	GO:0006633//fatty acid biosynthetic process;GO:0009409//response to cold;GO:0055114//oxidation-reduction process	GO:0009941//chloroplast envelope;GO:0042170//plastid membrane	GO:0016720//delta12-fatty acid dehydrogenase activity;GO:0042389//omega-3 fatty acid desaturase activity;GO:0016717//oxidoreductase activity, acting on paired donors, with oxidation of a pair of donors resulting in the reduction of molecular oxygen to two molecules of water	GO:0006633//fatty acid biosynthetic process;GO:0009409//response to cold;GO:0055114//oxidation-reduction process	PF00487; FA_desaturase|PF11960; DUF3474	P48622	FAD3D_ARATH Temperature-sensitive omega-3 fatty acid desaturase, chloroplastic OS=Arabidopsis thaliana GN=FAD8 PE=2 SV=1	Q9FEV0	Q9FEV0_PICAB Putative plastidial w-3 fatty acid desaturase OS=Picea abies GN=fad3 PE=2 SV=1
MA_6128248g0010	459	5474	0.9978	539.686	4625	0.9978	486.442	-	GO:0043167//ion binding	-	-	GO:0043167//ion binding	-	PF00887; ACBP	Q9STP8	ACBP2_ARATH Acyl-CoA-binding domain-containing protein 2 OS=Arabidopsis thaliana GN=ACBP2 PE=1 SV=1	A9NTM9	A9NTM9_PICSI Putative uncharacterized protein OS=Picea sitchensis PE=2 SV=1
MA_15508g0010	1083	5451	0.9935	227.77	9278	0.9991	413.578	-	GO:0004356//glutamate-ammonia ligase activity;GO:0005524//ATP binding	GO:0006542//glutamine biosynthetic process	-	GO:0004356//glutamate-ammonia ligase activity;GO:0005524//ATP binding	GO:0006542//glutamine biosynthetic process	PF00120; Gln-synt_C|PF03951; Gln-synt_N	P32289	GLNA_VIGAC Glutamine synthetase nodule isozyme OS=Vigna aconitifolia PE=2 SV=1	-	-
MA_180530g0010	858	5449	0.9977	287.395	5687	0.9977	319.984	GO:0016021//integral to membrane;GO:0031966//mitochondrial membrane	GO:0005310//dicarboxylic acid transmembrane transporter activity	GO:0006835//dicarboxylic acid transport;GO:0055085//transmembrane transport;GO:0006839//mitochondrial transport	GO:0016021//integral to membrane;GO:0031966//mitochondrial membrane	GO:0005310//dicarboxylic acid transmembrane transporter activity	GO:0006835//dicarboxylic acid transport;GO:0055085//transmembrane transport;GO:0006839//mitochondrial transport	PF00153; Mito_carr	-	-	-	-
MA_10435875g0020	2868	5442	0.9888	85.8674	4241	0.9885	71.3873	GO:0005773//vacuole;GO:0016021//integral to membrane;GO:0005886//plasma membrane;GO:0005634//nucleus	GO:0008553//hydrogen-exporting ATPase activity, phosphorylative mechanism;GO:0046872//metal ion binding;GO:0005524//ATP binding	GO:0015992//proton transport;GO:0010119//regulation of stomatal movement;GO:0009414//response to water deprivation;GO:0006754//ATP biosynthetic process;GO:0009737//response to abscisic acid stimulus;GO:0006200//ATP catabolic process	GO:0005773//vacuole;GO:0016021//integral to membrane;GO:0005886//plasma membrane;GO:0005634//nucleus	GO:0008553//hydrogen-exporting ATPase activity, phosphorylative mechanism;GO:0046872//metal ion binding;GO:0005524//ATP binding	GO:0015992//proton transport;GO:0010119//regulation of stomatal movement;GO:0009414//response to water deprivation;GO:0006754//ATP biosynthetic process;GO:0009737//response to abscisic acid stimulus;GO:0006200//ATP catabolic process	PF00122; E1-E2_ATPase|PF00690; Cation_ATPase_N|PF00702; Hydrolase	Q7XPY2	PMA1_ORYSJ Plasma membrane ATPase OS=Oryza sativa subsp. japonica GN=Os04g0656100 PE=2 SV=1	B8LQS1	B8LQS1_PICSI Putative uncharacterized protein OS=Picea sitchensis PE=2 SV=1
MA_177763g0010	807	5436	0.9963	304.828	5904	0.9963	353.187	GO:0005618//cell wall;GO:0005739//mitochondrion;GO:0009570//chloroplast stroma;GO:0005635//nuclear envelope;GO:0005886//plasma membrane	GO:0005524//ATP binding;GO:0019904//protein domain specific binding;GO:0004623//phospholipase A2 activity	GO:0006588//activation of tryptophan 5-monooxygenase activity;GO:0000077//DNA damage checkpoint;GO:0046686//response to cadmium ion	GO:0005618//cell wall;GO:0005739//mitochondrion;GO:0009570//chloroplast stroma;GO:0005635//nuclear envelope;GO:0005886//plasma membrane	GO:0005524//ATP binding;GO:0019904//protein domain specific binding;GO:0004623//phospholipase A2 activity	GO:0006588//activation of tryptophan 5-monooxygenase activity;GO:0000077//DNA damage checkpoint;GO:0046686//response to cadmium ion	PF00244; 14-3-3	Q9SP07	1433_LILLO 14-3-3-like protein OS=Lilium longiflorum PE=2 SV=1	A9NKY2	A9NKY2_PICSI Putative uncharacterized protein OS=Picea sitchensis PE=2 SV=1
MA_6622g0010	1197	5434	0.9992	205.435	5677	0.9992	228.958	-	-	-	-	-	-	PF00013; KH_1	-	-	D5ABA1	D5ABA1_PICSI Putative uncharacterized protein OS=Picea sitchensis PE=2 SV=1
MA_117808g0010	1407	5433	0.9986	174.741	4179	0.995	143.387	GO:0005737//cytoplasm;GO:0005634//nucleus	GO:0052726//inositol-1,3,4-trisphosphate 5-kinase activity;GO:0005524//ATP binding;GO:0000287//magnesium ion binding;GO:0047325//inositol tetrakisphosphate 1-kinase activity;GO:0052725//inositol-1,3,4-trisphosphate 6-kinase activity	GO:0009753//response to jasmonic acid stimulus;GO:0009620//response to fungus;GO:0009611//response to wounding;GO:0009695//jasmonic acid biosynthetic process;GO:0016310//phosphorylation;GO:0032957//inositol trisphosphate metabolic process	GO:0005737//cytoplasm;GO:0005634//nucleus	GO:0052726//inositol-1,3,4-trisphosphate 5-kinase activity;GO:0005524//ATP binding;GO:0000287//magnesium ion binding;GO:0047325//inositol tetrakisphosphate 1-kinase activity;GO:0052725//inositol-1,3,4-trisphosphate 6-kinase activity	GO:0009753//response to jasmonic acid stimulus;GO:0009620//response to fungus;GO:0009611//response to wounding;GO:0009695//jasmonic acid biosynthetic process;GO:0016310//phosphorylation;GO:0032957//inositol trisphosphate metabolic process	PF05770; Ins134_P3_kin	Q9SUG3	ITPK2_ARATH Inositol-tetrakisphosphate 1-kinase 2 OS=Arabidopsis thaliana GN=ITPK2 PE=2 SV=2	B9H6R6	B9H6R6_POPTR Predicted protein (Fragment) OS=Populus trichocarpa GN=POPTRDRAFT_209085 PE=4 SV=1
MA_201611g0010	867	5428	0.9908	283.315	10041	0.9908	559.1	-	GO:0000166//nucleotide binding	-	-	GO:0000166//nucleotide binding	-	PF05368; NmrA	-	-	-	-
MA_542957g0010	1815	5426	0.9989	135.286	5929	0.9989	157.702	GO:0005739//mitochondrion;GO:0005730//nucleolus;GO:0009941//chloroplast envelope;GO:0009570//chloroplast stroma;GO:0022626//cytosolic ribosome;GO:0005886//plasma membrane;GO:0010319//stromule;GO:0048046//apoplast	GO:0005524//ATP binding	GO:0042026//protein refolding;GO:0008219//cell death;GO:0051085//chaperone mediated protein folding requiring cofactor;GO:0009409//response to cold;GO:0009627//systemic acquired resistance	GO:0005739//mitochondrion;GO:0005730//nucleolus;GO:0009941//chloroplast envelope;GO:0009570//chloroplast stroma;GO:0022626//cytosolic ribosome;GO:0005886//plasma membrane;GO:0010319//stromule;GO:0048046//apoplast	GO:0005524//ATP binding	GO:0042026//protein refolding;GO:0008219//cell death;GO:0051085//chaperone mediated protein folding requiring cofactor;GO:0009409//response to cold;GO:0009627//systemic acquired resistance	PF00118; Cpn60_TCP1	-	-	-	-
MA_961483g0010	582	5421	0.9656	421.508	5558	0.9639	461.028	GO:0009941//chloroplast envelope;GO:0042651//thylakoid membrane	-	GO:0090143//nucleoid organization;GO:0010020//chloroplast fission	GO:0009941//chloroplast envelope;GO:0042651//thylakoid membrane	-	GO:0090143//nucleoid organization;GO:0010020//chloroplast fission	-	-	-	A9P1V7	A9P1V7_PICSI Putative uncharacterized protein OS=Picea sitchensis PE=2 SV=1
MA_10434974g0010	1371	5405	0.9672	178.405	5744	0.9694	202.259	GO:0005747//mitochondrial respiratory chain complex I	GO:0008137//NADH dehydrogenase (ubiquinone) activity	GO:0045333//cellular respiration	GO:0005747//mitochondrial respiratory chain complex I	GO:0008137//NADH dehydrogenase (ubiquinone) activity	GO:0045333//cellular respiration	PF00384; Molybdopterin|PF09326; DUF1982	Q43644	NDUS1_SOLTU NADH dehydrogenase [ubiquinone] iron-sulfur protein 1, mitochondrial OS=Solanum tuberosum PE=1 SV=1	B8LMM8	B8LMM8_PICSI Putative uncharacterized protein OS=Picea sitchensis PE=2 SV=1
MA_61108g0010	987	5396	0.9959	247.402	3680	0.9959	179.996	GO:0005622//intracellular	GO:0005488//binding	GO:0009416//response to light stimulus;GO:0050794//regulation of cellular process;GO:0007275//multicellular organismal development	GO:0005622//intracellular	GO:0005488//binding	GO:0009416//response to light stimulus;GO:0050794//regulation of cellular process;GO:0007275//multicellular organismal development	-	O23379	COL11_ARATH Putative zinc finger protein CONSTANS-LIKE 11 OS=Arabidopsis thaliana GN=COL11 PE=3 SV=2	D5AEG0	D5AEG0_PICSI Putative uncharacterized protein OS=Picea sitchensis PE=2 SV=1
MA_177756g0010	2028	5381	0.9181	120.073	5361	0.9181	127.617	GO:0016021//integral to membrane;GO:0005768//endosome;GO:0009505//plant-type cell wall;GO:0005774//vacuolar membrane;GO:0005802//trans-Golgi network;GO:0005576//extracellular region;GO:0005794//Golgi apparatus;GO:0005634//nucleus;GO:0005886//plasma membrane	-	GO:0009086//methionine biosynthetic process;GO:0006882//cellular zinc ion homeostasis;GO:0000394//RNA splicing, via endonucleolytic cleavage and ligation;GO:0006878//cellular copper ion homeostasis	GO:0016021//integral to membrane;GO:0005768//endosome;GO:0009505//plant-type cell wall;GO:0005774//vacuolar membrane;GO:0005802//trans-Golgi network;GO:0005576//extracellular region;GO:0005794//Golgi apparatus;GO:0005634//nucleus;GO:0005886//plasma membrane	-	GO:0009086//methionine biosynthetic process;GO:0006882//cellular zinc ion homeostasis;GO:0000394//RNA splicing, via endonucleolytic cleavage and ligation;GO:0006878//cellular copper ion homeostasis	PF02990; EMP70	Q5RDY2	TM9S4_PONAB Transmembrane 9 superfamily member 4 OS=Pongo abelii GN=TM9SF4 PE=2 SV=1	-	-
MA_38141g0010	570	5367	0.9947	426.094	7611	0.9982	644.612	GO:0005730//nucleolus;GO:0009941//chloroplast envelope;GO:0005773//vacuole;GO:0022625//cytosolic large ribosomal subunit;GO:0005886//plasma membrane	GO:0019843//rRNA binding;GO:0003735//structural constituent of ribosome	GO:0006412//translation;GO:0009955//adaxial/abaxial pattern specification	GO:0005730//nucleolus;GO:0009941//chloroplast envelope;GO:0005773//vacuole;GO:0022625//cytosolic large ribosomal subunit;GO:0005886//plasma membrane	GO:0019843//rRNA binding;GO:0003735//structural constituent of ribosome	GO:0006412//translation;GO:0009955//adaxial/abaxial pattern specification	PF00347; Ribosomal_L6	P49210	RL9_ORYSJ 60S ribosomal protein L9 OS=Oryza sativa subsp. japonica GN=RPL9 PE=2 SV=3	A9NQ11	A9NQ11_PICSI Putative uncharacterized protein OS=Picea sitchensis PE=2 SV=1
MA_10433238g0010	1719	5348	0.9977	140.788	6928	0.9988	194.565	-	-	-	-	-	-	PF00076; RRM_1|PF14259; RRM_6	P42696	RBM34_HUMAN RNA-binding protein 34 OS=Homo sapiens GN=RBM34 PE=1 SV=2	F2DVR4	F2DVR4_HORVD Predicted protein OS=Hordeum vulgare var. distichum PE=2 SV=1
MA_10435875g0010	1173	5340	0.9991	206.012	4015	0.9957	165.242	GO:0005773//vacuole;GO:0016021//integral to membrane;GO:0005886//plasma membrane;GO:0005634//nucleus	GO:0008553//hydrogen-exporting ATPase activity, phosphorylative mechanism;GO:0046872//metal ion binding;GO:0005524//ATP binding	GO:0010119//regulation of stomatal movement;GO:0009414//response to water deprivation;GO:0006754//ATP biosynthetic process;GO:0006812//cation transport;GO:0009737//response to abscisic acid stimulus;GO:0006200//ATP catabolic process	GO:0005773//vacuole;GO:0016021//integral to membrane;GO:0005886//plasma membrane;GO:0005634//nucleus	GO:0008553//hydrogen-exporting ATPase activity, phosphorylative mechanism;GO:0046872//metal ion binding;GO:0005524//ATP binding	GO:0010119//regulation of stomatal movement;GO:0009414//response to water deprivation;GO:0006754//ATP biosynthetic process;GO:0006812//cation transport;GO:0009737//response to abscisic acid stimulus;GO:0006200//ATP catabolic process	PF00122; E1-E2_ATPase|PF00690; Cation_ATPase_N	Q03194	PMA4_NICPL Plasma membrane ATPase 4 OS=Nicotiana plumbaginifolia GN=PMA4 PE=1 SV=1	-	-
MA_7614511g0010	714	5336	0.9986	338.195	4114	0.9958	278.162	-	-	-	-	-	-	PF13410; GST_C_2|PF13417; GST_N_3	-	-	L7S1R3	L7S1R3_PINTB Tau class glutathione S-transferase OS=Pinus tabuliformis GN=GSTU26 PE=2 SV=1
MA_10433659g0010	548	5333	0.8248	440.393	4390	0.8522	386.737	GO:0009544//chloroplast ATP synthase complex;GO:0045261//proton-transporting ATP synthase complex, catalytic core F(1);GO:0009941//chloroplast envelope	GO:0030234//enzyme regulator activity;GO:0046961//proton-transporting ATPase activity, rotational mechanism;GO:0046933//hydrogen ion transporting ATP synthase activity, rotational mechanism	GO:0009108//coenzyme biosynthetic process;GO:0009695//jasmonic acid biosynthetic process;GO:0009965//leaf morphogenesis;GO:0043085//positive regulation of catalytic activity;GO:0019344//cysteine biosynthetic process;GO:0009072//aromatic amino acid family metabolic process;GO:0009772//photosynthetic electron transport in photosystem II;GO:0006364//rRNA processing;GO:0019252//starch biosynthetic pr…	GO:0009544//chloroplast ATP synthase complex;GO:0045261//proton-transporting ATP synthase complex, catalytic core F(1);GO:0009941//chloroplast envelope	GO:0030234//enzyme regulator activity;GO:0046961//proton-transporting ATPase activity, rotational mechanism;GO:0046933//hydrogen ion transporting ATP synthase activity, rotational mechanism	GO:0009108//coenzyme biosynthetic process;GO:0009695//jasmonic acid biosynthetic process;GO:0009965//leaf morphogenesis;GO:0043085//positive regulation of catalytic activity;GO:0019344//cysteine biosynthetic process;GO:0009072//aromatic amino acid family metabolic process;GO:0009772//photosynthetic electron transport in photosystem II;GO:0006364//rRNA processing;GO:0019252//starch biosynthetic pr…	-	-	-	-	-
MA_126887g0010	824	5329	0.7075	292.663	4200	0.71	246.067	-	GO:0008270//zinc ion binding;GO:0003677//DNA binding	-	-	GO:0008270//zinc ion binding;GO:0003677//DNA binding	-	-	-	-	-	-
MA_18664g0010	1752	5328	0.9983	137.619	3598	0.9983	99.1422	-	-	GO:0009987//cellular process	-	-	GO:0009987//cellular process	PF02309; AUX_IAA	Q6H543	IAA7_ORYSJ Auxin-responsive protein IAA7 OS=Oryza sativa subsp. japonica GN=IAA7 PE=2 SV=1	B2KZF8	B2KZF8_PICAB Auxin-responsive protein IAA7 OS=Picea abies GN=IAA7 PE=2 SV=1
MA_10431292g0020	1533	5310	0.9615	156.748	6331	0.9622	199.371	GO:0005886//plasma membrane;GO:0005634//nucleus;GO:0005829//cytosol	-	GO:0006457//protein folding;GO:0009644//response to high light intensity;GO:0034976//response to endoplasmic reticulum stress;GO:0046686//response to cadmium ion;GO:0010286//heat acclimation;GO:0042542//response to hydrogen peroxide	GO:0005886//plasma membrane;GO:0005634//nucleus;GO:0005829//cytosol	-	GO:0006457//protein folding;GO:0009644//response to high light intensity;GO:0034976//response to endoplasmic reticulum stress;GO:0046686//response to cadmium ion;GO:0010286//heat acclimation;GO:0042542//response to hydrogen peroxide	PF00515; TPR_1|PF13414; TPR_11	Q43468	STIP_SOYBN Heat shock protein STI OS=Glycine max GN=STI PE=1 SV=1	-	-
MA_10434164g0020	2085	5304	0.9986	115.119	4954	0.9981	114.705	-	-	-	-	-	-	PF00013; KH_1	Q3U0V1	FUBP2_MOUSE Far upstream element-binding protein 2 OS=Mus musculus GN=Khsrp PE=1 SV=2	-	-
MA_101646g0010	2118	5283	0.8395	112.877	4441	0.8244	101.225	GO:0005634//nucleus	GO:0004611//phosphoenolpyruvate carboxykinase activity;GO:0017076//purine nucleotide binding	GO:0009987//cellular process;GO:0008152//metabolic process;GO:0006950//response to stress	GO:0005634//nucleus	GO:0004611//phosphoenolpyruvate carboxykinase activity;GO:0017076//purine nucleotide binding	GO:0009987//cellular process;GO:0008152//metabolic process;GO:0006950//response to stress	PF01293; PEPCK_ATP	-	-	I1J4W3	I1J4W3_SOYBN Uncharacterized protein OS=Glycine max PE=3 SV=1
MA_10433676g0010	1233	5283	0.9327	193.895	4810	0.8897	188.327	GO:0005829//cytosol;GO:0005576//extracellular region;GO:0005773//vacuole	GO:0004197//cysteine-type endopeptidase activity	GO:0010162//seed dormancy process;GO:0016049//cell growth;GO:0000902//cell morphogenesis;GO:0006508//proteolysis;GO:0006635//fatty acid beta-oxidation;GO:0048193//Golgi vesicle transport;GO:0050790//regulation of catalytic activity	GO:0005829//cytosol;GO:0005576//extracellular region;GO:0005773//vacuole	GO:0004197//cysteine-type endopeptidase activity	GO:0010162//seed dormancy process;GO:0016049//cell growth;GO:0000902//cell morphogenesis;GO:0006508//proteolysis;GO:0006635//fatty acid beta-oxidation;GO:0048193//Golgi vesicle transport;GO:0050790//regulation of catalytic activity	PF00112; Peptidase_C1|PF08127; Propeptide_C1	-	-	C0PRB4	C0PRB4_PICSI Putative uncharacterized protein OS=Picea sitchensis PE=2 SV=1
MA_127040g0010	1533	5282	0.9987	155.921	3642	0.998	114.691	-	GO:0035251//UDP-glucosyltransferase activity	-	-	GO:0035251//UDP-glucosyltransferase activity	-	PF00201; UDPGT	-	-	-	-
MA_33392g0010	1311	5269	0.8833	181.876	5430	0.8802	199.953	-	-	-	-	-	-	PF01803; LIM_bind	Q8W234	SEUSS_ARATH Transcriptional corepressor SEUSS OS=Arabidopsis thaliana GN=SEU PE=1 SV=1	A9NUL7	A9NUL7_PICSI Putative uncharacterized protein OS=Picea sitchensis PE=2 SV=1
MA_6359g0010	1041	5263	0.9837	228.787	8057	0.9837	373.641	-	GO:0016866//intramolecular transferase activity;GO:0008466//glycogenin glucosyltransferase activity	GO:0030244//cellulose biosynthetic process	-	GO:0016866//intramolecular transferase activity;GO:0008466//glycogenin glucosyltransferase activity	GO:0030244//cellulose biosynthetic process	PF03214; RGP	O04300	UPTG_PEA Alpha-1,4-glucan-protein synthase [UDP-forming] OS=Pisum sativum GN=UPTG PE=1 SV=1	A9NKS5	A9NKS5_PICSI Putative uncharacterized protein OS=Picea sitchensis PE=2 SV=1
MA_178646g0010	1662	5261	0.9495	143.247	2543	0.9483	73.8664	GO:0005634//nucleus	GO:0003677//DNA binding;GO:0003700//sequence-specific DNA binding transcription factor activity	GO:0048731;GO:0010200//response to chitin;GO:0015706//nitrate transport;GO:0009791//post-embryonic development;GO:0045892//negative regulation of transcription, DNA-dependent;GO:0010167//response to nitrate	GO:0005634//nucleus	GO:0003677//DNA binding;GO:0003700//sequence-specific DNA binding transcription factor activity	GO:0048731;GO:0010200//response to chitin;GO:0015706//nitrate transport;GO:0009791//post-embryonic development;GO:0045892//negative regulation of transcription, DNA-dependent;GO:0010167//response to nitrate	PF00847; AP2|PF02362; B3	-	-	-	-
MA_10436772g0010	1665	5252	0.9988	142.745	6069	0.9976	175.968	GO:0005739//mitochondrion;GO:0009941//chloroplast envelope;GO:0009579//thylakoid;GO:0009570//chloroplast stroma;GO:0022626//cytosolic ribosome;GO:0016020//membrane;GO:0048046//apoplast	GO:0005524//ATP binding	GO:0042026//protein refolding;GO:0009658//chloroplast organization;GO:0009790//embryo development	GO:0005739//mitochondrion;GO:0009941//chloroplast envelope;GO:0009579//thylakoid;GO:0009570//chloroplast stroma;GO:0022626//cytosolic ribosome;GO:0016020//membrane;GO:0048046//apoplast	GO:0005524//ATP binding	GO:0042026//protein refolding;GO:0009658//chloroplast organization;GO:0009790//embryo development	PF00118; Cpn60_TCP1	P21239	RUB1_BRANA RuBisCO large subunit-binding protein subunit alpha, chloroplastic (Fragment) OS=Brassica napus PE=2 SV=2	B8LQV7	B8LQV7_PICSI Putative uncharacterized protein OS=Picea sitchensis PE=2 SV=1
MA_181748g0010	1335	5252	0.9858	178.03	4651	0.9805	168.189	GO:0005777//peroxisome;GO:0005886//plasma membrane	GO:0003985//acetyl-CoA C-acetyltransferase activity	GO:0008152//metabolic process	GO:0005777//peroxisome;GO:0005886//plasma membrane	GO:0003985//acetyl-CoA C-acetyltransferase activity	GO:0008152//metabolic process	PF00108; Thiolase_N|PF02803; Thiolase_C	Q9FIK7	THIC2_ARATH Probable acetyl-CoA acetyltransferase, cytosolic 2 OS=Arabidopsis thaliana GN=At5g47720 PE=2 SV=1	C0PSI1	C0PSI1_PICSI Putative uncharacterized protein OS=Picea sitchensis PE=2 SV=1
MA_40335g0010	3072	5245	0.9255	77.2633	4902	0.9336	77.0342	GO:0005634//nucleus	GO:0005515//protein binding;GO:0043565//sequence-specific DNA binding	GO:0042744//hydrogen peroxide catabolic process;GO:0010227//floral organ abscission;GO:0009911//positive regulation of flower development;GO:0045892//negative regulation of transcription, DNA-dependent;GO:0008285//negative regulation of cell proliferation;GO:0010150//leaf senescence;GO:0009737//response to abscisic acid stimulus;GO:0010047//fruit dehiscence;GO:0048481//ovule development	GO:0005634//nucleus	GO:0005515//protein binding;GO:0043565//sequence-specific DNA binding	GO:0042744//hydrogen peroxide catabolic process;GO:0010227//floral organ abscission;GO:0009911//positive regulation of flower development;GO:0045892//negative regulation of transcription, DNA-dependent;GO:0008285//negative regulation of cell proliferation;GO:0010150//leaf senescence;GO:0009737//response to abscisic acid stimulus;GO:0010047//fruit dehiscence;GO:0048481//ovule development	PF02309; AUX_IAA|PF02362; B3|PF06507; Auxin_resp	-	-	G9I820	G9I820_CITSI Auxin-response factor OS=Citrus sinensis GN=ARF PE=2 SV=1
MA_119405g0010	1785	5234	0.9989	132.692	4404	0.9955	119.108	GO:0000325//plant-type vacuole;GO:0005886//plasma membrane;GO:0005774//vacuolar membrane;GO:0016021//integral to membrane	GO:0042936//dipeptide transporter activity;GO:0015334//high affinity oligopeptide transporter activity;GO:0042937//tripeptide transporter activity	GO:0042939//tripeptide transport;GO:0042938//dipeptide transport	GO:0000325//plant-type vacuole;GO:0005886//plasma membrane;GO:0005774//vacuolar membrane;GO:0016021//integral to membrane	GO:0042936//dipeptide transporter activity;GO:0015334//high affinity oligopeptide transporter activity;GO:0042937//tripeptide transporter activity	GO:0042939//tripeptide transport;GO:0042938//dipeptide transport	PF00854; PTR2	-	-	-	-
MA_122962g0010	1328	5233	0.997	178.321	4089	0.9947	148.645	GO:0044464//cell part;GO:0016020//membrane	-	GO:0050896//response to stimulus;GO:0048364//root development;GO:0009653//anatomical structure morphogenesis	GO:0044464//cell part;GO:0016020//membrane	-	GO:0050896//response to stimulus;GO:0048364//root development;GO:0009653//anatomical structure morphogenesis	-	-	-	-	-
MA_95955g0010	1524	5228	0.9147	155.239	5160	0.914	163.454	GO:0005747//mitochondrial respiratory chain complex I	GO:0051287//NAD binding;GO:0051539//4 iron, 4 sulfur cluster binding;GO:0008137//NADH dehydrogenase (ubiquinone) activity;GO:0010181//FMN binding	GO:0006499//N-terminal protein myristoylation;GO:0051788//response to misfolded protein;GO:0009853//photorespiration;GO:0006120//mitochondrial electron transport, NADH to ubiquinone;GO:0000902//cell morphogenesis;GO:0080129//proteasome core complex assembly;GO:0006511//ubiquitin-dependent protein catabolic process;GO:0048193//Golgi vesicle transport;GO:0016049//cell growth	GO:0005747//mitochondrial respiratory chain complex I	GO:0051287//NAD binding;GO:0051539//4 iron, 4 sulfur cluster binding;GO:0008137//NADH dehydrogenase (ubiquinone) activity;GO:0010181//FMN binding	GO:0006499//N-terminal protein myristoylation;GO:0051788//response to misfolded protein;GO:0009853//photorespiration;GO:0006120//mitochondrial electron transport, NADH to ubiquinone;GO:0000902//cell morphogenesis;GO:0080129//proteasome core complex assembly;GO:0006511//ubiquitin-dependent protein catabolic process;GO:0048193//Golgi vesicle transport;GO:0016049//cell growth	PF01512; Complex1_51K|PF10531; SLBB|PF10589; NADH_4Fe-4S	Q9FNN5	NDUV1_ARATH NADH dehydrogenase [ubiquinone] flavoprotein 1, mitochondrial OS=Arabidopsis thaliana GN=At5g08530 PE=2 SV=1	Q43840	Q43840_SOLTU NADH dehydrogenase OS=Solanum tuberosum GN=PGSC0003DMG400001292 PE=2 SV=1
MA_10163020g0010	1452	5224	0.9972	162.812	6407	0.9979	213.02	-	GO:0050661//NADP binding;GO:0004616//phosphogluconate dehydrogenase (decarboxylating) activity	GO:0006098//pentose-phosphate shunt	-	GO:0050661//NADP binding;GO:0004616//phosphogluconate dehydrogenase (decarboxylating) activity	GO:0006098//pentose-phosphate shunt	PF00393; 6PGD|PF03446; NAD_binding_2	-	-	E3V289	E3V289_PINPS 6-phosphogluconate dehydrogenase, decarboxylating OS=Pinus pinaster GN=6pgdB PE=3 SV=1
MA_91352g0010	3009	5211	0.9963	78.3697	5165	0.9973	82.8667	-	-	-	-	-	-	PF00076; RRM_1	Q8IY67	RAVR1_HUMAN Ribonucleoprotein PTB-binding 1 OS=Homo sapiens GN=RAVER1 PE=1 SV=1	D5ACL8	D5ACL8_PICSI Putative uncharacterized protein OS=Picea sitchensis PE=2 SV=1
MA_103063g0010	486	5206	0.9979	484.749	5300	0.9979	526.467	-	GO:0016740//transferase activity	-	-	GO:0016740//transferase activity	-	-	-	-	-	-
MA_10426802g0010	1170	5175	0.9991	200.158	4656	0.9966	192.114	-	-	GO:0016036//cellular response to phosphate starvation	-	-	GO:0016036//cellular response to phosphate starvation	PF03105; SPX	Q94A21	SPX4_ARATH SPX domain-containing protein 4 OS=Arabidopsis thaliana GN=SPX4 PE=2 SV=1	M4CWV5	M4CWV5_BRARP Uncharacterized protein OS=Brassica rapa subsp. pekinensis GN=Bra008702 PE=4 SV=1
MA_91155g0010	2802	5174	0.9996	83.5617	4624	0.9993	79.6675	-	-	GO:0007275//multicellular organismal development	-	-	GO:0007275//multicellular organismal development	-	Q9SIM9	MAX2_ARATH F-box protein MAX2 OS=Arabidopsis thaliana GN=MAX2 PE=1 SV=2	B8LLF2	B8LLF2_PICSI Putative uncharacterized protein OS=Picea sitchensis PE=2 SV=1
MA_10429483g0010	1194	5157	0.9925	195.453	5618	0.9925	227.148	-	-	-	-	-	-	-	-	-	-	-
MA_14317g0010	363	5128	0.9972	639.279	6053	0.9972	805	GO:0005886//plasma membrane;GO:0005618//cell wall;GO:0022625//cytosolic large ribosomal subunit;GO:0009507//chloroplast	GO:0003735//structural constituent of ribosome	GO:0006412//translation	GO:0005886//plasma membrane;GO:0005618//cell wall;GO:0022625//cytosolic large ribosomal subunit;GO:0009507//chloroplast	GO:0003735//structural constituent of ribosome	GO:0006412//translation	PF01198; Ribosomal_L31e	-	-	-	-
MA_26803g0010	1239	5109	0.9992	186.601	4789	0.9984	186.597	-	-	-	-	-	-	PF00642; zf-CCCH	-	-	A9SCW4	A9SCW4_PHYPA Predicted protein (Fragment) OS=Physcomitrella patens subsp. patens GN=PHYPADRAFT_127743 PE=4 SV=1
MA_79886g0010	384	5109	0.9974	602.08	4471	0.9974	562.089	GO:0009507//chloroplast	GO:0031072//heat shock protein binding;GO:0051082//unfolded protein binding	GO:0006098//pentose-phosphate shunt;GO:0000023//maltose metabolic process;GO:0019252//starch biosynthetic process	GO:0009507//chloroplast	GO:0031072//heat shock protein binding;GO:0051082//unfolded protein binding	GO:0006098//pentose-phosphate shunt;GO:0000023//maltose metabolic process;GO:0019252//starch biosynthetic process	-	-	-	A9NX85	A9NX85_PICSI Putative uncharacterized protein OS=Picea sitchensis PE=2 SV=1
MA_10428024g0010	1137	5088	0.8813	202.505	3328	0.8821	141.304	GO:0005829//cytosol;GO:0005886//plasma membrane;GO:0005634//nucleus	GO:0004674//protein serine/threonine kinase activity;GO:0005524//ATP binding	GO:0009825//multidimensional cell growth;GO:0009729//detection of brassinosteroid stimulus;GO:0046827//positive regulation of protein export from nucleus;GO:0042538//hyperosmotic salinity response;GO:0009965//leaf morphogenesis;GO:0009933//meristem structural organization;GO:0006468//protein phosphorylation;GO:0009742//brassinosteroid mediated signaling pathway;GO:0009733//response to auxin stimu…	GO:0005829//cytosol;GO:0005886//plasma membrane;GO:0005634//nucleus	GO:0004674//protein serine/threonine kinase activity;GO:0005524//ATP binding	GO:0009825//multidimensional cell growth;GO:0009729//detection of brassinosteroid stimulus;GO:0046827//positive regulation of protein export from nucleus;GO:0042538//hyperosmotic salinity response;GO:0009965//leaf morphogenesis;GO:0009933//meristem structural organization;GO:0006468//protein phosphorylation;GO:0009742//brassinosteroid mediated signaling pathway;GO:0009733//response to auxin stimu…	PF00069; Pkinase	Q96287	KSG8_ARATH Shaggy-related protein kinase theta OS=Arabidopsis thaliana GN=ASK8 PE=2 SV=3	B8LN87	B8LN87_PICSI Putative uncharacterized protein OS=Picea sitchensis PE=2 SV=1
MA_10436646g0010	1008	5085	0.9335	228.286	3782	0.9325	181.131	GO:0009507//chloroplast	GO:0004325//ferrochelatase activity	GO:0006783//heme biosynthetic process	GO:0009507//chloroplast	GO:0004325//ferrochelatase activity	GO:0006783//heme biosynthetic process	PF00762; Ferrochelatase	A2Y3Q5	HEMH_ORYSI Ferrochelatase-2, chloroplastic OS=Oryza sativa subsp. indica GN=HEMH PE=2 SV=2	M0TUM3	M0TUM3_MUSAM Ferrochelatase OS=Musa acuminata subsp. malaccensis PE=3 SV=1
MA_10433815g0030	2076	5082	0.9913	110.779	5415	0.9923	125.922	GO:0005829//cytosol	GO:0047134//protein-disulfide reductase activity	GO:0055114//oxidation-reduction process;GO:0080092//regulation of pollen tube growth;GO:0010183//pollen tube guidance;GO:0046686//response to cadmium ion	GO:0005829//cytosol	GO:0047134//protein-disulfide reductase activity	GO:0055114//oxidation-reduction process;GO:0080092//regulation of pollen tube growth;GO:0010183//pollen tube guidance;GO:0046686//response to cadmium ion	PF07649; C1_3|PF13905; Thioredoxin_8	-	-	B8LKG4	B8LKG4_PICSI Putative uncharacterized protein OS=Picea sitchensis PE=2 SV=1
MA_14663g0020	1605	5080	0.9414	143.231	4286	0.9414	128.917	-	-	-	-	-	-	PF00067; p450	-	-	-	-
MA_10430596g0010	3639	5064	0.9995	62.9739	4828	0.9989	64.0497	GO:0009507//chloroplast;GO:0005634//nucleus;GO:0005829//cytosol	GO:0003676//nucleic acid binding	GO:0009846//pollen germination;GO:0009555//pollen development;GO:0048481//ovule development	GO:0009507//chloroplast;GO:0005634//nucleus;GO:0005829//cytosol	GO:0003676//nucleic acid binding	GO:0009846//pollen germination;GO:0009555//pollen development;GO:0048481//ovule development	PF03178; CPSF_A|PF10433; MMS1_N	Q921M3	SF3B3_MOUSE Splicing factor 3B subunit 3 OS=Mus musculus GN=Sf3b3 PE=2 SV=1	A9TZV4	A9TZV4_PHYPA Predicted protein OS=Physcomitrella patens subsp. patens GN=PHYPADRAFT_227044 PE=4 SV=1
MA_330807g0010	1254	5060	0.996	182.601	4973	0.9992	191.449	GO:0016020//membrane;GO:0009536//plastid	-	GO:0006623//protein targeting to vacuole;GO:0016192//vesicle-mediated transport	GO:0016020//membrane;GO:0009536//plastid	-	GO:0006623//protein targeting to vacuole;GO:0016192//vesicle-mediated transport	PF03348; Serinc	A7S4N4	SERIC_NEMVE Probable serine incorporator OS=Nematostella vectensis GN=serinc PE=3 SV=1	B8LQ32	B8LQ32_PICSI Putative uncharacterized protein OS=Picea sitchensis PE=2 SV=1
MA_10432494g0010	2106	5048	0.9986	108.47	4062	0.9986	93.1136	-	GO:0003825//alpha,alpha-trehalose-phosphate synthase (UDP-forming) activity;GO:0004805//trehalose-phosphatase activity	GO:0005992//trehalose biosynthetic process	-	GO:0003825//alpha,alpha-trehalose-phosphate synthase (UDP-forming) activity;GO:0004805//trehalose-phosphatase activity	GO:0005992//trehalose biosynthetic process	PF00982; Glyco_transf_20|PF02358; Trehalose_PPase	-	-	-	-
MA_14999g0010	858	5046	0.9988	266.139	7494	0.9988	421.656	-	-	-	-	-	-	PF10539; Dev_Cell_Death	-	-	C0PSD7	C0PSD7_PICSI Putative uncharacterized protein OS=Picea sitchensis PE=2 SV=1
MA_177060g0010	195	5046	0.9897	1171.01	5155	0.9949	1276.22	GO:0005886//plasma membrane	-	-	GO:0005886//plasma membrane	-	-	PF09072; TMA7	-	-	A9NJV8	A9NJV8_PICSI Putative uncharacterized protein OS=Picea sitchensis PE=4 SV=1
MA_10434409g0010	1560	5036	0.8917	146.087	4202	0.8833	130.036	GO:0009570//chloroplast stroma;GO:0048046//apoplast	GO:0004019//adenylosuccinate synthase activity;GO:0000287//magnesium ion binding;GO:0005525//GTP binding	GO:0044208//'de novo' AMP biosynthetic process;GO:0046686//response to cadmium ion	GO:0009570//chloroplast stroma;GO:0048046//apoplast	GO:0004019//adenylosuccinate synthase activity;GO:0000287//magnesium ion binding;GO:0005525//GTP binding	GO:0044208//'de novo' AMP biosynthetic process;GO:0046686//response to cadmium ion	PF00709; Adenylsucc_synt	Q6T7E8	PURA_TOBAC Adenylosuccinate synthetase, chloroplastic OS=Nicotiana tabacum GN=PURA PE=2 SV=1	K4D2S2	K4D2S2_SOLLC Adenylosuccinate synthetase OS=Solanum lycopersicum GN=Solyc10g080320.1 PE=3 SV=1
MA_10431249g0010	495	5033	0.998	460.12	4967	0.998	484.418	GO:0009507//chloroplast;GO:0005886//plasma membrane	GO:0051920//peroxiredoxin activity;GO:0004601//peroxidase activity	GO:0046686//response to cadmium ion;GO:0055114//oxidation-reduction process	GO:0009507//chloroplast;GO:0005886//plasma membrane	GO:0051920//peroxiredoxin activity;GO:0004601//peroxidase activity	GO:0046686//response to cadmium ion;GO:0055114//oxidation-reduction process	PF08534; Redoxin	-	-	-	-
MA_10431762g0010	1659	5032	0.903	137.26	4127	0.9048	120.094	-	GO:0003700//sequence-specific DNA binding transcription factor activity;GO:0043565//sequence-specific DNA binding	GO:0006355//regulation of transcription, DNA-dependent	-	GO:0003700//sequence-specific DNA binding transcription factor activity;GO:0043565//sequence-specific DNA binding	GO:0006355//regulation of transcription, DNA-dependent	PF00170; bZIP_1|PF14144; DOG1	-	-	D7TX81	D7TX81_VITVI Putative uncharacterized protein OS=Vitis vinifera GN=VIT_13s0084g00660 PE=4 SV=1
MA_10436962g0020	564	5020	0.9362	402.785	6988	0.9344	598.144	GO:0005840//ribosome	GO:0003735//structural constituent of ribosome;GO:0000166//nucleotide binding	GO:0006412//translation	GO:0005840//ribosome	GO:0003735//structural constituent of ribosome;GO:0000166//nucleotide binding	GO:0006412//translation	PF00276; Ribosomal_L23|PF03939; Ribosomal_L23eN	O22644	RL23A_FRIAG 60S ribosomal protein L23A OS=Fritillaria agrestis GN=RPL23A PE=2 SV=1	A9NPD2	A9NPD2_PICSI Putative uncharacterized protein OS=Picea sitchensis PE=2 SV=1
MA_194998g0010	1089	5019	0.9991	208.564	4828	0.9954	214.028	-	GO:0016740//transferase activity	GO:0008299//isoprenoid biosynthetic process	-	GO:0016740//transferase activity	GO:0008299//isoprenoid biosynthetic process	PF00348; polyprenyl_synt	-	-	B1A9L0	B1A9L0_PICAB Geranylgeranyl diphosphate synthase 6 OS=Picea abies GN=IDS6 PE=2 SV=1
MA_68401g0010	927	5007	0.9957	244.426	4757	0.9978	247.734	GO:0005743//mitochondrial inner membrane;GO:0016021//integral to membrane;GO:0009507//chloroplast	GO:0005215//transporter activity	GO:0015822//ornithine transport	GO:0005743//mitochondrial inner membrane;GO:0016021//integral to membrane;GO:0009507//chloroplast	GO:0005215//transporter activity	GO:0015822//ornithine transport	PF00153; Mito_carr	Q93XM7	MCAT_ARATH Mitochondrial carnitine/acylcarnitine carrier-like protein OS=Arabidopsis thaliana GN=BOU PE=1 SV=1	B8LPX0	B8LPX0_PICSI Putative uncharacterized protein OS=Picea sitchensis PE=2 SV=1
MA_102312g0010	1779	5004	0.8977	127.289	5484	0.8954	148.817	-	GO:0004553//hydrolase activity, hydrolyzing O-glycosyl compounds	GO:0005975//carbohydrate metabolic process	-	GO:0004553//hydrolase activity, hydrolyzing O-glycosyl compounds	GO:0005975//carbohydrate metabolic process	PF00759; Glyco_hydro_9	-	-	-	-
MA_10427731g0020	2592	5003	0.978	87.3463	4193	0.9788	78.0947	-	-	-	-	-	-	-	-	-	-	-
MA_94092g0010	3006	4996	0.8806	75.2112	4132	0.8826	66.3595	-	-	GO:0050896//response to stimulus	-	-	GO:0050896//response to stimulus	PF00931; NB-ARC|PF05659; RPW8	-	-	-	-
MA_23620g0030	288	4995	0.9965	784.86	4353	0.9965	729.672	GO:0005886//plasma membrane	-	GO:0009554//megasporogenesis	GO:0005886//plasma membrane	-	GO:0009554//megasporogenesis	-	Q8S8M0	CYT1A_ARATH CYSTM1 family protein A OS=Arabidopsis thaliana GN=At2g41420 PE=3 SV=1	A9NLR5	A9NLR5_PICSI Putative uncharacterized protein OS=Picea sitchensis PE=4 SV=1
MA_10436174g0030	2037	4994	0.7742	110.945	5178	0.7747	122.716	-	-	-	-	-	-	PF00569; ZZ	Q9P792	YN8B_SCHPO ZZ-type zinc finger-containing protein P35G2.11c OS=Schizosaccharomyces pombe (strain 972 / ATCC 24843) GN=SPBP35G2.11c PE=4 SV=1	C0PPV6	C0PPV6_PICSI Putative uncharacterized protein OS=Picea sitchensis PE=2 SV=1
MA_75571g0010	1059	4984	0.9991	212.976	2891	0.9991	131.79	GO:0005634//nucleus;GO:0009507//chloroplast	-	-	GO:0005634//nucleus;GO:0009507//chloroplast	-	-	PF07939; DUF1685	-	-	B8LL54	B8LL54_PICSI Putative uncharacterized protein OS=Picea sitchensis PE=2 SV=1
MA_103714g0010	480	4984	0.9979	469.879	5841	0.9979	587.459	GO:0005634//nucleus	GO:0003743//translation initiation factor activity;GO:0003746//translation elongation factor activity;GO:0043022//ribosome binding	GO:0006413//translational initiation;GO:0006452//translational frameshifting;GO:0034050//host programmed cell death induced by symbiont;GO:0042742//defense response to bacterium;GO:0009611//response to wounding;GO:0008612//peptidyl-lysine modification to hypusine;GO:0045905//positive regulation of translational termination;GO:0010089//xylem development;GO:0045901//positive regulation of translati…	GO:0005634//nucleus	GO:0003743//translation initiation factor activity;GO:0003746//translation elongation factor activity;GO:0043022//ribosome binding	GO:0006413//translational initiation;GO:0006452//translational frameshifting;GO:0034050//host programmed cell death induced by symbiont;GO:0042742//defense response to bacterium;GO:0009611//response to wounding;GO:0008612//peptidyl-lysine modification to hypusine;GO:0045905//positive regulation of translational termination;GO:0010089//xylem development;GO:0045901//positive regulation of translati…	PF01287; eIF-5a	-	-	A9NNB5	A9NNB5_PICSI Putative uncharacterized protein OS=Picea sitchensis PE=2 SV=1
MA_14707g0010	2454	4972	0.9352	91.6866	3297	0.9368	64.8599	GO:0031977//thylakoid lumen;GO:0016021//integral to membrane;GO:0009941//chloroplast envelope;GO:0009535//chloroplast thylakoid membrane	GO:0008270//zinc ion binding;GO:0004222//metalloendopeptidase activity;GO:0005524//ATP binding;GO:0008568//microtubule-severing ATPase activity	GO:0051301//cell division;GO:0010027//thylakoid membrane organization;GO:0006508//proteolysis;GO:0010205//photoinhibition;GO:0030163//protein catabolic process	GO:0031977//thylakoid lumen;GO:0016021//integral to membrane;GO:0009941//chloroplast envelope;GO:0009535//chloroplast thylakoid membrane	GO:0008270//zinc ion binding;GO:0004222//metalloendopeptidase activity;GO:0005524//ATP binding;GO:0008568//microtubule-severing ATPase activity	GO:0051301//cell division;GO:0010027//thylakoid membrane organization;GO:0006508//proteolysis;GO:0010205//photoinhibition;GO:0030163//protein catabolic process	PF00004; AAA|PF01434; Peptidase_M41	O80860	FTSH2_ARATH ATP-dependent zinc metalloprotease FTSH 2, chloroplastic OS=Arabidopsis thaliana GN=FTSH2 PE=1 SV=1	C0PQ75	C0PQ75_PICSI Putative uncharacterized protein OS=Picea sitchensis PE=2 SV=1
MA_15211g0010	465	4958	0.9978	482.506	4766	0.9978	494.804	GO:0005829//cytosol;GO:0005634//nucleus;GO:0005886//plasma membrane	GO:0005509//calcium ion binding;GO:0005515//protein binding	GO:0010099//regulation of photomorphogenesis;GO:0006084//acetyl-CoA metabolic process;GO:0005513//detection of calcium ion;GO:0019722//calcium-mediated signaling;GO:0009612//response to mechanical stimulus	GO:0005829//cytosol;GO:0005634//nucleus;GO:0005886//plasma membrane	GO:0005509//calcium ion binding;GO:0005515//protein binding	GO:0010099//regulation of photomorphogenesis;GO:0006084//acetyl-CoA metabolic process;GO:0005513//detection of calcium ion;GO:0019722//calcium-mediated signaling;GO:0009612//response to mechanical stimulus	PF13499; EF_hand_5	P17928	CALM_MEDSA Calmodulin OS=Medicago sativa GN=CAL1 PE=2 SV=2	A9NQ02	A9NQ02_PICSI Putative uncharacterized protein OS=Picea sitchensis PE=2 SV=1
MA_10432431g0010	2535	4955	0.9487	88.4535	5137	0.9487	97.828	-	GO:0003723//RNA binding	GO:0006396//RNA processing	-	GO:0003723//RNA binding	GO:0006396//RNA processing	PF00240; ubiquitin|PF01805; Surp|PF12230; PRP21_like_P	Q8RXF1	SF3A1_ARATH Probable splicing factor 3A subunit 1 OS=Arabidopsis thaliana GN=At1g14650 PE=1 SV=2	F6HFR3	F6HFR3_VITVI Putative uncharacterized protein OS=Vitis vinifera GN=VIT_01s0011g02040 PE=4 SV=1
MA_10427013g0010	1302	4949	0.9992	172.011	5323	0.9969	197.368	GO:0005829//cytosol;GO:0008540//proteasome regulatory particle, base subcomplex;GO:0005634//nucleus;GO:0005886//plasma membrane	GO:0008233//peptidase activity;GO:0005524//ATP binding;GO:0016887//ATPase activity	GO:0006511//ubiquitin-dependent protein catabolic process	GO:0005829//cytosol;GO:0008540//proteasome regulatory particle, base subcomplex;GO:0005634//nucleus;GO:0005886//plasma membrane	GO:0008233//peptidase activity;GO:0005524//ATP binding;GO:0016887//ATPase activity	GO:0006511//ubiquitin-dependent protein catabolic process	PF00004; AAA	Q9C5U3	PRS8A_ARATH 26S protease regulatory subunit 8 homolog A OS=Arabidopsis thaliana GN=RPT6A PE=1 SV=1	C0PS92	C0PS92_PICSI Putative uncharacterized protein OS=Picea sitchensis PE=2 SV=1
MA_32523g0010	285	4949	0.9965	785.818	4606	0.9965	780.209	GO:0016021//integral to membrane;GO:0009941//chloroplast envelope;GO:0009535//chloroplast thylakoid membrane;GO:0005886//plasma membrane	GO:0045158;GO:0008121//ubiquinol-cytochrome-c reductase activity;GO:0051537//2 iron, 2 sulfur cluster binding;GO:0046872//metal ion binding;GO:0009496//plastoquinol--plastocyanin reductase activity	GO:0022900//electron transport chain;GO:0042742//defense response to bacterium;GO:0010196//nonphotochemical quenching;GO:0015979//photosynthesis;GO:0080167//response to karrikin	GO:0016021//integral to membrane;GO:0009941//chloroplast envelope;GO:0009535//chloroplast thylakoid membrane;GO:0005886//plasma membrane	GO:0045158;GO:0008121//ubiquinol-cytochrome-c reductase activity;GO:0051537//2 iron, 2 sulfur cluster binding;GO:0046872//metal ion binding;GO:0009496//plastoquinol--plastocyanin reductase activity	GO:0022900//electron transport chain;GO:0042742//defense response to bacterium;GO:0010196//nonphotochemical quenching;GO:0015979//photosynthesis;GO:0080167//response to karrikin	PF00355; Rieske	P30361	UCRIA_TOBAC Cytochrome b6-f complex iron-sulfur subunit 1, chloroplastic OS=Nicotiana tabacum GN=petC1 PE=2 SV=2	A9P0V6	A9P0V6_PICSI Cytochrome b6-f complex iron-sulfur subunit OS=Picea sitchensis PE=2 SV=1
MA_10431641g0010	2247	4948	0.9871	99.6497	5667	0.9996	121.754	-	-	-	-	-	-	-	-	-	-	-
MA_20427g0010	666	4943	0.9985	335.866	5430	0.9985	393.602	-	GO:0003924//GTPase activity;GO:0005525//GTP binding	GO:0007264//small GTPase mediated signal transduction;GO:0006913//nucleocytoplasmic transport;GO:0006184//GTP catabolic process;GO:0006886//intracellular protein transport	-	GO:0003924//GTPase activity;GO:0005525//GTP binding	GO:0007264//small GTPase mediated signal transduction;GO:0006913//nucleocytoplasmic transport;GO:0006184//GTP catabolic process;GO:0006886//intracellular protein transport	PF00071; Ras	-	-	C0PQK0	C0PQK0_PICSI Putative uncharacterized protein OS=Picea sitchensis PE=2 SV=1
MA_29469g0010	1116	4940	0.9848	200.314	5216	0.9839	225.634	-	-	-	-	-	-	PF03171; 2OG-FeII_Oxy|PF14226; DIOX_N	-	-	-	-
MA_12709g0010	1677	4937	0.898	133.223	4611	0.898	132.738	-	-	-	-	-	-	PF00790; VHS|PF03127; GAT	Q68FJ8	TM1L2_XENLA TOM1-like protein 2 OS=Xenopus laevis GN=tom1l2 PE=2 SV=1	D5ACU8	D5ACU8_PICSI Putative uncharacterized protein OS=Picea sitchensis PE=2 SV=1
MA_10429585g0010	1779	4933	0.9978	125.483	4903	0.9966	133.051	GO:0009507//chloroplast	GO:0005515//protein binding;GO:0001053//plastid sigma factor activity	GO:0051234//establishment of localization;GO:0006399//tRNA metabolic process;GO:0010114//response to red light;GO:0006352//DNA-dependent transcription, initiation;GO:0006355//regulation of transcription, DNA-dependent;GO:0080005//photosystem stoichiometry adjustment;GO:0006796//phosphate-containing compound metabolic process;GO:0071482//cellular response to light stimulus;GO:0071461//cellular res…	GO:0009507//chloroplast	GO:0005515//protein binding;GO:0001053//plastid sigma factor activity	GO:0051234//establishment of localization;GO:0006399//tRNA metabolic process;GO:0010114//response to red light;GO:0006352//DNA-dependent transcription, initiation;GO:0006355//regulation of transcription, DNA-dependent;GO:0080005//photosystem stoichiometry adjustment;GO:0006796//phosphate-containing compound metabolic process;GO:0071482//cellular response to light stimulus;GO:0071461//cellular res…	PF04539; Sigma70_r3|PF04542; Sigma70_r2|PF04545; Sigma70_r4	P26683	SIGA_NOSS1 RNA polymerase sigma factor SigA OS=Nostoc sp. (strain PCC 7120 / UTEX 2576) GN=sigA PE=3 SV=1	B8LLW6	B8LLW6_PICSI Putative uncharacterized protein OS=Picea sitchensis PE=2 SV=1
MA_10270322g0010	267	4931	0.9963	835.743	4166	0.9963	753.251	-	-	-	-	-	-	PF02201; SWIB	-	-	A9NRD4	A9NRD4_PICSI Putative uncharacterized protein OS=Picea sitchensis PE=2 SV=1
MA_93349g0010	1475	4930	0.9973	151.253	5179	0.998	169.506	-	-	-	-	-	-	-	-	-	-	-
MA_10431745g0020	594	4929	0.9983	375.51	6244	0.9983	507.467	GO:0005730//nucleolus;GO:0022626//cytosolic ribosome;GO:0005886//plasma membrane;GO:0005618//cell wall;GO:0015935//small ribosomal subunit;GO:0009507//chloroplast	GO:0003735//structural constituent of ribosome;GO:0019843//rRNA binding	GO:0006412//translation	GO:0005730//nucleolus;GO:0022626//cytosolic ribosome;GO:0005886//plasma membrane;GO:0005618//cell wall;GO:0015935//small ribosomal subunit;GO:0009507//chloroplast	GO:0003735//structural constituent of ribosome;GO:0019843//rRNA binding	GO:0006412//translation	PF00163; Ribosomal_S4|PF01479; S4	Q9FLF0	RS92_ARATH 40S ribosomal protein S9-2 OS=Arabidopsis thaliana GN=RPS9C PE=2 SV=1	B8LND2	B8LND2_PICSI Putative uncharacterized protein OS=Picea sitchensis PE=2 SV=1
MA_55076g0010	1665	4920	0.988	133.721	6689	0.9904	193.945	-	-	-	-	-	-	PF02309; AUX_IAA	-	-	E1UHX7	E1UHX7_GINBI Putative auxin response factor 6/8 OS=Ginkgo biloba GN=8 PE=2 SV=1
MA_11992g0010	2622	4914	0.7731	84.8109	3760	0.7384	69.2288	GO:0005829//cytosol;GO:0005886//plasma membrane	GO:0005515//protein binding	GO:0009904//chloroplast accumulation movement;GO:0009860//pollen tube growth;GO:0009903//chloroplast avoidance movement;GO:0009827//plant-type cell wall modification	GO:0005829//cytosol;GO:0005886//plasma membrane	GO:0005515//protein binding	GO:0009904//chloroplast accumulation movement;GO:0009860//pollen tube growth;GO:0009903//chloroplast avoidance movement;GO:0009827//plant-type cell wall modification	PF05701; DUF827	O48724	WEB1_ARATH Protein WEAK CHLOROPLAST MOVEMENT UNDER BLUE LIGHT 1 OS=Arabidopsis thaliana GN=WEB1 PE=1 SV=1	D7LE70	D7LE70_ARALL Putative uncharacterized protein OS=Arabidopsis lyrata subsp. lyrata GN=ARALYDRAFT_481517 PE=4 SV=1
MA_11306g0010	2361	4909	0.9979	94.0906	4146	0.997	84.7745	-	-	-	-	-	-	PF00642; zf-CCCH|PF12796; Ank_2	-	-	-	-
MA_8414035g0010	936	4906	0.9989	237.192	5141	0.9989	265.157	GO:0016021//integral to membrane;GO:0005774//vacuolar membrane;GO:0009507//chloroplast;GO:0005886//plasma membrane	GO:0015120//phosphoglycerate transmembrane transporter activity;GO:0005315//inorganic phosphate transmembrane transporter activity;GO:0071917//triose-phosphate transmembrane transporter activity;GO:0015152//glucose-6-phosphate transmembrane transporter activity;GO:0015297//antiporter activity	GO:0007276//gamete generation;GO:0009749//response to glucose stimulus;GO:0009744//response to sucrose stimulus;GO:0015713//phosphoglycerate transport;GO:0015760//glucose-6-phosphate transport;GO:0035436//triose phosphate transmembrane transport;GO:0010109//regulation of photosynthesis;GO:0009553//embryo sac development;GO:0034389//lipid particle organization;GO:0010152//pollen maturation;GO:0007…	GO:0016021//integral to membrane;GO:0005774//vacuolar membrane;GO:0009507//chloroplast;GO:0005886//plasma membrane	GO:0015120//phosphoglycerate transmembrane transporter activity;GO:0005315//inorganic phosphate transmembrane transporter activity;GO:0071917//triose-phosphate transmembrane transporter activity;GO:0015152//glucose-6-phosphate transmembrane transporter activity;GO:0015297//antiporter activity	GO:0007276//gamete generation;GO:0009749//response to glucose stimulus;GO:0009744//response to sucrose stimulus;GO:0015713//phosphoglycerate transport;GO:0015760//glucose-6-phosphate transport;GO:0035436//triose phosphate transmembrane transport;GO:0010109//regulation of photosynthesis;GO:0009553//embryo sac development;GO:0034389//lipid particle organization;GO:0010152//pollen maturation;GO:0007…	PF00892; EamA|PF03151; TPT	-	-	-	-
MA_15334g0010	582	4889	0.9759	380.142	4251	0.9759	352.614	GO:0009941//chloroplast envelope;GO:0009570//chloroplast stroma	GO:0016787//hydrolase activity	GO:0019684//photosynthesis, light reaction;GO:0010103//stomatal complex morphogenesis;GO:0006098//pentose-phosphate shunt;GO:0016117//carotenoid biosynthetic process;GO:0010027//thylakoid membrane organization;GO:0019252//starch biosynthetic process	GO:0009941//chloroplast envelope;GO:0009570//chloroplast stroma	GO:0016787//hydrolase activity	GO:0019684//photosynthesis, light reaction;GO:0010103//stomatal complex morphogenesis;GO:0006098//pentose-phosphate shunt;GO:0016117//carotenoid biosynthetic process;GO:0010027//thylakoid membrane organization;GO:0019252//starch biosynthetic process	-	P40119	CBBYC_CUPNH Protein CbbY, chromosomal OS=Cupriavidus necator (strain ATCC 17699 / H16 / DSM 428 / Stanier 337) GN=cbbYC PE=3 SV=3	A9NTZ9	A9NTZ9_PICSI Putative uncharacterized protein OS=Picea sitchensis PE=2 SV=1
MA_19897g0010	930	4865	0.9989	236.728	3931	0.9989	204.057	-	-	-	-	-	-	PF13639; zf-RING_2	-	-	A9NT04	A9NT04_PICSI Putative uncharacterized protein OS=Picea sitchensis PE=2 SV=1
MA_10427036g0020	843	4855	0.9988	260.622	4925	0.9905	282.04	GO:0005829//cytosol;GO:0005777//peroxisome;GO:0009570//chloroplast stroma	-	GO:0009086//methionine biosynthetic process;GO:0000394//RNA splicing, via endonucleolytic cleavage and ligation;GO:0019761//glucosinolate biosynthetic process;GO:0019344//cysteine biosynthetic process	GO:0005829//cytosol;GO:0005777//peroxisome;GO:0009570//chloroplast stroma	-	GO:0009086//methionine biosynthetic process;GO:0000394//RNA splicing, via endonucleolytic cleavage and ligation;GO:0019761//glucosinolate biosynthetic process;GO:0019344//cysteine biosynthetic process	PF07876; Dabb	-	-	-	-
MA_11041g0010	4023	4834	0.9958	54.3758	4938	0.9776	59.2561	-	GO:0004715//non-membrane spanning protein tyrosine kinase activity;GO:0005524//ATP binding;GO:0004674//protein serine/threonine kinase activity	GO:0006468//protein phosphorylation	-	GO:0004715//non-membrane spanning protein tyrosine kinase activity;GO:0005524//ATP binding;GO:0004674//protein serine/threonine kinase activity	GO:0006468//protein phosphorylation	PF00564; PB1|PF07714; Pkinase_Tyr	Q60700	M3K12_MOUSE Mitogen-activated protein kinase kinase kinase 12 OS=Mus musculus GN=Map3k12 PE=1 SV=1	K4CBI5	K4CBI5_SOLLC Uncharacterized protein OS=Solanum lycopersicum GN=Solyc07g007140.2 PE=4 SV=1
MA_10435999g0020	1650	4834	0.9994	132.578	4237	0.9982	123.967	-	-	-	-	-	-	PF06273; eIF-4B	-	-	B8LKF3	B8LKF3_PICSI Putative uncharacterized protein OS=Picea sitchensis PE=2 SV=1
MA_10432045g0010	1026	4831	0.9981	213.078	4079	0.9981	191.928	GO:0005737//cytoplasm	GO:0031072//heat shock protein binding;GO:0051082//unfolded protein binding	GO:0006457//protein folding;GO:0009644//response to high light intensity;GO:0034976//response to endoplasmic reticulum stress;GO:0042542//response to hydrogen peroxide;GO:0009408//response to heat	GO:0005737//cytoplasm	GO:0031072//heat shock protein binding;GO:0051082//unfolded protein binding	GO:0006457//protein folding;GO:0009644//response to high light intensity;GO:0034976//response to endoplasmic reticulum stress;GO:0042542//response to hydrogen peroxide;GO:0009408//response to heat	PF00226; DnaJ|PF01556; DnaJ_C	Q5R8J8	DNJB4_PONAB DnaJ homolog subfamily B member 4 OS=Pongo abelii GN=DNAJB4 PE=2 SV=1	B8LQ65	B8LQ65_PICSI Putative uncharacterized protein OS=Picea sitchensis PE=2 SV=1
MA_10429538g0010	591	4818	0.9966	368.917	3917	0.9949	319.962	GO:0005634//nucleus;GO:0005739//mitochondrion	GO:0004872//receptor activity;GO:0005515//protein binding	GO:0009789//positive regulation of abscisic acid mediated signaling pathway	GO:0005634//nucleus;GO:0005739//mitochondrion	GO:0004872//receptor activity;GO:0005515//protein binding	GO:0009789//positive regulation of abscisic acid mediated signaling pathway	PF10604; Polyketide_cyc2	-	-	-	-
MA_91849g0010	639	4816	0.9984	341.063	4562	0.9984	344.656	GO:0005829//cytosol;GO:0005773//vacuole;GO:0005794//Golgi apparatus;GO:0005886//plasma membrane	-	GO:0009744//response to sucrose stimulus;GO:0010224//response to UV-B;GO:0009813//flavonoid biosynthetic process;GO:0010017//red or far-red light signaling pathway	GO:0005829//cytosol;GO:0005773//vacuole;GO:0005794//Golgi apparatus;GO:0005886//plasma membrane	-	GO:0009744//response to sucrose stimulus;GO:0010224//response to UV-B;GO:0009813//flavonoid biosynthetic process;GO:0010017//red or far-red light signaling pathway	PF04832; SOUL	Q9SR77	HBPL1_ARATH Heme-binding-like protein At3g10130, chloroplastic OS=Arabidopsis thaliana GN=At3g10130 PE=1 SV=1	A9NZX2	A9NZX2_PICSI Putative uncharacterized protein OS=Picea sitchensis PE=2 SV=1
MA_758709g0010	429	4812	0.9977	507.595	4903	0.9977	551.742	GO:0005681//spliceosomal complex;GO:0005737//cytoplasm	GO:0003676//nucleic acid binding;GO:0003824//catalytic activity	GO:0016049//cell growth;GO:0006623//protein targeting to vacuole;GO:0000902//cell morphogenesis;GO:0016197//endosomal transport;GO:0006944//cellular membrane fusion;GO:0007067//mitosis;GO:0007030//Golgi organization;GO:0007033//vacuole organization;GO:0048193//Golgi vesicle transport	GO:0005681//spliceosomal complex;GO:0005737//cytoplasm	GO:0003676//nucleic acid binding;GO:0003824//catalytic activity	GO:0016049//cell growth;GO:0006623//protein targeting to vacuole;GO:0000902//cell morphogenesis;GO:0016197//endosomal transport;GO:0006944//cellular membrane fusion;GO:0007067//mitosis;GO:0007030//Golgi organization;GO:0007033//vacuole organization;GO:0048193//Golgi vesicle transport	PF02966; DIM1	P83877	TXN4A_MOUSE Thioredoxin-like protein 4A OS=Mus musculus GN=Txnl4a PE=2 SV=1	G7I785	G7I785_MEDTR Thioredoxin-like 4A OS=Medicago truncatula GN=MTR_1g045900 PE=4 SV=1
MA_10431764g0010	1560	4808	0.9917	139.473	3714	0.9904	114.934	GO:0005794//Golgi apparatus	GO:0016757//transferase activity, transferring glycosyl groups	-	GO:0005794//Golgi apparatus	GO:0016757//transferase activity, transferring glycosyl groups	-	PF04646; DUF604	-	-	-	-
MA_135972g0010	258	4804	0.9961	842.621	5720	0.9961	1070.31	GO:0005886//plasma membrane;GO:0005829//cytosol	GO:0000062//fatty-acyl-CoA binding;GO:0031210//phosphatidylcholine binding	GO:0050826//response to freezing;GO:0006869//lipid transport	GO:0005886//plasma membrane;GO:0005829//cytosol	GO:0000062//fatty-acyl-CoA binding;GO:0031210//phosphatidylcholine binding	GO:0050826//response to freezing;GO:0006869//lipid transport	PF00887; ACBP	O04066	ACBP_RICCO Acyl-CoA-binding protein OS=Ricinus communis PE=3 SV=1	A9NK28	A9NK28_PICSI Putative uncharacterized protein OS=Picea sitchensis PE=4 SV=1
MA_24477g0010	546	4798	0.9963	397.664	5672	0.9982	501.505	GO:0009536//plastid;GO:0005773//vacuole;GO:0005794//Golgi apparatus;GO:0005886//plasma membrane	GO:0005507//copper ion binding;GO:0005215//transporter activity;GO:0016787//hydrolase activity;GO:0005525//GTP binding	GO:0016192//vesicle-mediated transport;GO:0007264//small GTPase mediated signal transduction;GO:0006471//protein ADP-ribosylation;GO:0006886//intracellular protein transport;GO:0046686//response to cadmium ion	GO:0009536//plastid;GO:0005773//vacuole;GO:0005794//Golgi apparatus;GO:0005886//plasma membrane	GO:0005507//copper ion binding;GO:0005215//transporter activity;GO:0016787//hydrolase activity;GO:0005525//GTP binding	GO:0016192//vesicle-mediated transport;GO:0007264//small GTPase mediated signal transduction;GO:0006471//protein ADP-ribosylation;GO:0006886//intracellular protein transport;GO:0046686//response to cadmium ion	PF00025; Arf	-	-	-	-
MA_10432299g0010	453	4797	0.9956	479.204	1593	0.9912	169.765	GO:0044424//intracellular part	GO:0008757//S-adenosylmethionine-dependent methyltransferase activity;GO:0008171//O-methyltransferase activity	GO:0009699//phenylpropanoid biosynthetic process	GO:0044424//intracellular part	GO:0008757//S-adenosylmethionine-dependent methyltransferase activity;GO:0008171//O-methyltransferase activity	GO:0009699//phenylpropanoid biosynthetic process	PF00891; Methyltransf_2	P45986	IMT1_MESCR Inositol 4-methyltransferase OS=Mesembryanthemum crystallinum GN=IMT1 PE=1 SV=1	-	-
MA_21130g0010	2432	4792	0.8454	89.1666	5309	0.8516	105.386	GO:0005634//nucleus;GO:0005829//cytosol	GO:0005524//ATP binding;GO:0017111//nucleoside-triphosphatase activity	GO:0009644//response to high light intensity;GO:0034605//cellular response to heat;GO:0042542//response to hydrogen peroxide;GO:0043335//protein unfolding	GO:0005634//nucleus;GO:0005829//cytosol	GO:0005524//ATP binding;GO:0017111//nucleoside-triphosphatase activity	GO:0009644//response to high light intensity;GO:0034605//cellular response to heat;GO:0042542//response to hydrogen peroxide;GO:0043335//protein unfolding	PF00004; AAA|PF07724; AAA_2|PF10431; ClpB_D2-small	-	-	I1HHI3	I1HHI3_BRADI Uncharacterized protein OS=Brachypodium distachyon GN=BRADI2G19540 PE=3 SV=1
MA_10430139g0010	630	4789	0.9984	343.996	4617	0.9984	353.794	GO:0009570//chloroplast stroma	GO:0004386//helicase activity;GO:0003676//nucleic acid binding;GO:0005524//ATP binding;GO:0008113//peptide-methionine-(S)-S-oxide reductase activity	GO:0034599//cellular response to oxidative stress;GO:0055114//oxidation-reduction process;GO:0080167//response to karrikin	GO:0009570//chloroplast stroma	GO:0004386//helicase activity;GO:0003676//nucleic acid binding;GO:0005524//ATP binding;GO:0008113//peptide-methionine-(S)-S-oxide reductase activity	GO:0034599//cellular response to oxidative stress;GO:0055114//oxidation-reduction process;GO:0080167//response to karrikin	PF01625; PMSR	Q9SEC2	MSRA_LACSA Peptide methionine sulfoxide reductase OS=Lactuca sativa PE=2 SV=1	A9NKJ7	A9NKJ7_PICSI Putative uncharacterized protein OS=Picea sitchensis PE=2 SV=1
MA_10429401g0010	1173	4786	0.9957	184.639	7937	0.9983	326.656	GO:0005886//plasma membrane	GO:0004553//hydrolase activity, hydrolyzing O-glycosyl compounds	GO:0010075//regulation of meristem growth;GO:0007389//pattern specification process;GO:0008361//regulation of cell size;GO:0009926//auxin polar transport;GO:0010015//root morphogenesis;GO:0008356//asymmetric cell division	GO:0005886//plasma membrane	GO:0004553//hydrolase activity, hydrolyzing O-glycosyl compounds	GO:0010075//regulation of meristem growth;GO:0007389//pattern specification process;GO:0008361//regulation of cell size;GO:0009926//auxin polar transport;GO:0010015//root morphogenesis;GO:0008356//asymmetric cell division	PF00332; Glyco_hydro_17	-	-	-	-
MA_831591g0010	678	4784	0.9985	319.309	3427	0.9985	244.015	GO:0016023//cytoplasmic membrane-bounded vesicle;GO:0016020//membrane	-	-	GO:0016023//cytoplasmic membrane-bounded vesicle;GO:0016020//membrane	-	-	PF03188; Cytochrom_B561	Q8L856	ACFR1_ARATH Transmembrane ascorbate ferrireductase 1 OS=Arabidopsis thaliana GN=CYB561A PE=1 SV=1	A9NPE1	A9NPE1_PICSI Putative uncharacterized protein OS=Picea sitchensis PE=2 SV=1
MA_10432402g0010	1302	4777	0.8533	166.033	5006	0.8548	185.614	GO:0044464//cell part	GO:0016791//phosphatase activity	GO:0044237//cellular metabolic process	GO:0044464//cell part	GO:0016791//phosphatase activity	GO:0044237//cellular metabolic process	PF05116; S6PP|PF08472; S6PP_C	-	-	A9NXT0	A9NXT0_PICSI Putative uncharacterized protein OS=Picea sitchensis PE=2 SV=1
MA_158671g0010	678	4773	0.9971	318.574	4283	0.9956	304.965	GO:0009535//chloroplast thylakoid membrane	GO:0046872//metal ion binding	GO:0009773//photosynthetic electron transport in photosystem I;GO:0009965//leaf morphogenesis;GO:0030154//cell differentiation;GO:0045893//positive regulation of transcription, DNA-dependent	GO:0009535//chloroplast thylakoid membrane	GO:0046872//metal ion binding	GO:0009773//photosynthetic electron transport in photosystem I;GO:0009965//leaf morphogenesis;GO:0030154//cell differentiation;GO:0045893//positive regulation of transcription, DNA-dependent	PF00301; Rubredoxin	P73068	RUBR_SYNY3 Rubredoxin OS=Synechocystis sp. (strain PCC 6803 / Kazusa) GN=rub PE=3 SV=1	B8LMH7	B8LMH7_PICSI Putative uncharacterized protein OS=Picea sitchensis PE=2 SV=1
MA_79041g0010	342	4773	0.9795	631.56	7459	0.9942	1052.9	GO:0022625//cytosolic large ribosomal subunit;GO:0016020//membrane	GO:0003735//structural constituent of ribosome	GO:0042254//ribosome biogenesis;GO:0006412//translation	GO:0022625//cytosolic large ribosomal subunit;GO:0016020//membrane	GO:0003735//structural constituent of ribosome	GO:0042254//ribosome biogenesis;GO:0006412//translation	PF01247; Ribosomal_L35Ae	Q9C912	R35A3_ARATH 60S ribosomal protein L35a-3 OS=Arabidopsis thaliana GN=RPL35AC PE=3 SV=1	A9NJU9	A9NJU9_PICSI Putative uncharacterized protein OS=Picea sitchensis PE=4 SV=1
MA_96038g0010	1266	4768	0.9487	170.432	5644	0.9471	215.221	GO:0016023//cytoplasmic membrane-bounded vesicle;GO:0071944//cell periphery;GO:0005788//endoplasmic reticulum lumen;GO:0000326//protein storage vacuole;GO:0016020//membrane	GO:0016853//isomerase activity;GO:0016757//transferase activity, transferring glycosyl groups	GO:0010038//response to metal ion;GO:0044763;GO:0048856//anatomical structure development;GO:0050794//regulation of cellular process;GO:0007275//multicellular organismal development;GO:0034975//protein folding in endoplasmic reticulum;GO:0006950//response to stress	GO:0016023//cytoplasmic membrane-bounded vesicle;GO:0071944//cell periphery;GO:0005788//endoplasmic reticulum lumen;GO:0000326//protein storage vacuole;GO:0016020//membrane	GO:0016853//isomerase activity;GO:0016757//transferase activity, transferring glycosyl groups	GO:0010038//response to metal ion;GO:0044763;GO:0048856//anatomical structure development;GO:0050794//regulation of cellular process;GO:0007275//multicellular organismal development;GO:0034975//protein folding in endoplasmic reticulum;GO:0006950//response to stress	PF00085; Thioredoxin|PF13848; Thioredoxin_6	-	-	-	-
MA_10428490g0010	771	4765	0.8573	279.678	6231	0.8949	390.153	GO:0005886//plasma membrane;GO:0005618//cell wall;GO:0022625//cytosolic large ribosomal subunit;GO:0009507//chloroplast	GO:0003735//structural constituent of ribosome	GO:0006412//translation	GO:0005886//plasma membrane;GO:0005618//cell wall;GO:0022625//cytosolic large ribosomal subunit;GO:0009507//chloroplast	GO:0003735//structural constituent of ribosome	GO:0006412//translation	PF01778; Ribosomal_L28e	-	-	A9NKK2	A9NKK2_PICSI Putative uncharacterized protein OS=Picea sitchensis PE=2 SV=1
MA_10426290g0020	633	4765	0.8957	340.65	3967	0.9984	302.545	GO:0009535//chloroplast thylakoid membrane	-	-	GO:0009535//chloroplast thylakoid membrane	-	-	-	-	-	A9NNE8	A9NNE8_PICSI Putative uncharacterized protein OS=Picea sitchensis PE=2 SV=1
MA_9004g0010	870	4760	0.9966	247.592	4775	0.9908	264.963	-	-	GO:0006944//cellular membrane fusion;GO:0048193//Golgi vesicle transport;GO:0000902//cell morphogenesis;GO:0016049//cell growth	-	-	GO:0006944//cellular membrane fusion;GO:0048193//Golgi vesicle transport;GO:0000902//cell morphogenesis;GO:0016049//cell growth	PF02845; CUE	-	-	A9NV65	A9NV65_PICSI Putative uncharacterized protein OS=Picea sitchensis PE=2 SV=1
MA_388691g0010	540	4753	0.9981	398.312	3927	0.9981	351.074	GO:0009535//chloroplast thylakoid membrane	-	GO:0044267//cellular protein metabolic process;GO:0019684//photosynthesis, light reaction;GO:0071840	GO:0009535//chloroplast thylakoid membrane	-	GO:0044267//cellular protein metabolic process;GO:0019684//photosynthesis, light reaction;GO:0071840	PF13326; PSII_Pbs27	Q9LR64	PB27A_ARATH Photosystem II repair protein PSB27-H1, chloroplastic OS=Arabidopsis thaliana GN=PSB27-1 PE=1 SV=1	A9NTN0	A9NTN0_PICSI Putative uncharacterized protein OS=Picea sitchensis PE=2 SV=1
MA_10204459g0010	579	4738	0.9896	370.31	4366	0.9793	364.03	-	-	-	-	-	-	PF00036; efhand|PF13499; EF_hand_5	-	-	A9NMU4	A9NMU4_PICSI Putative uncharacterized protein OS=Picea sitchensis PE=2 SV=1
MA_458810g0010	1467	4735	0.9986	146.063	4914	0.9945	161.71	GO:0005777//peroxisome	GO:0016629//12-oxophytodienoate reductase activity	GO:0050896//response to stimulus;GO:0009695//jasmonic acid biosynthetic process;GO:0031408//oxylipin biosynthetic process	GO:0005777//peroxisome	GO:0016629//12-oxophytodienoate reductase activity	GO:0050896//response to stimulus;GO:0009695//jasmonic acid biosynthetic process;GO:0031408//oxylipin biosynthetic process	PF00724; Oxidored_FMN	-	-	F2DE85	F2DE85_HORVD Predicted protein OS=Hordeum vulgare var. distichum PE=2 SV=1
MA_91881g0010	405	4731	0.9975	528.624	4184	0.9975	498.733	-	GO:0005543//phospholipid binding	-	-	GO:0005543//phospholipid binding	-	PF00169; PH	Q9ST43	PH1_ARATH Pleckstrin homology domain-containing protein 1 OS=Arabidopsis thaliana GN=PH1 PE=2 SV=2	A9NRI0	A9NRI0_PICSI Putative uncharacterized protein OS=Picea sitchensis PE=2 SV=1
MA_53004g0010	1932	4731	0.9995	110.814	4188	0.9984	104.648	-	-	-	-	-	-	PF04873; EIN3	Q9SLH0	EIL1_ARATH ETHYLENE INSENSITIVE 3-like 1 protein OS=Arabidopsis thaliana GN=EIL1 PE=1 SV=1	F6HIW5	F6HIW5_VITVI Putative uncharacterized protein OS=Vitis vinifera GN=VIT_13s0047g00250 PE=4 SV=1
MA_50378g0010	1244	4731	0.9469	172.1	4092	0.9341	158.799	GO:0005829//cytosol;GO:0005730//nucleolus;GO:0009505//plant-type cell wall;GO:0005886//plasma membrane	GO:0003743//translation initiation factor activity;GO:0008026//ATP-dependent helicase activity;GO:0005524//ATP binding	GO:0006413//translational initiation;GO:0046686//response to cadmium ion	GO:0005829//cytosol;GO:0005730//nucleolus;GO:0009505//plant-type cell wall;GO:0005886//plasma membrane	GO:0003743//translation initiation factor activity;GO:0008026//ATP-dependent helicase activity;GO:0005524//ATP binding	GO:0006413//translational initiation;GO:0046686//response to cadmium ion	-	-	-	C6TNV5	C6TNV5_SOYBN Putative uncharacterized protein OS=Glycine max PE=2 SV=1
MA_11267g0020	3009	4725	0.999	71.0606	2955	0.999	47.4097	-	-	-	-	-	-	PF00249; Myb_DNA-binding	-	-	-	-
MA_71038g0010	2373	4723	0.9954	90.0678	4774	0.9962	97.1217	-	GO:0097159//organic cyclic compound binding;GO:1901363	GO:0006996//organelle organization;GO:0048856//anatomical structure development	-	GO:0097159//organic cyclic compound binding;GO:1901363	GO:0006996//organelle organization;GO:0048856//anatomical structure development	PF00630; Filamin	Q5BIM1	TRI45_BOVIN Tripartite motif-containing protein 45 OS=Bos taurus GN=TRIM45 PE=2 SV=1	B9RWC1	B9RWC1_RICCO Putative uncharacterized protein OS=Ricinus communis GN=RCOM_1017950 PE=4 SV=1
MA_118671g0010	2124	4712	0.9675	100.392	4887	0.967	111.076	GO:0005576//extracellular region	-	-	GO:0005576//extracellular region	-	-	-	-	-	A9SYT9	A9SYT9_PHYPA Predicted protein (Fragment) OS=Physcomitrella patens subsp. patens GN=PHYPADRAFT_11961 PE=4 SV=1
MA_161278g0010	3147	4705	0.9962	67.6569	3899	0.972	59.812	GO:0043229//intracellular organelle	GO:0016772//transferase activity, transferring phosphorus-containing groups	GO:0044763;GO:0050896//response to stimulus	GO:0043229//intracellular organelle	GO:0016772//transferase activity, transferring phosphorus-containing groups	GO:0044763;GO:0050896//response to stimulus	PF00069; Pkinase|PF00560; LRR_1|PF08263; LRRNT_2|PF12799; LRR_4|PF13855; LRR_8	-	-	-	-
MA_10435723g0010	836	4698	0.9665	254.306	4327	0.9665	249.869	GO:0009526//plastid envelope;GO:0044434	GO:0016491//oxidoreductase activity;GO:0008270//zinc ion binding;GO:0000166//nucleotide binding	GO:0055114//oxidation-reduction process	GO:0009526//plastid envelope;GO:0044434	GO:0016491//oxidoreductase activity;GO:0008270//zinc ion binding;GO:0000166//nucleotide binding	GO:0055114//oxidation-reduction process	PF00107; ADH_zinc_N|PF08240; ADH_N	-	-	-	-
MA_10431352g0010	7908	4695	0.9925	26.8669	5461	0.9925	33.3378	-	-	-	-	-	-	-	-	-	A5C0S8	A5C0S8_VITVI Putative uncharacterized protein OS=Vitis vinifera GN=VITISV_030961 PE=4 SV=1
MA_129063g0010	1080	4691	0.9787	196.558	3466	0.9667	154.93	-	-	-	-	-	-	PF07859; Abhydrolase_3	-	-	-	-
MA_10432206g0010	3207	4683	0.9975	66.0807	5044	0.9966	75.929	GO:0005829//cytosol;GO:0005618//cell wall;GO:0005643//nuclear pore;GO:0030089//phycobilisome	GO:0008565//protein transporter activity;GO:0016829//lyase activity	GO:0009165//nucleotide biosynthetic process;GO:0052546//cell wall pectin metabolic process;GO:0006886//intracellular protein transport;GO:0052541//plant-type cell wall cellulose metabolic process;GO:0009793//embryo development ending in seed dormancy	GO:0005829//cytosol;GO:0005618//cell wall;GO:0005643//nuclear pore;GO:0030089//phycobilisome	GO:0008565//protein transporter activity;GO:0016829//lyase activity	GO:0009165//nucleotide biosynthetic process;GO:0052546//cell wall pectin metabolic process;GO:0006886//intracellular protein transport;GO:0052541//plant-type cell wall cellulose metabolic process;GO:0009793//embryo development ending in seed dormancy	PF02985; HEAT|PF04510; DUF577|PF13646; HEAT_2	-	-	F6GUN0	F6GUN0_VITVI Putative uncharacterized protein OS=Vitis vinifera GN=VIT_06s0004g00500 PE=4 SV=1
MA_102713g0020	843	4681	0.9964	251.281	5344	0.9976	306.035	GO:0005853//eukaryotic translation elongation factor 1 complex;GO:0005886//plasma membrane	GO:0003746//translation elongation factor activity	GO:0046686//response to cadmium ion;GO:0006414//translational elongation	GO:0005853//eukaryotic translation elongation factor 1 complex;GO:0005886//plasma membrane	GO:0003746//translation elongation factor activity	GO:0046686//response to cadmium ion;GO:0006414//translational elongation	PF00736; EF1_GNE	-	-	A9NKP8	A9NKP8_PICSI Putative uncharacterized protein OS=Picea sitchensis PE=2 SV=1
MA_70588g0010	837	4681	0.9892	253.083	4317	0.9869	248.994	GO:0009941//chloroplast envelope;GO:0009570//chloroplast stroma;GO:0048046//apoplast;GO:0005739//mitochondrion	GO:0046872//metal ion binding;GO:0008237//metallopeptidase activity	GO:0046686//response to cadmium ion;GO:0006508//proteolysis	GO:0009941//chloroplast envelope;GO:0009570//chloroplast stroma;GO:0048046//apoplast;GO:0005739//mitochondrion	GO:0046872//metal ion binding;GO:0008237//metallopeptidase activity	GO:0046686//response to cadmium ion;GO:0006508//proteolysis	-	Q9LJL3	PREP1_ARATH Presequence protease 1, chloroplastic/mitochondrial OS=Arabidopsis thaliana GN=PREP1 PE=1 SV=2	A9SF86	A9SF86_PHYPA Predicted protein OS=Physcomitrella patens subsp. patens GN=PHYPADRAFT_232291 PE=3 SV=1
MA_10430771g0010	828	4678	0.9976	255.67	4835	0.9976	281.902	-	-	-	-	-	-	PF00009; GTP_EFTU	Q8R050	ERF3A_MOUSE Eukaryotic peptide chain release factor GTP-binding subunit ERF3A OS=Mus musculus GN=Gspt1 PE=1 SV=2	B8LNF8	B8LNF8_PICSI Putative uncharacterized protein OS=Picea sitchensis PE=2 SV=1
MA_10435320g0020	2562	4672	0.9965	82.5226	4727	0.9992	89.0714	-	-	-	-	-	-	PF04499; SAPS	Q5H9R7	PP6R3_HUMAN Serine/threonine-protein phosphatase 6 regulatory subunit 3 OS=Homo sapiens GN=PPP6R3 PE=1 SV=2	-	-
MA_109678g0010	777	4672	0.9961	272.102	7251	0.9974	450.514	GO:0005730//nucleolus;GO:0005886//plasma membrane;GO:0022625//cytosolic large ribosomal subunit;GO:0009507//chloroplast	GO:0003735//structural constituent of ribosome	GO:0042254//ribosome biogenesis;GO:0006412//translation	GO:0005730//nucleolus;GO:0005886//plasma membrane;GO:0022625//cytosolic large ribosomal subunit;GO:0009507//chloroplast	GO:0003735//structural constituent of ribosome	GO:0042254//ribosome biogenesis;GO:0006412//translation	PF01248; Ribosomal_L7Ae	-	-	D5ADJ2	D5ADJ2_PICSI Putative uncharacterized protein OS=Picea sitchensis PE=2 SV=1
MA_89872g0010	1344	4662	0.997	156.972	4401	0.9985	158.083	GO:0009536//plastid	GO:0030170//pyridoxal phosphate binding;GO:0004069//L-aspartate:2-oxoglutarate aminotransferase activity;GO:0016829//lyase activity;GO:0080130//L-phenylalanine:2-oxoglutarate aminotransferase activity	GO:0009058//biosynthetic process	GO:0009536//plastid	GO:0030170//pyridoxal phosphate binding;GO:0004069//L-aspartate:2-oxoglutarate aminotransferase activity;GO:0016829//lyase activity;GO:0080130//L-phenylalanine:2-oxoglutarate aminotransferase activity	GO:0009058//biosynthetic process	PF00155; Aminotran_1_2	O53870	DAPC_MYCTU Probable N-succinyldiaminopimelate aminotransferase DapC OS=Mycobacterium tuberculosis GN=dapC PE=1 SV=1	B8LMH5	B8LMH5_PICSI Putative uncharacterized protein OS=Picea sitchensis PE=2 SV=1
MA_12053g0010	1086	4661	0.9963	194.222	2754	0.9945	122.424	GO:0005634//nucleus	GO:0003700//sequence-specific DNA binding transcription factor activity;GO:0000976//transcription regulatory region sequence-specific DNA binding	GO:0006355//regulation of transcription, DNA-dependent	GO:0005634//nucleus	GO:0003700//sequence-specific DNA binding transcription factor activity;GO:0000976//transcription regulatory region sequence-specific DNA binding	GO:0006355//regulation of transcription, DNA-dependent	PF00046; Homeobox|PF02183; HALZ	-	-	-	-
MA_1948g0010	1911	4645	0.944	109.995	4544	0.9435	114.791	GO:0005737//cytoplasm;GO:0005886//plasma membrane;GO:0005634//nucleus	GO:0046982//protein heterodimerization activity;GO:0003700//sequence-specific DNA binding transcription factor activity;GO:0042803//protein homodimerization activity	GO:0009819//drought recovery;GO:0009873//ethylene mediated signaling pathway;GO:0009753//response to jasmonic acid stimulus;GO:2000377//regulation of reactive oxygen species metabolic process;GO:0009962//regulation of flavonoid biosynthetic process;GO:0042538//hyperosmotic salinity response;GO:0000303//response to superoxide;GO:0009644//response to high light intensity;GO:0010150//leaf senescence…	GO:0005737//cytoplasm;GO:0005886//plasma membrane;GO:0005634//nucleus	GO:0046982//protein heterodimerization activity;GO:0003700//sequence-specific DNA binding transcription factor activity;GO:0042803//protein homodimerization activity	GO:0009819//drought recovery;GO:0009873//ethylene mediated signaling pathway;GO:0009753//response to jasmonic acid stimulus;GO:2000377//regulation of reactive oxygen species metabolic process;GO:0009962//regulation of flavonoid biosynthetic process;GO:0042538//hyperosmotic salinity response;GO:0000303//response to superoxide;GO:0009644//response to high light intensity;GO:0010150//leaf senescence…	PF02365; NAM	-	-	B8LQV4	B8LQV4_PICSI Putative uncharacterized protein OS=Picea sitchensis PE=2 SV=1
MA_97345g0010	2154	4642	0.9995	97.5233	3530	0.9935	79.1153	-	GO:0008661//1-deoxy-D-xylulose-5-phosphate synthase activity	GO:0016114//terpenoid biosynthetic process	-	GO:0008661//1-deoxy-D-xylulose-5-phosphate synthase activity	GO:0016114//terpenoid biosynthetic process	PF02779; Transket_pyr|PF02780; Transketolase_C|PF13292; DXP_synthase_N	O78328	DXS_CAPAN Probable 1-deoxy-D-xylulose-5-phosphate synthase, chloroplastic OS=Capsicum annuum GN=TKT2 PE=2 SV=1	A7LA00	A7LA00_PICAB 1-deoxy-D-xylulose 5-phosphate synthase type I OS=Picea abies GN=DXS1 PE=2 SV=1
MA_10433809g0010	1359	4632	0.9971	154.24	4128	0.9993	146.64	GO:0005773//vacuole	GO:0004046//aminoacylase activity;GO:0008237//metallopeptidase activity	GO:0010043//response to zinc ion;GO:0006520//cellular amino acid metabolic process;GO:0006508//proteolysis	GO:0005773//vacuole	GO:0004046//aminoacylase activity;GO:0008237//metallopeptidase activity	GO:0010043//response to zinc ion;GO:0006520//cellular amino acid metabolic process;GO:0006508//proteolysis	PF01546; Peptidase_M20|PF07687; M20_dimer	Q99JW2	ACY1_MOUSE Aminoacylase-1 OS=Mus musculus GN=Acy1 PE=1 SV=1	F6I0Q2	F6I0Q2_VITVI Putative uncharacterized protein OS=Vitis vinifera GN=VIT_03s0038g04040 PE=4 SV=1
MA_10431543g0010	2352	4631	0.8907	89.1018	3958	0.8907	81.24	-	GO:0016787//hydrolase activity	GO:0009987//cellular process;GO:0009628//response to abiotic stimulus	-	GO:0016787//hydrolase activity	GO:0009987//cellular process;GO:0009628//response to abiotic stimulus	PF00481; PP2C	P49597	P2C56_ARATH Protein phosphatase 2C 56 OS=Arabidopsis thaliana GN=ABI1 PE=1 SV=2	D5A8K0	D5A8K0_PICSI Putative uncharacterized protein OS=Picea sitchensis PE=2 SV=1
MA_35841g0010	1266	4607	0.9897	164.677	4189	0.9889	159.738	-	GO:0035251//UDP-glucosyltransferase activity	GO:0009636//response to toxic substance;GO:0009651//response to salt stress;GO:0042178//xenobiotic catabolic process;GO:0018130;GO:0009699//phenylpropanoid biosynthetic process;GO:0050794//regulation of cellular process	-	GO:0035251//UDP-glucosyltransferase activity	GO:0009636//response to toxic substance;GO:0009651//response to salt stress;GO:0042178//xenobiotic catabolic process;GO:0018130;GO:0009699//phenylpropanoid biosynthetic process;GO:0050794//regulation of cellular process	PF00201; UDPGT	-	-	-	-
MA_18241g0010	4407	4602	0.9424	47.2555	4941	0.9639	54.1257	-	-	-	-	-	-	PF02671; PAH|PF08295; Sin3_corepress	O04539	SNL4_ARATH Paired amphipathic helix protein Sin3-like 4 OS=Arabidopsis thaliana GN=SNL4 PE=3 SV=3	F6HPJ0	F6HPJ0_VITVI Putative uncharacterized protein OS=Vitis vinifera GN=VIT_01s0026g01010 PE=4 SV=1
MA_80318g0010	1368	4600	0.9978	152.167	4630	0.9978	163.39	-	-	-	-	-	-	-	-	-	-	-
[truncated: 21,258 more rows]
