# Supplementary material for: Transcriptome Analysis Reveals that Red and Blue Light Regulate Growth and Phytohormone Metabolism in Norway Spruce [Picea abies (L.) Karst.]
Source: PLoS One. 2015 Aug 3;10(8):e0127896. doi: 10.1371/journal.pone.0127896 (PMC4523189; doi:10.1371/journal.pone.0127896)
Supplement: S3 Table — (XLS) [file pone.0127896.s003.xls]

## Sheet: Sheet1
GeneID	Length	hong_97-123-Expression	lan_98-123-Expression	hong_97-123-RPKM	lan_98-123-RPKM	log2 Ratio(lan_98-123/hong_97-123)	Up-Down-Regulation(lan_98-123/hong_97-123)	P-value	FDR	GO Component	GO Function	GO Process	pfamID_annotation	uniprot_sprotID	uniprot_sprot_annotation	TremblID	Trembl_annotation
MA_136975g0010	528	0	82	0.001	7.49742	12.8722	Up	1.35294e-26	1.92851e-25	-	-	-	PF00240; ubiquitin	-	-	Q40164	Q40164_SOLLC Ubiquitin OS=Solanum lycopersicum PE=4 SV=1
MA_15468g0010	258	0	33	0.001	6.17484	12.5922	Up	3.8097e-11	2.50435e-10	-	-	-	-	-	-	-	-
MA_9522457g0010	306	0	37	0.001	5.8373	12.5111	Up	2.08784e-12	1.50318e-11	-	-	-	-	-	-	B8LQ89	B8LQ89_PICSI Putative uncharacterized protein OS=Picea sitchensis PE=4 SV=1
MA_10215210g0010	375	0	40	0.001	5.14945	12.3302	Up	2.36484e-13	1.8058e-12	-	-	-	-	-	-	-	-
MA_173937g0010	456	0	44	0.001	4.65822	12.1856	Up	1.29602e-14	1.07136e-13	-	-	-	-	-	-	-	-
MA_807821g0010	395	0	32	0.001	3.91097	11.9333	Up	7.87388e-11	5.05769e-10	-	GO:0008234//cysteine-type peptidase activity	GO:0006508//proteolysis	-	-	-	-	-
MA_914887g0010	336	0	25	0.001	3.59197	11.8106	Up	1.26846e-08	6.70891e-08	-	-	-	-	-	-	F6GU05	F6GU05_VITVI Putative uncharacterized protein OS=Vitis vinifera GN=VIT_06s0004g02860 PE=4 SV=1
MA_126287g0010	621	0	46	0.001	3.576	11.8041	Up	3.03398e-15	2.61249e-14	-	-	-	PF13639; zf-RING_2	-	-	-	-
MA_623920g0010	528	0	33	0.001	3.01725	11.559	Up	3.8097e-11	2.50585e-10	-	-	-	-	-	-	-	-
MA_205724g0010	548	0	33	0.001	2.90713	11.5054	Up	3.8097e-11	2.5066e-10	-	-	-	PF04525; Tub_2	-	-	M0T2S9	M0T2S9_MUSAM Uncharacterized protein OS=Musa acuminata subsp. malaccensis PE=4 SV=1
MA_10358874g0010	309	0	18	0.001	2.8122	11.4575	Up	2.04344e-06	8.4733e-06	GO:0048046//apoplast	GO:0005507//copper ion binding;GO:0052716//hydroquinone:oxygen oxidoreductase activity	GO:0009414//response to water deprivation;GO:0046274//lignin catabolic process;GO:0055114//oxidation-reduction process	PF07732; Cu-oxidase_3	-	-	-	-
MA_8784268g0010	617	0	31	0.001	2.42554	11.2441	Up	1.62737e-10	1.02022e-09	GO:0005576//extracellular region;GO:0016020//membrane	-	GO:0009664//plant-type cell wall organization;GO:0006949//syncytium formation	-	-	-	-	-
MA_41022g0010	261	0	13	0.001	2.40455	11.2316	Up	7.70646e-05	0.000257113	-	-	-	-	-	-	-	-
MA_166754g0010	747	0	33	0.001	2.13268	11.0584	Up	3.8097e-11	2.5051e-10	-	GO:0020037//heme binding;GO:0046872//metal ion binding;GO:0004601//peroxidase activity	GO:0055114//oxidation-reduction process;GO:0006979//response to oxidative stress	PF00141; peroxidase	-	-	-	-
MA_159453g0010	618	0	27	0.001	2.10915	11.0424	Up	2.96948e-09	1.6718e-08	-	GO:0008270//zinc ion binding	-	PF13639; zf-RING_2	-	-	-	-
MA_586g0010	351	0	15	0.001	2.06308	11.0106	Up	1.80409e-05	6.58636e-05	-	GO:0046872//metal ion binding;GO:0035299//inositol pentakisphosphate 2-kinase activity;GO:0005524//ATP binding	GO:0016310//phosphorylation;GO:0030001//metal ion transport	PF00403; HMA	-	-	F6H1I7	F6H1I7_VITVI Putative uncharacterized protein OS=Vitis vinifera GN=VIT_18s0001g12930 PE=4 SV=1
MA_175142g0010	492	0	21	0.001	2.06056	11.0088	Up	2.31456e-07	1.07573e-06	-	-	-	-	-	-	-	-
MA_165742g0010	333	0	14	0.001	2.02962	10.987	Up	3.7287e-05	0.000130228	-	-	-	-	-	-	-	-
MA_723237g0010	381	0	16	0.001	2.02734	10.9854	Up	8.72892e-06	3.32981e-05	-	GO:0016491//oxidoreductase activity;GO:0005488//binding	-	PF00067; p450	-	-	-	-
MA_374866g0010	294	0	12	0.001	1.97045	10.9443	Up	0.000159277	0.000505623	-	GO:0016772//transferase activity, transferring phosphorus-containing groups	-	PF00069; Pkinase	P15792	KPK1_PHAVU Protein kinase PVPK-1 OS=Phaseolus vulgaris PE=2 SV=1	K4BQ16	K4BQ16_SOLLC Uncharacterized protein OS=Solanum lycopersicum GN=Solyc04g015130.2 PE=4 SV=1
MA_750767g0010	442	0	18	0.001	1.96599	10.941	Up	2.04344e-06	8.46849e-06	-	-	-	-	-	-	-	-
MA_5031777g0010	297	0	12	0.001	1.95055	10.9297	Up	0.000159277	0.00050533	-	-	-	-	-	-	-	-
MA_813524g0010	426	0	17	0.001	1.92651	10.9118	Up	4.2234e-06	1.6807e-05	-	-	-	PF04398; DUF538	-	-	D5A8L5	D5A8L5_PICSI Putative uncharacterized protein OS=Picea sitchensis PE=2 SV=1
MA_130008g0010	456	0	18	0.001	1.90563	10.8961	Up	2.04344e-06	8.46529e-06	GO:0044424//intracellular part	GO:0016491//oxidoreductase activity;GO:0004871//signal transducer activity	GO:0000160//two-component signal transduction system (phosphorelay);GO:0009736//cytokinin mediated signaling pathway	PF01627; Hpt	-	-	-	-
MA_132217g0010	330	0	13	0.001	1.90178	10.8931	Up	7.70646e-05	0.000257191	GO:0005576//extracellular region	-	GO:0009739//response to gibberellin stimulus	PF02704; GASA	-	-	D7MT35	D7MT35_ARALL Gibberellin-regulated family protein OS=Arabidopsis lyrata subsp. lyrata GN=ARALYDRAFT_496121 PE=4 SV=1
MA_51912g0030	408	0	16	0.001	1.89318	10.8866	Up	8.72892e-06	3.32749e-05	-	-	GO:0009733//response to auxin stimulus	PF02519; Auxin_inducible	-	-	-	-
MA_10436564g0020	666	0	24	0.001	1.73968	10.7646	Up	2.62166e-08	1.34412e-07	GO:0048046//apoplast	GO:0052716//hydroquinone:oxygen oxidoreductase activity;GO:0005507//copper ion binding	GO:0046274//lignin catabolic process;GO:0055114//oxidation-reduction process	PF00394; Cu-oxidase|PF07732; Cu-oxidase_3	-	-	F4MKL7	F4MKL7_PINPS Laccase OS=Pinus pinaster GN=Lac2 PE=2 SV=1
MA_939354g0010	531	0	18	0.001	1.63648	10.6764	Up	2.04344e-06	8.4701e-06	GO:0005576//extracellular region;GO:0005886//plasma membrane	GO:0004553//hydrolase activity, hydrolyzing O-glycosyl compounds	-	PF07983; X8	O65399	E131_ARATH Glucan endo-1,3-beta-glucosidase 1 OS=Arabidopsis thaliana GN=At1g11820 PE=1 SV=3	A9NQD5	A9NQD5_PICSI Putative uncharacterized protein OS=Picea sitchensis PE=2 SV=1
MA_57140g0010	1644	0	55	0.001	1.61507	10.6574	Up	4.4089e-18	4.39347e-17	GO:0005576//extracellular region	GO:0046872//metal ion binding;GO:0016491//oxidoreductase activity	GO:0044710	PF00394; Cu-oxidase|PF07731; Cu-oxidase_2|PF07732; Cu-oxidase_3	-	-	-	-
MA_10367g0010	371	0	12	0.001	1.56149	10.6087	Up	0.000159277	0.000505476	-	-	-	-	-	-	-	-
MA_10128265g0010	384	0	12	0.001	1.50863	10.559	Up	0.000159277	0.000505842	-	-	-	PF14368; LTP_2	-	-	-	-
MA_57598g0010	486	0	15	0.001	1.49	10.5411	Up	1.80409e-05	6.58965e-05	-	-	-	PF00582; Usp	-	-	-	-
MA_14420g0010	651	0	20	0.001	1.48314	10.5344	Up	4.78374e-07	2.14818e-06	-	GO:0004866//endopeptidase inhibitor activity	GO:0010951//negative regulation of endopeptidase activity	PF00197; Kunitz_legume	P29421	IAAS_ORYSJ Alpha-amylase/subtilisin inhibitor OS=Oryza sativa subsp. japonica GN=RASI PE=1 SV=2	B8LNR6	B8LNR6_PICSI Putative uncharacterized protein OS=Picea sitchensis PE=2 SV=1
MA_4491635g0010	462	0	14	0.001	1.46291	10.5146	Up	3.7287e-05	0.00013027	-	-	-	PF05553; DUF761	-	-	A9P068	A9P068_PICSI Putative uncharacterized protein OS=Picea sitchensis PE=2 SV=1
MA_105438g0010	468	0	14	0.001	1.44416	10.496	Up	3.7287e-05	0.000130145	-	-	-	-	-	-	-	-
MA_476g0010	504	0	15	0.001	1.43679	10.4886	Up	1.80409e-05	6.58527e-05	-	-	-	-	-	-	-	-
MA_5277138g0010	381	0	11	0.001	1.3938	10.4448	Up	0.000329194	0.000994477	-	-	-	PF00257; Dehydrin	-	-	A9P1A8	A9P1A8_PICSI Putative uncharacterized protein OS=Picea sitchensis PE=2 SV=1
MA_194304g0010	426	0	12	0.001	1.35989	10.4093	Up	0.000159277	0.000505769	-	-	-	-	-	-	-	-
MA_8431g0010	507	0	14	0.001	1.33307	10.3805	Up	3.7287e-05	0.000130125	-	-	-	PF03061; 4HBT	Q9CQR4	ACO13_MOUSE Acyl-coenzyme A thioesterase 13 OS=Mus musculus GN=Acot13 PE=1 SV=1	B8LQB7	B8LQB7_PICSI Putative uncharacterized protein OS=Picea sitchensis PE=2 SV=1
MA_451290g0010	568	0	15	0.001	1.2749	10.3162	Up	1.80409e-05	6.58417e-05	-	-	-	-	-	-	-	-
MA_44340g0010	495	0	13	0.001	1.26786	10.3082	Up	7.70646e-05	0.000257152	-	-	-	-	-	-	-	-
MA_8307592g0010	643	0	16	0.001	1.20127	10.2303	Up	8.72892e-06	3.32807e-05	-	-	-	PF00931; NB-ARC	-	-	-	-
MA_9546490g0010	456	0	11	0.001	1.16455	10.1856	Up	0.000329194	0.000994751	-	-	-	-	-	-	B8LP90	B8LP90_PICSI Putative uncharacterized protein OS=Picea sitchensis PE=2 SV=1
MA_497941g0010	510	0	12	0.001	1.13591	10.1496	Up	0.000159277	0.000505696	-	-	-	-	-	-	-	-
MA_10432715g0010	1891	0	44	0.001	1.12329	10.1335	Up	1.29602e-14	1.07096e-13	GO:0005576//extracellular region	GO:0046872//metal ion binding;GO:0016491//oxidoreductase activity	GO:0044710	PF00394; Cu-oxidase|PF07731; Cu-oxidase_2|PF07732; Cu-oxidase_3	-	-	-	-
MA_94838g0010	474	0	11	0.001	1.12033	10.1297	Up	0.000329194	0.000995026	-	-	-	PF02519; Auxin_inducible	-	-	F6I1N4	F6I1N4_VITVI Putative uncharacterized protein OS=Vitis vinifera GN=VIT_01s0146g00180 PE=4 SV=1
MA_8527121g0010	2037	0	46	0.001	1.09018	10.0904	Up	3.03398e-15	2.61351e-14	-	-	-	-	-	-	F0V847	F0V847_NEOCL Putative uncharacterized protein OS=Neospora caninum (strain Liverpool) GN=NCLIV_003730 PE=4 SV=1
MA_123068g0010	879	0	19	0.001	1.04351	10.0272	Up	9.88702e-07	4.27184e-06	GO:0005576//extracellular region	GO:0016899//oxidoreductase activity, acting on the CH-OH group of donors, oxygen as acceptor	GO:0010014//meristem initiation;GO:0042546//cell wall biogenesis;GO:0044036//cell wall macromolecule metabolic process;GO:0010089//xylem development	PF04030; ALO	-	-	-	-
MA_188586g0010	606	0	13	0.001	1.03562	10.0163	Up	7.70646e-05	0.000257387	GO:0005634//nucleus	-	GO:0009733//response to auxin stimulus;GO:0006816//calcium ion transport	PF02519; Auxin_inducible	-	-	E0Z6M6	E0Z6M6_PICSI Auxin responsive family-like protein (Fragment) OS=Picea sitchensis PE=2 SV=1
MA_23430g0010	675	0	14	0.001	1.00128	9.96763	Up	3.7287e-05	0.000130104	GO:0009536//plastid;GO:0005634//nucleus	GO:0016301//kinase activity;GO:0005515//protein binding;GO:0003677//DNA binding;GO:0000156//phosphorelay response regulator activity	GO:0031537//regulation of anthocyanin metabolic process;GO:0048831//regulation of shoot system development;GO:0010200//response to chitin;GO:0006355//regulation of transcription, DNA-dependent;GO:0016310//phosphorylation;GO:0019827//stem cell maintenance;GO:0010029//regulation of seed germination;GO:0000160//two-component signal transduction system (phosphorelay);GO:0009736//cytokinin mediated si…	PF00072; Response_reg	Q9ZWS7	ARR7_ARATH Two-component response regulator ARR7 OS=Arabidopsis thaliana GN=ARR7 PE=1 SV=1	-	-
MA_665331g0010	792	0	16	0.001	0.975274	9.92966	Up	8.72892e-06	3.32923e-05	GO:0016023//cytoplasmic membrane-bounded vesicle	GO:0016301//kinase activity	-	PF07714; Pkinase_Tyr	-	-	D5A9B2	D5A9B2_PICSI Putative uncharacterized protein OS=Picea sitchensis PE=2 SV=1
MA_435048g0010	911	0	18	0.001	0.953863	9.89764	Up	2.04344e-06	8.4717e-06	-	-	-	PF07719; TPR_2|PF13414; TPR_11	P26882	PPID_BOVIN Peptidyl-prolyl cis-trans isomerase D OS=Bos taurus GN=PPID PE=1 SV=6	D8QTB3	D8QTB3_SELML Putative uncharacterized protein OS=Selaginella moellendorffii GN=SELMODRAFT_403168 PE=4 SV=1
MA_257043g0010	1173	0	23	0.001	0.946589	9.88659	Up	5.41842e-08	2.70034e-07	-	-	-	PF01734; Patatin	-	-	-	-
MA_10108066g0010	1431	0	28	0.001	0.944605	9.88357	Up	1.43675e-09	8.32397e-09	-	GO:0016757//transferase activity, transferring glycosyl groups	-	PF00201; UDPGT	-	-	D5AAL5	D5AAL5_PICSI Putative uncharacterized protein OS=Picea sitchensis PE=2 SV=1
MA_9910392g0010	990	0	19	0.001	0.92651	9.85566	Up	9.88702e-07	4.27437e-06	GO:0043229//intracellular organelle;GO:0005737//cytoplasm	GO:0016787//hydrolase activity	-	PF00657; Lipase_GDSL	Q9M153	GDL61_ARATH GDSL esterase/lipase At4g01130 OS=Arabidopsis thaliana GN=At4g01130 PE=2 SV=1	B8LMG5	B8LMG5_PICSI Putative uncharacterized protein OS=Picea sitchensis PE=2 SV=1
MA_22751g0010	1286	0	24	0.001	0.900953	9.81531	Up	2.62166e-08	1.34381e-07	-	-	-	-	-	-	-	-
MA_62474g0010	1128	0	21	0.001	0.898756	9.81179	Up	2.31456e-07	1.0755e-06	GO:0043231//intracellular membrane-bounded organelle;GO:0005576//extracellular region	GO:0008234//cysteine-type peptidase activity	GO:0006970//response to osmotic stress;GO:0006508//proteolysis	PF00112; Peptidase_C1|PF08246; Inhibitor_I29	P25804	CYSP_PEA Cysteine proteinase 15A OS=Pisum sativum PE=1 SV=1	D5ABL3	D5ABL3_PICSI Putative uncharacterized protein OS=Picea sitchensis PE=2 SV=1
MA_10436028g0010	699	0	13	0.001	0.897838	9.81031	Up	7.70646e-05	0.000257308	-	-	-	PF13639; zf-RING_2	-	-	-	-
MA_1857g0010	1041	0	19	0.001	0.881119	9.78319	Up	9.88702e-07	4.27268e-06	GO:0005783//endoplasmic reticulum	GO:0016491//oxidoreductase activity	GO:0044036//cell wall macromolecule metabolic process;GO:0010073//meristem maintenance;GO:0010089//xylem development	PF00106; adh_short	Q8TC12	RDH11_HUMAN Retinol dehydrogenase 11 OS=Homo sapiens GN=RDH11 PE=1 SV=2	D5ADW2	D5ADW2_PICSI Putative uncharacterized protein OS=Picea sitchensis PE=2 SV=1
MA_233928g0020	609	0	11	0.001	0.871981	9.76815	Up	0.000329194	0.000994614	-	-	-	-	-	-	-	-
MA_12866g0010	795	0	14	0.001	0.850144	9.73156	Up	3.7287e-05	0.000130249	GO:0005634//nucleus	GO:0003700//sequence-specific DNA binding transcription factor activity;GO:0000976//transcription regulatory region sequence-specific DNA binding	GO:0006355//regulation of transcription, DNA-dependent	PF00046; Homeobox	-	-	-	-
MA_170257g0010	942	0	16	0.001	0.819975	9.67944	Up	8.72892e-06	3.32865e-05	GO:0016023//cytoplasmic membrane-bounded vesicle	GO:0046872//metal ion binding;GO:0020037//heme binding;GO:0004601//peroxidase activity	GO:0006979//response to oxidative stress;GO:0055114//oxidation-reduction process	PF00141; peroxidase	-	-	-	-
MA_8268940g0010	907	0	15	0.001	0.798391	9.64095	Up	1.80409e-05	6.58856e-05	-	GO:0016740//transferase activity	-	PF00891; Methyltransf_2|PF08100; Dimerisation	Q43609	COMT1_PRUDU Caffeic acid 3-O-methyltransferase OS=Prunus dulcis GN=COMT1 PE=2 SV=1	-	-
MA_126735g0010	669	0	11	0.001	0.793777	9.63259	Up	0.000329194	0.000994888	-	-	-	PF04525; Tub_2	-	-	-	-
MA_19934g0010	859	0	14	0.001	0.786804	9.61986	Up	3.7287e-05	0.000130187	GO:0005739//mitochondrion	-	GO:0009686//gibberellin biosynthetic process;GO:0009740//gibberellic acid mediated signaling pathway	-	-	-	-	-
MA_565283g0010	1314	0	20	0.001	0.734795	9.5212	Up	4.78374e-07	2.14862e-06	GO:0043231//intracellular membrane-bounded organelle	-	-	PF01697; Glyco_transf_92	B9S2H4	Y232_RICCO UPF0392 protein RCOM_0530710 OS=Ricinus communis GN=RCOM_0699480 PE=3 SV=1	F6HPI8	F6HPI8_VITVI Putative uncharacterized protein OS=Vitis vinifera GN=VIT_01s0026g01030 PE=4 SV=1
MA_152453g0010	1002	0	15	0.001	0.722695	9.49724	Up	1.80409e-05	6.59075e-05	-	-	-	PF00657; Lipase_GDSL	-	-	-	-
MA_179987g0010	753	0	11	0.001	0.705228	9.46195	Up	0.000329194	0.000995163	-	-	-	PF00314; Thaumatin	-	-	D5AEF8	D5AEF8_PICSI Putative uncharacterized protein OS=Picea sitchensis PE=2 SV=1
MA_164059g0040	1026	0	14	0.001	0.658737	9.36356	Up	3.7287e-05	0.000130166	-	GO:0043167//ion binding	-	PF13519; VWA_2	-	-	-	-
MA_10222777g0010	966	0	12	0.001	0.599702	9.2281	Up	0.000159277	0.000505403	-	-	-	PF00076; RRM_1	-	-	-	-
MA_69857g0010	1461	0	18	0.001	0.594777	9.2162	Up	2.04344e-06	8.46689e-06	-	GO:0016740//transferase activity	-	PF00201; UDPGT	-	-	-	-
MA_7962954g0010	1008	0	12	0.001	0.574715	9.1667	Up	0.000159277	0.000505916	-	-	-	-	-	-	-	-
MA_178006g0010	1095	0	13	0.001	0.57314	9.16274	Up	7.70646e-05	0.000257348	-	-	-	PF03181; BURP	-	-	-	-
MA_2207g0010	1335	0	15	0.001	0.542428	9.08329	Up	1.80409e-05	6.59185e-05	-	-	GO:0048573//photoperiodism, flowering	-	-	-	-	-
MA_7825g0010	2316	0	26	0.001	0.541959	9.08204	Up	6.13732e-09	3.35951e-08	-	-	-	PF00082; Peptidase_S8|PF02225; PA	-	-	A9NWV5	A9NWV5_PICSI Putative uncharacterized protein OS=Picea sitchensis PE=2 SV=1
MA_8814g0010	984	0	11	0.001	0.539671	9.07594	Up	0.000329194	0.00099434	GO:0016023//cytoplasmic membrane-bounded vesicle	GO:0016614//oxidoreductase activity, acting on CH-OH group of donors	-	PF01565; FAD_binding_4	Q9ZBU1	XYOA_STRCO Probable xylitol oxidase OS=Streptomyces coelicolor (strain ATCC BAA-471 / A3(2) / M145) GN=xyoA PE=1 SV=1	F6H3E8	F6H3E8_VITVI Putative uncharacterized protein OS=Vitis vinifera GN=VIT_04s0008g03640 PE=4 SV=1
MA_10434031g0010	1734	0	19	0.001	0.528976	9.04706	Up	9.88702e-07	4.27352e-06	-	GO:0016787//hydrolase activity	-	PF01095; Pectinesterase|PF04043; PMEI	-	-	-	-
MA_733g0010	1212	0	12	0.001	0.477981	8.90081	Up	0.000159277	0.000505184	-	GO:1901363;GO:0097159//organic cyclic compound binding	-	PF00931; NB-ARC	-	-	-	-
MA_253750g0010	1434	0	14	0.001	0.471314	8.88055	Up	3.7287e-05	0.000130332	-	-	-	PF02458; Transferase	-	-	-	-
MA_10030456g0010	1449	0	13	0.001	0.433118	8.75862	Up	7.70646e-05	0.00025723	-	GO:0020037//heme binding;GO:0016705//oxidoreductase activity, acting on paired donors, with incorporation or reduction of molecular oxygen;GO:0005506//iron ion binding;GO:0009055//electron carrier activity	GO:0055114//oxidation-reduction process	PF00067; p450	-	-	-	-
MA_484656g0010	1613	0	14	0.001	0.419011	8.71084	Up	3.7287e-05	0.000130208	-	-	-	PF00931; NB-ARC	-	-	-	-
MA_74197g0010	1533	0	13	0.001	0.409386	8.67732	Up	7.70646e-05	0.000257269	-	-	-	-	-	-	-	-
MA_10245227g0010	1959	0	15	0.001	0.369648	8.53001	Up	1.80409e-05	6.58746e-05	GO:0016021//integral to membrane;GO:0009507//chloroplast	GO:0008271//secondary active sulfate transmembrane transporter activity	GO:0008272//sulfate transport;GO:0055085//transmembrane transport	PF00916; Sulfate_transp|PF01740; STAS|PF13792; Sulfate_tra_GLY	-	-	-	-
MA_106297g0010	1575	0	12	0.001	0.367818	8.52285	Up	0.000159277	0.000505257	-	GO:0004672//protein kinase activity	GO:0016310//phosphorylation	PF00069; Pkinase	Q9FZ36	M3K2_ARATH Mitogen-activated protein kinase kinase kinase 2 OS=Arabidopsis thaliana GN=ANP2 PE=2 SV=1	-	-
MA_64875g0010	1602	0	12	0.001	0.361618	8.49832	Up	0.000159277	0.000505549	GO:0009506//plasmodesma	GO:0046872//metal ion binding;GO:0016491//oxidoreductase activity;GO:0019825//oxygen binding	GO:0033466//trans-zeatin biosynthetic process	PF00067; p450	Q9ZW95	C7352_ARATH Cytokinin hydroxylase OS=Arabidopsis thaliana GN=CYP735A2 PE=1 SV=1	M0SCK6	M0SCK6_MUSAM Uncharacterized protein OS=Musa acuminata subsp. malaccensis PE=3 SV=1
MA_102961g0010	2130	0	14	0.001	0.317307	8.30974	Up	3.7287e-05	0.000130291	-	-	-	PF02458; Transferase	-	-	-	-
MA_958384g0010	213	1	173	0.212456	39.2101	7.52792	Up	2.49622e-53	7.40523e-52	-	-	-	-	-	-	A9NMY8	A9NMY8_PICSI Putative uncharacterized protein OS=Picea sitchensis PE=4 SV=1
MA_25086g0010	3777	0	14	0.001	0.178942	7.48335	Up	3.7287e-05	0.000130311	GO:0005886//plasma membrane	GO:0004672//protein kinase activity;GO:0005524//ATP binding;GO:0005515//protein binding	GO:0009944//polarity specification of adaxial/abaxial axis;GO:0048519//negative regulation of biological process;GO:0006468//protein phosphorylation;GO:0010223//secondary shoot formation;GO:0010075//regulation of meristem growth;GO:0010014//meristem initiation;GO:0009887//organ morphogenesis;GO:0010051//xylem and phloem pattern formation;GO:0010089//xylem development;GO:0048439//flower morphogene…	PF00069; Pkinase|PF00560; LRR_1|PF08263; LRRNT_2	-	-	-	-
MA_927631g0010	615	1	128	0.0735824	10.0477	7.09329	Up	2.86688e-39	6.15579e-38	-	GO:0015198//oligopeptide transporter activity	GO:0009725//response to hormone stimulus;GO:0043200//response to amino acid stimulus;GO:0006857//oligopeptide transport;GO:0006950//response to stress;GO:0014070//response to organic cyclic compound;GO:0051707//response to other organism	PF00854; PTR2	Q9FNL7	PTR3_ARATH Peptide transporter PTR3-A OS=Arabidopsis thaliana GN=PTR3-A PE=2 SV=1	M5XVS3	M5XVS3_PRUPE Uncharacterized protein OS=Prunus persica GN=PRUPE_ppa003209mg PE=4 SV=1
MA_10394370g0010	1521	1	115	0.0297523	3.65006	6.93878	Up	3.24246e-35	6.27955e-34	GO:0005618//cell wall;GO:0016023//cytoplasmic membrane-bounded vesicle	GO:0004553//hydrolase activity, hydrolyzing O-glycosyl compounds	GO:0008152//metabolic process	PF00232; Glyco_hydro_1	-	-	-	-
MA_603032g0010	324	2	145	0.279341	21.605	6.2732	Up	5.43434e-43	1.27692e-41	-	-	-	PF03018; Dirigent	-	-	-	-
MA_1063600g0010	3252	2	126	0.027831	1.87047	6.07057	Up	4.04442e-37	8.27879e-36	GO:0005886//plasma membrane	GO:0004672//protein kinase activity	GO:0007165//signal transduction;GO:0008152//metabolic process	PF00069; Pkinase|PF00560; LRR_1|PF08263; LRRNT_2|PF13855; LRR_8	-	-	R0EVG1	R0EVG1_9BRAS Uncharacterized protein OS=Capsella rubella GN=CARUB_v10025776mg PE=4 SV=1
MA_196396g0010	2180	2	110	0.0415167	2.43595	5.87465	Up	3.44376e-32	6.04464e-31	-	-	-	-	-	-	-	-
MA_76618g0010	1539	2	89	0.0588086	2.79179	5.56902	Up	9.56102e-26	1.31994e-24	GO:0005576//extracellular region	GO:0010295//(+)-abscisic acid 8'-hydroxylase activity;GO:0009055//electron carrier activity;GO:0019825//oxygen binding;GO:0020037//heme binding;GO:0005506//iron ion binding	GO:0022900//electron transport chain;GO:0009414//response to water deprivation;GO:0010114//response to red light;GO:0046345//abscisic acid catabolic process;GO:0032940//secretion by cell;GO:0010200//response to chitin;GO:0030912;GO:0009737//response to abscisic acid stimulus;GO:0048838//release of seed from dormancy;GO:0050832//defense response to fungus	PF00067; p450	Q949P1	ABAH1_ARATH Abscisic acid 8'-hydroxylase 1 OS=Arabidopsis thaliana GN=CYP707A1 PE=2 SV=1	M4D7U1	M4D7U1_BRARP Uncharacterized protein OS=Brassica rapa subsp. pekinensis GN=Bra012551 PE=3 SV=1
MA_10429037g0020	924	1	43	0.0489753	2.24661	5.51955	Up	6.35126e-13	4.73923e-12	-	GO:0016491//oxidoreductase activity	-	PF05368; NmrA	-	-	-	-
MA_10435604g0010	1353	4	167	0.133786	5.95868	5.47699	Up	5.47526e-47	1.40063e-45	-	GO:0046872//metal ion binding;GO:0016491//oxidoreductase activity	GO:0044710	PF00394; Cu-oxidase|PF07731; Cu-oxidase_2	-	-	-	-
MA_10434848g0010	1593	1	40	0.0284075	1.2122	5.41522	Up	5.24112e-12	3.67919e-11	-	-	-	PF00067; p450	-	-	-	-
MA_192947g0010	673	1	40	0.067241	2.8693	5.41522	Up	5.24112e-12	3.67801e-11	-	-	-	-	-	-	-	-
MA_38872g0010	447	1	37	0.101238	3.996	5.30274	Up	4.3039e-11	2.81571e-10	-	-	-	-	-	-	-	-
MA_959195g0010	1191	1	34	0.037996	1.37816	5.18075	Up	3.51434e-10	2.1443e-09	GO:0005739//mitochondrion;GO:0009507//chloroplast;GO:0016020//membrane	-	-	PF00892; EamA	-	-	A9NWT4	A9NWT4_PICSI Putative uncharacterized protein OS=Picea sitchensis PE=2 SV=1
MA_10437012g0010	795	1	31	0.0569222	1.88246	5.04748	Up	2.85068e-09	1.60698e-08	-	-	GO:0009793//embryo development ending in seed dormancy	PF12937; F-box-like|PF14299; PP2	-	-	-	-
MA_53098g0010	519	1	31	0.087193	2.88354	5.04748	Up	2.85068e-09	1.60657e-08	-	-	-	-	-	-	D5AEB5	D5AEB5_PICSI Putative uncharacterized protein OS=Picea sitchensis PE=2 SV=1
MA_10434090g0010	1644	8	244	0.22021	7.16506	5.02403	Up	2.1854e-65	8.02521e-64	GO:0048046//apoplast	GO:0005507//copper ion binding;GO:0052716//hydroquinone:oxygen oxidoreductase activity	GO:0046274//lignin catabolic process;GO:0055114//oxidation-reduction process	PF00394; Cu-oxidase|PF07731; Cu-oxidase_2|PF07732; Cu-oxidase_3	-	-	-	-
MA_10430026g0010	927	1	30	0.0488168	1.56233	5.00018	Up	5.7182e-09	3.14264e-08	-	GO:0016491//oxidoreductase activity;GO:0000166//nucleotide binding;GO:0008270//zinc ion binding	GO:0055114//oxidation-reduction process	PF08240; ADH_N	-	-	D8S6X2	D8S6X2_SELML Putative uncharacterized protein OS=Selaginella moellendorffii GN=SELMODRAFT_109935 PE=3 SV=1
MA_9929g0010	549	1	30	0.0824284	2.63804	5.00018	Up	5.7182e-09	3.14343e-08	-	-	-	-	-	-	-	-
MA_9924708g0010	519	2	60	0.174386	5.58105	5.00018	Up	6.26956e-17	5.90918e-16	GO:0005634//nucleus	-	GO:0010075//regulation of meristem growth;GO:0010014//meristem initiation;GO:0009944//polarity specification of adaxial/abaxial axis;GO:0009855//determination of bilateral symmetry	PF03195; DUF260	Q8LBW3	LBD12_ARATH LOB domain-containing protein 12 OS=Arabidopsis thaliana GN=LBD12 PE=2 SV=2	I1KU11	I1KU11_SOYBN Uncharacterized protein OS=Glycine max PE=4 SV=1
MA_4979g0010	753	1	30	0.0600972	1.92335	5.00018	Up	5.7182e-09	3.14422e-08	GO:0005576//extracellular region;GO:0016020//membrane	-	GO:0009664//plant-type cell wall organization;GO:0006949//syncytium formation	PF01357; Pollen_allerg_1|PF03330; DPBB_1	-	-	-	-
MA_10313526g0010	343	8	234	1.05547	32.9347	4.96365	Up	2.24364e-62	7.83238e-61	-	GO:0008289//lipid binding	GO:0006869//lipid transport	-	-	-	-	-
MA_170547g0010	1299	3	85	0.104511	3.15894	4.91772	Up	2.47222e-23	3.12203e-22	-	GO:0016829//lyase activity	-	PF00544; Pec_lyase_C	-	-	-	-
MA_8464929g0010	417	1	28	0.108521	3.24156	4.90064	Up	2.2943e-08	1.18348e-07	-	GO:0005488//binding	-	-	-	-	C0JTD1	C0JTD1_PICGL R2R3-MYB transcription factor MYB15 (Fragment) OS=Picea glauca PE=2 SV=1
MA_5629g0010	447	1	28	0.101238	3.024	4.90064	Up	2.2943e-08	1.18376e-07	-	-	-	PF04398; DUF538	-	-	-	-
MA_10427811g0010	1110	1	26	0.0407686	1.13079	4.79373	Up	9.16688e-08	4.46193e-07	GO:0005737//cytoplasm	GO:0016706//oxidoreductase activity, acting on paired donors, with incorporation or reduction of molecular oxygen, 2-oxoglutarate as one donor, and incorporation of one atom each of oxygen into both donors	GO:0044710	PF03171; 2OG-FeII_Oxy|PF14226; DIOX_N	-	-	-	-
MA_10427367g0010	744	16	402	0.973187	26.0846	4.74434	Up	1.46437e-103	9.30532e-102	-	GO:0020037//heme binding;GO:0046872//metal ion binding;GO:0004601//peroxidase activity	GO:0055114//oxidation-reduction process;GO:0006979//response to oxidative stress	PF00141; peroxidase	-	-	A9NMJ7	A9NMJ7_PICSI Putative uncharacterized protein OS=Picea sitchensis PE=2 SV=1
MA_16420g0020	939	1	25	0.048193	1.2853	4.73714	Up	1.82914e-07	8.60335e-07	-	-	-	PF04678; DUF607|PF06703; SPC25	-	-	M1AMT2	M1AMT2_SOLTU Uncharacterized protein OS=Solanum tuberosum GN=PGSC0003DMG400010090 PE=4 SV=1
MA_48383g0020	909	1	25	0.0497835	1.32772	4.73714	Up	1.82914e-07	8.60519e-07	-	-	-	-	-	-	D8TGM0	D8TGM0_SELML Putative uncharacterized protein OS=Selaginella moellendorffii GN=SELMODRAFT_432639 PE=4 SV=1
MA_91956g0010	585	5	121	0.386779	9.9853	4.69022	Up	6.61506e-32	1.14281e-30	GO:0016023//cytoplasmic membrane-bounded vesicle;GO:0005576//extracellular region	GO:0005488//binding;GO:0016491//oxidoreductase activity	GO:0006979//response to oxidative stress;GO:0008152//metabolic process	PF00141; peroxidase	-	-	A9NU12	A9NU12_PICSI Putative uncharacterized protein OS=Picea sitchensis PE=2 SV=1
MA_143140g0010	1158	4	92	0.156315	3.8354	4.61685	Up	2.4356e-24	3.19161e-23	-	GO:0035251//UDP-glucosyltransferase activity	GO:0051716//cellular response to stimulus;GO:0006950//response to stress	PF00201; UDPGT	-	-	B8LN75	B8LN75_PICSI Putative uncharacterized protein OS=Picea sitchensis PE=2 SV=1
MA_10427534g0010	714	2	46	0.12676	3.11022	4.61685	Up	9.8842e-13	7.29355e-12	-	-	-	PF04759; DUF617	-	-	-	-
MA_10426357g0010	1059	1	23	0.042732	1.04849	4.61685	Up	7.2541e-07	3.18765e-06	-	-	-	PF08276; PAN_2	-	-	-	-
MA_158653g0010	1452	28	621	0.872651	20.647	4.56438	Up	1.52546e-155	1.46679e-153	-	-	-	PF00201; UDPGT	-	-	-	-
MA_9074162g0010	182	2	44	0.497288	11.6711	4.55272	Up	3.8877e-12	2.75558e-11	GO:0009507//chloroplast;GO:0016020//membrane	-	-	-	-	-	-	-
MA_497258g0010	1698	1	22	0.0266509	0.625485	4.55272	Up	1.44147e-06	6.09595e-06	-	GO:0015198//oligopeptide transporter activity	GO:0006857//oligopeptide transport;GO:0080167//response to karrikin	PF03169; OPT	Q9FME8	OPT4_ARATH Oligopeptide transporter 4 OS=Arabidopsis thaliana GN=OPT4 PE=2 SV=1	B9RX59	B9RX59_RICCO Oligopeptide transporter, putative OS=Ricinus communis GN=RCOM_0818100 PE=4 SV=1
MA_480510g0010	522	1	22	0.0866919	2.03462	4.55272	Up	1.44147e-06	6.0983e-06	-	-	-	PF00035; dsrm	-	-	-	-
MA_65486g0010	1566	1	22	0.0288973	0.678208	4.55272	Up	1.44147e-06	6.09712e-06	-	GO:0046872//metal ion binding;GO:0008395//steroid hydroxylase activity;GO:0019825//oxygen binding	GO:0010268//brassinosteroid homeostasis;GO:0016131//brassinosteroid metabolic process;GO:0009733//response to auxin stimulus;GO:0009741//response to brassinosteroid stimulus;GO:0009416//response to light stimulus	PF00067; p450	-	-	B9SEM0	B9SEM0_RICCO Cytochrome P450, putative OS=Ricinus communis GN=RCOM_0220560 PE=3 SV=1
MA_37698g0010	343	1	22	0.131933	3.09642	4.55272	Up	1.44147e-06	6.09948e-06	-	GO:0042802//identical protein binding;GO:0004252//serine-type endopeptidase activity	GO:0043086//negative regulation of catalytic activity	-	-	-	-	-
MA_926447g0010	690	103	2255	6.75519	157.772	4.5457	Up	0	0	GO:0005576//extracellular region;GO:0016023//cytoplasmic membrane-bounded vesicle	GO:0046872//metal ion binding	-	PF00190; Cupin_1	Q6ZBZ2	GL814_ORYSJ Germin-like protein 8-14 OS=Oryza sativa subsp. japonica GN=GER5 PE=1 SV=1	A9NQL9	A9NQL9_PICSI Putative uncharacterized protein OS=Picea sitchensis PE=2 SV=1
MA_85656g0010	555	1	21	0.0815373	1.82666	4.48561	Up	2.85976e-06	1.16209e-05	-	-	-	-	-	-	A9NXT1	A9NXT1_PICSI Putative uncharacterized protein OS=Picea sitchensis PE=2 SV=1
MA_10430145g0030	1143	1	21	0.0395916	0.886962	4.48561	Up	2.85976e-06	1.1623e-05	GO:0016020//membrane	-	-	PF00544; Pec_lyase_C	-	-	B8LQH9	B8LQH9_PICSI Putative uncharacterized protein OS=Picea sitchensis PE=2 SV=1
MA_28768g0010	1707	6	125	0.159062	3.53515	4.47411	Up	4.84992e-32	8.46535e-31	GO:0016023//cytoplasmic membrane-bounded vesicle;GO:0005576//extracellular region	GO:0016491//oxidoreductase activity	GO:0010413//glucuronoxylan metabolic process;GO:0009834//secondary cell wall biogenesis;GO:0045492//xylan biosynthetic process;GO:0009809//lignin biosynthetic process	PF00394; Cu-oxidase|PF07731; Cu-oxidase_2|PF07732; Cu-oxidase_3	O80434	LAC4_ARATH Laccase-4 OS=Arabidopsis thaliana GN=IRX12 PE=2 SV=2	-	-
MA_44488g0010	954	1	20	0.0474352	1.01208	4.41522	Up	5.66364e-06	2.21761e-05	-	-	-	-	-	-	-	-
MA_773029g0010	273	1	20	0.165763	3.53671	4.41522	Up	5.66364e-06	2.21642e-05	-	-	-	PF00141; peroxidase	Q9LEH3	PER15_IPOBA Peroxidase 15 OS=Ipomoea batatas GN=pod PE=1 SV=1	Q5W5I3	Q5W5I3_PICAB Peroxidase OS=Picea abies GN=px1 PE=2 SV=1
MA_24508g0010	465	1	20	0.0973187	2.07639	4.41522	Up	5.66364e-06	2.21603e-05	GO:0012505//endomembrane system;GO:0016020//membrane;GO:0005783//endoplasmic reticulum	GO:0015299//solute:hydrogen antiporter activity	GO:0006623//protein targeting to vacuole;GO:0030007//cellular potassium ion homeostasis;GO:0006812//cation transport;GO:0006885//regulation of pH;GO:0030104//water homeostasis	-	-	-	A5BEW1	A5BEW1_VITVI Putative uncharacterized protein OS=Vitis vinifera GN=VITISV_023524 PE=4 SV=1
MA_10429037g0010	699	2	40	0.12948	2.76258	4.41522	Up	5.9488e-11	3.86416e-10	-	GO:0016491//oxidoreductase activity;GO:0000166//nucleotide binding	-	PF05368; NmrA	-	-	-	-
MA_43145g0010	2421	1	20	0.0186919	0.398811	4.41522	Up	5.66364e-06	2.21721e-05	GO:0005886//plasma membrane	GO:0004672//protein kinase activity	GO:0048731;GO:0009791//post-embryonic development;GO:0016310//phosphorylation;GO:0007165//signal transduction;GO:0006464//cellular protein modification process;GO:0044767	PF00560; LRR_1|PF08263; LRRNT_2|PF12799; LRR_4|PF13516; LRR_6|PF13855; LRR_8	-	-	D7MQJ3	D7MQJ3_ARALL Putative uncharacterized protein OS=Arabidopsis lyrata subsp. lyrata GN=ARALYDRAFT_496585 PE=4 SV=1
MA_10428038g0010	330	1	20	0.137131	2.92582	4.41522	Up	5.66364e-06	2.21563e-05	GO:0005634//nucleus	GO:0003677//DNA binding;GO:0003700//sequence-specific DNA binding transcription factor activity;GO:0003682//chromatin binding	GO:0006355//regulation of transcription, DNA-dependent;GO:0001708//cell fate specification;GO:0010054//trichoblast differentiation;GO:0022603//regulation of anatomical structure morphogenesis;GO:0045604//regulation of epidermal cell differentiation;GO:1901700;GO:0009725//response to hormone stimulus;GO:0010091//trichome branching	-	-	-	-	-
MA_1005g0010	570	1	20	0.0793916	1.6939	4.41522	Up	5.66364e-06	2.21682e-05	GO:0005634//nucleus	GO:0003700//sequence-specific DNA binding transcription factor activity;GO:0043565//sequence-specific DNA binding	GO:0006355//regulation of transcription, DNA-dependent	PF00046; Homeobox	A2XK30	HOX32_ORYSI Homeobox-leucine zipper protein HOX32 OS=Oryza sativa subsp. indica GN=HOX32 PE=2 SV=1	E7DX24	E7DX24_PICGL Class III homeodomain leucine zipper protein OS=Picea glauca GN=HB3 PE=2 SV=1
MA_117657g0010	474	2	40	0.190942	4.07393	4.41522	Up	5.9488e-11	3.86302e-10	-	-	-	PF05553; DUF761	-	-	-	-
MA_10054144g0010	383	1	19	0.118155	2.3949	4.34122	Up	1.11953e-05	4.20985e-05	-	GO:0016740//transferase activity	-	PF08100; Dimerisation	-	-	-	-
MA_15112g0010	345	1	19	0.131169	2.65868	4.34122	Up	1.11953e-05	4.20913e-05	-	-	-	-	-	-	-	-
MA_10436104g0010	565	1	18	0.0800941	1.538	4.26321	Up	2.20836e-05	7.96805e-05	-	-	-	-	-	-	-	-
MA_529833g0010	1178	1	18	0.0384153	0.737665	4.26321	Up	2.20836e-05	7.96936e-05	-	GO:0016757//transferase activity, transferring glycosyl groups	-	-	-	-	-	-
MA_10433109g0010	633	1	18	0.07149	1.37278	4.26321	Up	2.20836e-05	7.96674e-05	-	-	-	-	-	-	-	-
MA_120284g0010	924	1	18	0.0489753	0.940442	4.26321	Up	2.20836e-05	7.96543e-05	-	-	-	PF04720; DUF506	-	-	-	-
MA_10435003g0010	4620	2	36	0.0195901	0.376177	4.26321	Up	8.94928e-10	5.28116e-09	-	GO:0005488//binding	-	PF13519; VWA_2	-	-	-	-
MA_6611553g0010	735	11	193	0.677259	12.6766	4.22631	Up	5.09152e-47	1.30704e-45	GO:0009507//chloroplast;GO:0005886//plasma membrane	GO:0008270//zinc ion binding;GO:0004089//carbonate dehydratase activity;GO:0005388//calcium-transporting ATPase activity;GO:0005516//calmodulin binding	GO:0006816//calcium ion transport;GO:0009624//response to nematode;GO:0006730//one-carbon metabolic process;GO:0006882//cellular zinc ion homeostasis;GO:0009555//pollen development	PF00194; Carb_anhydrase	-	-	-	-
MA_84935g0010	1077	2	35	0.0840356	1.56886	4.22257	Up	1.75712e-09	1.00788e-08	-	GO:0003677//DNA binding;GO:0003682//chromatin binding	-	PF00249; Myb_DNA-binding	-	-	M0SS53	M0SS53_MUSAM Uncharacterized protein OS=Musa acuminata subsp. malaccensis PE=4 SV=1
MA_44944g0010	837	1	17	0.0540659	0.980517	4.18075	Up	4.34626e-05	0.000150621	-	GO:0016787//hydrolase activity	-	PF13419; HAD_2	-	-	-	-
MA_10437061g0010	1005	1	17	0.045028	0.81661	4.18075	Up	4.34626e-05	0.000150574	GO:0009570//chloroplast stroma	GO:0004768//stearoyl-CoA 9-desaturase activity;GO:0046914//transition metal ion binding;GO:0045300//acyl-[acyl-carrier-protein] desaturase activity	GO:0006633//fatty acid biosynthetic process;GO:0055114//oxidation-reduction process;GO:0042742//defense response to bacterium;GO:0002213//defense response to insect;GO:0051607//defense response to virus	PF03405; FA_desaturase_2	-	-	-	-
MA_44263g0010	1452	1	17	0.0311661	0.565215	4.18075	Up	4.34626e-05	0.000150598	-	GO:0003677//DNA binding;GO:0003682//chromatin binding	GO:0006355//regulation of transcription, DNA-dependent	PF00249; Myb_DNA-binding	-	-	A5JYE8	A5JYE8_PICGL R2R3-MYB transcription factor MYB4 OS=Picea glauca PE=2 SV=1
MA_8069g0010	1197	4	67	0.151222	2.70217	4.15938	Up	5.59912e-17	5.28865e-16	-	-	-	PF07765; KIP1	-	-	M0RGI5	M0RGI5_MUSAM Uncharacterized protein OS=Musa acuminata subsp. malaccensis PE=4 SV=1
MA_10433090g0010	1116	3	50	0.121648	2.16291	4.15218	Up	5.98922e-13	4.47518e-12	GO:0005829//cytosol;GO:0009506//plasmodesma;GO:0009507//chloroplast;GO:0005773//vacuole;GO:0048046//apoplast	GO:0008234//cysteine-type peptidase activity;GO:0005515//protein binding	GO:0042744//hydrogen peroxide catabolic process;GO:0009414//response to water deprivation;GO:0009651//response to salt stress;GO:0009266//response to temperature stimulus;GO:0015996//chlorophyll catabolic process;GO:0006508//proteolysis;GO:0006972//hyperosmotic response;GO:0006833//water transport;GO:0007030//Golgi organization;GO:0006096//glycolysis;GO:0046686//response to cadmium ion;GO:0050832…	PF00112; Peptidase_C1|PF00396; Granulin|PF08246; Inhibitor_I29	-	-	A9NV34	A9NV34_PICSI Putative uncharacterized protein OS=Picea sitchensis PE=2 SV=1
MA_10191230g0010	1157	2	33	0.078225	1.37693	4.13768	Up	6.74584e-09	3.67426e-08	GO:0016023//cytoplasmic membrane-bounded vesicle;GO:0005576//extracellular region	GO:0046872//metal ion binding;GO:0016491//oxidoreductase activity	GO:0044710	-	-	-	-	-
MA_20526g0010	1398	5	82	0.16185	2.83164	4.12891	Up	2.05514e-20	2.29637e-19	GO:0043231//intracellular membrane-bounded organelle;GO:0044444//cytoplasmic part	GO:0005488//binding;GO:0016705//oxidoreductase activity, acting on paired donors, with incorporation or reduction of molecular oxygen;GO:0052694//jasmonoyl-isoleucine-12-hydroxylase activity	GO:0009753//response to jasmonic acid stimulus;GO:0009620//response to fungus;GO:0009611//response to wounding;GO:0010154//fruit development;GO:0009695//jasmonic acid biosynthetic process;GO:0048480//stigma development;GO:0010200//response to chitin;GO:0009555//pollen development;GO:0002213//defense response to insect;GO:0048653//anther development	PF00067; p450	-	-	-	-
MA_10430472g0010	1986	1	16	0.0227861	0.388931	4.09329	Up	8.53228e-05	0.000282558	GO:0043231//intracellular membrane-bounded organelle;GO:0044444//cytoplasmic part	GO:0004497//monooxygenase activity	GO:0071456//cellular response to hypoxia;GO:0009626//plant-type hypersensitive response;GO:0042742//defense response to bacterium;GO:0009870//defense response signaling pathway, resistance gene-dependent;GO:0009627//systemic acquired resistance;GO:0010204//defense response signaling pathway, resistance gene-independent;GO:0050832//defense response to fungus	PF00743; FMO-like	-	-	M0SA22	M0SA22_MUSAM Uncharacterized protein OS=Musa acuminata subsp. malaccensis PE=4 SV=1
MA_171220g0010	1372	1	16	0.0329834	0.562986	4.09329	Up	8.53228e-05	0.000282515	-	-	-	-	-	-	-	-
MA_7162g0010	363	1	16	0.124664	2.12787	4.09329	Up	8.53228e-05	0.000282472	-	-	-	-	-	-	-	-
MA_10431938g0010	1050	8	126	0.344786	5.79313	4.07057	Up	2.1468e-30	3.50442e-29	GO:0016020//membrane	-	-	PF03188; Cytochrom_B561|PF04526; DUF568	-	-	F6HHL0	F6HHL0_VITVI Putative uncharacterized protein OS=Vitis vinifera GN=VIT_12s0057g00460 PE=4 SV=1
MA_61470g0010	1093	2	31	0.0828055	1.36922	4.04748	Up	2.5743e-08	1.32108e-07	-	-	-	-	-	-	-	-
MA_470613g0020	498	2	31	0.18174	3.00514	4.04748	Up	2.5743e-08	1.32077e-07	GO:0016020//membrane;GO:0016023//cytoplasmic membrane-bounded vesicle	-	-	PF05512; AWPM-19	-	-	A9P169	A9P169_PICSI Putative uncharacterized protein OS=Picea sitchensis PE=2 SV=1
MA_105996g0010	363	8	122	0.997315	16.225	4.02403	Up	3.06538e-29	4.77968e-28	-	-	-	-	-	-	-	-
MA_215235g0010	574	1	15	0.0788383	1.26157	4.00018	Up	0.000167033	0.000527646	-	GO:0000166//nucleotide binding	-	-	-	-	-	-
MA_23603g0010	308	1	15	0.146926	2.35111	4.00018	Up	0.000167033	0.000527722	-	-	-	-	-	-	-	-
MA_16860g0010	1647	2	30	0.0549523	0.879345	4.00018	Up	5.01646e-08	2.50629e-07	-	-	GO:0051707//response to other organism;GO:0045087//innate immune response	PF00743; FMO-like	-	-	M0SB17	M0SB17_MUSAM Uncharacterized protein OS=Musa acuminata subsp. malaccensis PE=4 SV=1
MA_113508g0010	711	4	58	0.254589	3.93813	3.95127	Up	2.24964e-14	1.82662e-13	GO:0005634//nucleus	GO:0043565//sequence-specific DNA binding;GO:0003700//sequence-specific DNA binding transcription factor activity	GO:0006355//regulation of transcription, DNA-dependent	PF00447; HSF_DNA-bind	-	-	H9WUJ3	H9WUJ3_PINTA Uncharacterized protein (Fragment) OS=Pinus taeda GN=0_17860_02 PE=3 SV=1
MA_115450g0010	1080	2	29	0.0838022	1.2963	3.95127	Up	9.75798e-08	4.73808e-07	-	-	-	PF14215; bHLH-MYC_N	-	-	F6HPM4	F6HPM4_VITVI Putative uncharacterized protein OS=Vitis vinifera GN=VIT_01s0026g00350 PE=4 SV=1
MA_52289g0010	614	2	29	0.147405	2.28014	3.95127	Up	9.75798e-08	4.73913e-07	-	-	-	-	-	-	-	-
MA_46315g0010	1050	6	86	0.25859	3.95404	3.93459	Up	1.14084e-20	1.28523e-19	GO:0005634//nucleus	-	GO:0044036//cell wall macromolecule metabolic process;GO:0010089//xylem development	PF05678; VQ	-	-	-	-
MA_169803g0010	996	3	42	0.136305	2.03574	3.90064	Up	1.23267e-10	7.81033e-10	-	GO:0016491//oxidoreductase activity	-	PF05368; NmrA	-	-	-	-
MA_10431154g0010	633	1	14	0.07149	1.06772	3.90064	Up	0.000325978	0.000986393	GO:0016021//integral to membrane;GO:0009505//plant-type cell wall;GO:0005886//plasma membrane	GO:0005524//ATP binding;GO:0004715//non-membrane spanning protein tyrosine kinase activity;GO:0004675//transmembrane receptor protein serine/threonine kinase activity	GO:0006468//protein phosphorylation;GO:0009555//pollen development;GO:0007178//transmembrane receptor protein serine/threonine kinase signaling pathway	PF00069; Pkinase	-	-	-	-
MA_182489g0010	651	4	56	0.278053	4.15278	3.90064	Up	8.43762e-14	6.60164e-13	GO:0016020//membrane;GO:0044464//cell part	-	GO:0009653//anatomical structure morphogenesis;GO:0009888//tissue development;GO:0033043//regulation of organelle organization;GO:0051276//chromosome organization;GO:0006259//DNA metabolic process;GO:0048513//organ development;GO:0007126//meiosis;GO:0048869//cellular developmental process;GO:0044767	-	-	-	D7TB99	D7TB99_VITVI Putative uncharacterized protein OS=Vitis vinifera GN=VIT_11s0016g02440 PE=4 SV=1
MA_10426343g0030	810	2	28	0.111736	1.6688	3.90064	Up	1.89453e-07	8.88422e-07	-	-	-	-	-	-	-	-
MA_7794578g0010	1026	1	14	0.0441064	0.658737	3.90064	Up	0.000325978	0.000986257	-	-	-	PF00560; LRR_1	Q9V780	LAP1_DROME Protein lap1 OS=Drosophila melanogaster GN=Lap1 PE=2 SV=1	-	-
MA_667767g0010	621	1	14	0.0728715	1.08835	3.90064	Up	0.000325978	0.000986121	-	-	-	-	-	-	-	-
MA_112061g0010	762	8	111	0.475099	7.03234	3.8877	Up	4.4041e-26	6.1694e-25	GO:0016021//integral to membrane;GO:0009941//chloroplast envelope;GO:0009705//plant-type vacuole membrane;GO:0000326//protein storage vacuole;GO:0042807//central vacuole;GO:0043674//columella;GO:0005783//endoplasmic reticulum;GO:0005886//plasma membrane	GO:0015204//urea transmembrane transporter activity	GO:0042742//defense response to bacterium;GO:0071918//urea transmembrane transport;GO:0080170//hydrogen peroxide transmembrane transport;GO:0006833//water transport;GO:0030104//water homeostasis	PF00230; MIP	-	-	Q9XG82	Q9XG82_PICAB Major intrinsic protein OS=Picea abies GN=mipfg PE=2 SV=1
MA_54668g0010	1686	3	41	0.0805217	1.17397	3.86588	Up	2.38512e-10	1.47501e-09	GO:0005886//plasma membrane	GO:0015081//sodium ion transmembrane transporter activity	GO:0006813//potassium ion transport;GO:0035725//sodium ion transmembrane transport;GO:0009651//response to salt stress	PF02386; TrkH	Q84TI7	HKT1_ARATH Sodium transporter HKT1 OS=Arabidopsis thaliana GN=HKT1 PE=1 SV=1	F6I5Q5	F6I5Q5_VITVI Putative uncharacterized protein OS=Vitis vinifera GN=VIT_11s0103g00150 PE=4 SV=1
MA_80643g0010	390	2	27	0.232068	3.34219	3.84818	Up	3.67086e-07	1.67137e-06	-	-	-	-	-	-	-	-
MA_71201g0010	531	129	1738	10.9937	158.011	3.84527	Up	0	0	-	-	-	PF03018; Dirigent	-	-	B8LRN4	B8LRN4_PICSI Putative uncharacterized protein OS=Picea sitchensis PE=2 SV=1
MA_135096g0010	966	8	107	0.374768	5.34735	3.83476	Up	6.0915e-25	8.20295e-24	-	-	-	PF04819; DUF716	Q6P0S3	TM45B_DANRE Transmembrane protein 45B OS=Danio rerio GN=tmem45b PE=2 SV=1	H9V7U7	H9V7U7_PINTA Uncharacterized protein (Fragment) OS=Pinus taeda GN=UMN_7192_01 PE=4 SV=1
MA_10331044g0010	594	14	185	1.06657	15.0355	3.81731	Up	5.46718e-42	1.259e-40	-	-	-	PF00067; p450	-	-	E5FA65	E5FA65_PICSI CYP720B15 OS=Picea sitchensis PE=2 SV=1
MA_224931g0010	1329	5	65	0.170253	2.36113	3.79373	Up	1.58807e-15	1.38983e-14	-	GO:0016758//transferase activity, transferring hexosyl groups	-	PF00201; UDPGT	Q9LME8	U85A7_ARATH UDP-glycosyltransferase 85A7 OS=Arabidopsis thaliana GN=UGT85A7 PE=2 SV=1	-	-
MA_41104g0010	606	6	78	0.448051	6.21375	3.79373	Up	2.19402e-18	2.21759e-17	-	-	-	-	-	-	-	-
MA_10435635g0010	405	2	26	0.223473	3.0992	3.79373	Up	7.0974e-07	3.12192e-06	-	-	-	-	-	-	A9SF99	A9SF99_PHYPA Predicted protein OS=Physcomitrella patens subsp. patens GN=PHYPADRAFT_233183 PE=4 SV=1
MA_10430521g0010	1485	5	64	0.152368	2.08058	3.77136	Up	3.05446e-15	2.62806e-14	GO:0005576//extracellular region	GO:0004553//hydrolase activity, hydrolyzing O-glycosyl compounds	GO:0008152//metabolic process	PF00759; Glyco_hydro_9	-	-	-	-
MA_355839g0010	396	3	38	0.342827	4.63255	3.75625	Up	1.71212e-09	9.83614e-09	-	-	-	-	-	-	-	-
MA_8438880g0010	522	3	38	0.260076	3.51435	3.75625	Up	1.71212e-09	9.83872e-09	GO:0005886//plasma membrane	GO:0004672//protein kinase activity	-	PF00069; Pkinase	-	-	-	-
MA_77236g0010	822	2	25	0.110105	1.46825	3.73714	Up	1.3691e-06	5.80556e-06	-	GO:0052689	-	PF12697; Abhydrolase_6	-	-	A9NP75	A9NP75_PICSI Putative uncharacterized protein OS=Picea sitchensis PE=2 SV=1
MA_10426942g0010	771	2	25	0.117388	1.56537	3.73714	Up	1.3691e-06	5.80444e-06	-	-	-	PF03106; WRKY	Q9FFS3	WRK24_ARATH Probable WRKY transcription factor 24 OS=Arabidopsis thaliana GN=WRKY24 PE=2 SV=1	K7VIQ5	K7VIQ5_MAIZE Putative WRKY DNA-binding domain superfamily protein OS=Zea mays GN=ZEAMMB73_031547 PE=4 SV=1
MA_138932g0010	780	5	62	0.290085	3.83733	3.72556	Up	1.12636e-14	9.3323e-14	GO:0005739//mitochondrion;GO:0016020//membrane	-	-	PF03188; Cytochrom_B561	-	-	M0TY31	M0TY31_MUSAM Uncharacterized protein OS=Musa acuminata subsp. malaccensis PE=4 SV=1
MA_34495g0010	546	3	37	0.248644	3.27145	3.71778	Up	3.29188e-09	1.84714e-08	GO:0005829//cytosol	GO:0004170//dUTP diphosphatase activity;GO:0042802//identical protein binding;GO:0000287//magnesium ion binding	GO:0006281//DNA repair;GO:0006261//DNA-dependent DNA replication;GO:0046080//dUTP metabolic process	PF00692; dUTPase	Q9STG6	DUT_ARATH Deoxyuridine 5'-triphosphate nucleotidohydrolase OS=Arabidopsis thaliana GN=DUT PE=1 SV=1	D5ADH2	D5ADH2_PICSI Putative uncharacterized protein OS=Picea sitchensis PE=2 SV=1
MA_10435903g0020	546	4	49	0.331525	4.33247	3.708	Up	8.31308e-12	5.74189e-11	-	-	-	PF00046; Homeobox	Q9ZU11	ATB15_ARATH Homeobox-leucine zipper protein ATHB-15 OS=Arabidopsis thaliana GN=ATHB-15 PE=1 SV=1	R4UYG4	R4UYG4_9CONI Class III homeodomain leucine zipper protein 34 OS=Larix kaempferi GN=HDZ34 PE=2 SV=1
MA_179829g0010	657	20	244	1.37757	17.929	3.7021	Up	1.26592e-53	3.79135e-52	-	-	-	PF00190; Cupin_1	-	-	-	-
MA_10196643g0010	807	23	280	1.28974	16.7501	3.69901	Up	2.84168e-61	9.74932e-60	-	GO:0015198//oligopeptide transporter activity	GO:0009725//response to hormone stimulus;GO:0043200//response to amino acid stimulus;GO:0006857//oligopeptide transport;GO:0006950//response to stress;GO:0014070//response to organic cyclic compound;GO:0051707//response to other organism	PF00854; PTR2	-	-	-	-
MA_3772g0010	2715	2	24	0.0333357	0.42675	3.67825	Up	2.63452e-06	1.07474e-05	GO:0005770//late endosome;GO:0009507//chloroplast	GO:0015385//sodium:hydrogen antiporter activity	GO:0006885//regulation of pH;GO:0035725//sodium ion transmembrane transport	PF00999; Na_H_Exchanger	-	-	F6HE57	F6HE57_VITVI Putative uncharacterized protein OS=Vitis vinifera GN=VIT_05s0020g01150 PE=4 SV=1
MA_182289g0010	1596	47	563	1.33264	17.0297	3.67569	Up	5.64316e-121	4.17956e-119	GO:0005618//cell wall;GO:0048046//apoplast	GO:0009044//xylan 1,4-beta-xylosidase activity	GO:0045493//xylan catabolic process	PF00933; Glyco_hydro_3|PF01915; Glyco_hydro_3_C	-	-	M4E6A7	M4E6A7_BRARP Uncharacterized protein OS=Brassica rapa subsp. pekinensis GN=Bra024311 PE=4 SV=1
MA_202640g0010	349	3	35	0.388996	4.84144	3.63761	Up	1.21034e-08	6.41855e-08	GO:0005739//mitochondrion	GO:0005516//calmodulin binding	GO:0009734//auxin mediated signaling pathway	-	-	-	-	-
MA_64169g0010	453	3	35	0.29969	3.72994	3.63761	Up	1.21034e-08	6.417e-08	GO:0005739//mitochondrion;GO:0016020//membrane	GO:0030551//cyclic nucleotide binding;GO:0005242//inward rectifier potassium channel activity	GO:0055085//transmembrane transport;GO:0006813//potassium ion transport	PF12796; Ank_2	Q0JKV1	AKT1_ORYSJ Potassium channel AKT1 OS=Oryza sativa subsp. japonica GN=AKT1 PE=2 SV=1	M4D4E7	M4D4E7_BRARP Uncharacterized protein OS=Brassica rapa subsp. pekinensis GN=Bra011351 PE=4 SV=1
MA_50477g0010	621	2	23	0.145743	1.788	3.61685	Up	5.05616e-06	1.99364e-05	-	-	GO:0051707//response to other organism;GO:0031323//regulation of cellular metabolic process;GO:1901576;GO:0009751//response to salicylic acid stimulus;GO:0016441//posttranscriptional gene silencing;GO:0007165//signal transduction;GO:0044238//primary metabolic process;GO:0006952//defense response;GO:0044249//cellular biosynthetic process	-	Q9LQV2	RDR1_ARATH RNA-dependent RNA polymerase 1 OS=Arabidopsis thaliana GN=RDR1 PE=2 SV=1	M0Y4H1	M0Y4H1_HORVD Uncharacterized protein OS=Hordeum vulgare var. distichum PE=4 SV=1
MA_246513g0010	432	2	23	0.209505	2.57025	3.61685	Up	5.05616e-06	1.994e-05	-	-	-	-	-	-	D5AB39	D5AB39_PICSI Putative uncharacterized protein OS=Picea sitchensis PE=2 SV=1
MA_10429309g0010	1125	5	57	0.201125	2.44599	3.60425	Up	2.88286e-13	2.19448e-12	GO:0010005//cortical microtubule, transverse to long axis	GO:0008017//microtubule binding	GO:0010075//regulation of meristem growth;GO:0007010//cytoskeleton organization;GO:0010051//xylem and phloem pattern formation;GO:0009832//plant-type cell wall biogenesis	PF07058; Myosin_HC-like	Q9C9X0	MP701_ARATH Microtubule-associated protein 70-1 OS=Arabidopsis thaliana GN=MAP70.1 PE=1 SV=1	M0RQS9	M0RQS9_MUSAM Uncharacterized protein OS=Musa acuminata subsp. malaccensis PE=4 SV=1
MA_656580g0010	1685	12	134	0.322278	3.83916	3.57441	Up	2.84154e-29	4.4433e-28	-	-	-	PF00854; PTR2	Q8H157	PTR19_ARATH Nitrate transporter 1.2 OS=Arabidopsis thaliana GN=NRT1.2 PE=1 SV=1	D7TJT3	D7TJT3_VITVI Putative uncharacterized protein OS=Vitis vinifera GN=VIT_10s0003g02030 PE=4 SV=1
MA_161608g0010	930	3	33	0.145978	1.71302	3.55272	Up	4.4152e-08	2.21396e-07	-	-	GO:0010199//organ boundary specification between lateral organs and the meristem	PF03195; DUF260	-	-	A9RJC3	A9RJC3_PHYPA Predicted protein (Fragment) OS=Physcomitrella patens subsp. patens GN=PHYPADRAFT_27856 PE=4 SV=1
MA_10430251g0010	964	2	22	0.0938863	1.10174	3.55272	Up	9.6762e-06	3.66882e-05	GO:0044424//intracellular part	GO:0008757//S-adenosylmethionine-dependent methyltransferase activity;GO:0008171//O-methyltransferase activity	GO:0009699//phenylpropanoid biosynthetic process	-	-	-	-	-
MA_100136g0010	312	14	154	2.03059	23.8286	3.55272	Up	2.85982e-33	5.21596e-32	-	-	-	-	-	-	-	-
MA_6145709g0010	614	3	33	0.221107	2.59464	3.55272	Up	4.4152e-08	2.21447e-07	-	-	-	-	-	-	-	-
MA_164803g0010	528	2	22	0.171414	2.0115	3.55272	Up	9.6762e-06	3.67009e-05	GO:0009536//plastid;GO:0005634//nucleus	GO:0043565//sequence-specific DNA binding;GO:0003700//sequence-specific DNA binding transcription factor activity	GO:0009825//multidimensional cell growth;GO:0045893//positive regulation of transcription, DNA-dependent	PF00847; AP2	-	-	M4D064	M4D064_BRARP Uncharacterized protein OS=Brassica rapa subsp. pekinensis GN=Bra009862 PE=4 SV=1
MA_10430558g0020	1125	2	22	0.0804501	0.944065	3.55272	Up	9.6762e-06	3.66946e-05	-	-	-	PF12796; Ank_2	-	-	-	-
MA_91467g0010	1311	11	120	0.379699	4.41886	3.54075	Up	3.69634e-26	5.19787e-25	-	GO:0016829//lyase activity	-	PF00544; Pec_lyase_C	-	-	-	-
MA_426605g0010	708	9	96	0.575252	6.5459	3.50833	Up	4.86622e-21	5.56216e-20	-	GO:0043565//sequence-specific DNA binding;GO:0003700//sequence-specific DNA binding transcription factor activity	GO:0009718//anthocyanin-containing compound biosynthetic process;GO:0006355//regulation of transcription, DNA-dependent	PF03106; WRKY	Q93WY4	WRK12_ARATH Probable WRKY transcription factor 12 OS=Arabidopsis thaliana GN=WRKY12 PE=2 SV=1	G7ZVR5	G7ZVR5_MEDTR WRKY transcription factor OS=Medicago truncatula GN=MTR_032s0018 PE=4 SV=1
MA_99945g0010	2409	3	32	0.0563552	0.641276	3.50833	Up	8.40566e-08	4.10783e-07	GO:0016023//cytoplasmic membrane-bounded vesicle	GO:0004553//hydrolase activity, hydrolyzing O-glycosyl compounds	GO:0005975//carbohydrate metabolic process	PF00933; Glyco_hydro_3|PF01915; Glyco_hydro_3_C|PF14310; Fn3-like	Q9LJN4	BXL5_ARATH Probable beta-D-xylosidase 5 OS=Arabidopsis thaliana GN=BXL5 PE=2 SV=2	-	-
MA_10058543g0010	753	4	42	0.240389	2.69269	3.48561	Up	7.64512e-10	4.53474e-09	GO:0016021//integral to membrane;GO:0005886//plasma membrane	GO:0015172//acidic amino acid transmembrane transporter activity;GO:0004672//protein kinase activity;GO:0015175//neutral amino acid transmembrane transporter activity	GO:0015802//basic amino acid transport;GO:0015810//aspartate transport;GO:0015827//tryptophan transport	PF01490; Aa_trans	-	-	M0S9Q8	M0S9Q8_MUSAM Uncharacterized protein OS=Musa acuminata subsp. malaccensis PE=4 SV=1
MA_120817g0010	315	2	21	0.287322	3.2184	3.48561	Up	1.8461e-05	6.72292e-05	-	-	-	-	-	-	-	-
MA_6184914g0010	227	2	21	0.398706	4.46607	3.48561	Up	1.8461e-05	6.72069e-05	-	-	-	-	-	-	-	-
MA_20584g0010	846	2	21	0.106982	1.19834	3.48561	Up	1.8461e-05	6.72181e-05	-	-	-	PF13513; HEAT_EZ	-	-	A9S5E3	A9S5E3_PHYPA Predicted protein OS=Physcomitrella patens subsp. patens GN=PHYPADRAFT_181442 PE=4 SV=1
MA_107283g0010	657	8	83	0.551028	6.0988	3.46833	Up	3.36274e-18	3.36935e-17	GO:0005622//intracellular	GO:0005488//binding	-	-	-	-	M1B5W1	M1B5W1_SOLTU Uncharacterized protein OS=Solanum tuberosum GN=PGSC0003DMG400014574 PE=4 SV=1
MA_301181g0010	366	9	93	1.11278	12.2669	3.46252	Up	3.29296e-20	3.62589e-19	-	-	-	-	-	-	-	-
MA_4884g0010	459	4	41	0.394363	4.31224	3.45084	Up	1.44859e-09	8.38592e-09	-	-	-	-	-	-	-	-
MA_54112g0010	1458	4	41	0.124151	1.35756	3.45084	Up	1.44859e-09	8.38814e-09	GO:0005576//extracellular region	GO:0004553//hydrolase activity, hydrolyzing O-glycosyl compounds	GO:0009829;GO:0008152//metabolic process	PF00759; Glyco_hydro_9	P22503	GUN_PHAVU Endoglucanase OS=Phaseolus vulgaris PE=2 SV=2	Q43149	Q43149_SAMNI Cellulase (Fragment) OS=Sambucus nigra PE=2 SV=1
MA_141267g0010	2127	8	81	0.170205	1.83844	3.43314	Up	1.19896e-17	1.1729e-16	-	GO:0004888//transmembrane signaling receptor activity;GO:0015276//ligand-gated ion channel activity	GO:0050896//response to stimulus;GO:0044763;GO:0065007//biological regulation	PF00497; SBP_bac_3|PF01094; ANF_receptor	-	-	M7ZZD5	M7ZZD5_TRIUA Glutamate receptor OS=Triticum urartu GN=TRIUR3_30189 PE=3 SV=1
MA_9165664g0010	1990	2	20	0.0454806	0.485186	3.41522	Up	3.51044e-05	0.000123194	-	-	-	PF07719; TPR_2	Q6NU53	CN10B_XENLA CCR4-NOT transcription complex subunit 10-B OS=Xenopus laevis GN=cnot10-b PE=2 SV=1	F6HHB1	F6HHB1_VITVI Putative uncharacterized protein OS=Vitis vinifera GN=VIT_11s0016g05820 PE=4 SV=1
MA_10102999g0010	723	2	20	0.125182	1.33544	3.41522	Up	3.51044e-05	0.000123214	-	-	GO:0016458//gene silencing;GO:0090304;GO:1901362;GO:0019219;GO:0006996//organelle organization;GO:2000112;GO:0040029//regulation of gene expression, epigenetic	-	-	-	D8RYQ0	D8RYQ0_SELML Putative uncharacterized protein OS=Selaginella moellendorffii GN=SELMODRAFT_416253 PE=4 SV=1
MA_5874804g0010	285	2	20	0.317566	3.38779	3.41522	Up	3.51044e-05	0.000123174	GO:0009507//chloroplast	GO:0010333//terpene synthase activity;GO:0000287//magnesium ion binding	GO:0043693//monoterpene biosynthetic process;GO:0071395//cellular response to jasmonic acid stimulus	PF03936; Terpene_synth_C	-	-	R9QMZ0	R9QMZ0_PINCO Alpha terpineol /1,8-cineole synthase OS=Pinus contorta GN=1,8cin PE=2 SV=1
MA_211916g0010	1092	12	120	0.497288	5.30506	3.41522	Up	2.13228e-25	2.90167e-24	-	GO:0016746//transferase activity, transferring acyl groups	-	PF02458; Transferase	-	-	-	-
MA_117566g0010	498	2	20	0.18174	1.9388	3.41522	Up	3.51044e-05	0.000123155	-	-	-	-	-	-	-	-
MA_10437034g0010	1437	26	259	0.818777	8.70111	3.40966	Up	4.45958e-53	1.31762e-51	GO:0016020//membrane	GO:0016301//kinase activity	GO:0009987//cellular process;GO:0008152//metabolic process	PF00069; Pkinase	Q84MA9	Y1063_ARATH Inactive leucine-rich repeat receptor-like serine/threonine-protein kinase At1g60630 OS=Arabidopsis thaliana GN=At1g60630 PE=2 SV=1	M5XK97	M5XK97_PRUPE Uncharacterized protein OS=Prunus persica GN=PRUPE_ppa002287mg PE=4 SV=1
MA_10434995g0010	879	16	159	0.823721	8.73253	3.40617	Up	4.00316e-33	7.259e-32	-	-	-	PF03018; Dirigent	-	-	A6YR04	A6YR04_PICSI Dirigent-like protein OS=Picea sitchensis PE=2 SV=1
MA_10437060g0020	3048	23	227	0.341477	3.59536	3.39627	Up	1.50781e-46	3.81265e-45	GO:0071944//cell periphery	GO:0008233//peptidase activity	GO:0008152//metabolic process	PF00082; Peptidase_S8|PF02225; PA|PF05922; Inhibitor_I9	-	-	K7MVC6	K7MVC6_SOYBN Uncharacterized protein OS=Glycine max PE=4 SV=1
MA_119803g0010	279	6	58	0.973187	10.0359	3.36631	Up	8.5913e-13	6.36738e-12	-	GO:0003824//catalytic activity	-	-	-	-	-	-
MA_10431084g0010	390	6	58	0.696203	7.17951	3.36631	Up	8.5913e-13	6.36523e-12	GO:0048046//apoplast	GO:0052716//hydroquinone:oxygen oxidoreductase activity;GO:0005507//copper ion binding	GO:0046274//lignin catabolic process;GO:0055114//oxidation-reduction process	PF07731; Cu-oxidase_2	-	-	-	-
MA_710226g0010	854	11	106	0.582886	5.99211	3.36178	Up	2.68346e-22	3.24129e-21	-	-	-	PF12697; Abhydrolase_6	-	-	D5AB65	D5AB65_PICSI Putative uncharacterized protein OS=Picea sitchensis PE=2 SV=1
MA_413329g0010	471	32	308	3.07453	31.5691	3.36007	Up	5.04516e-62	1.75564e-60	-	-	-	PF02298; Cu_bind_like	-	-	-	-
MA_8380g0020	804	4	38	0.22514	2.2817	3.34122	Up	9.73782e-09	5.21451e-08	-	-	-	-	-	-	-	-
MA_6558g0010	1185	4	38	0.152753	1.54809	3.34122	Up	9.73782e-09	5.21324e-08	GO:0005576//extracellular region	GO:0004553//hydrolase activity, hydrolyzing O-glycosyl compounds	GO:0005975//carbohydrate metabolic process;GO:0009845//seed germination	PF00150; Cellulase	Q9LZV3	MAN6_ARATH Mannan endo-1,4-beta-mannosidase 6 OS=Arabidopsis thaliana GN=MAN6 PE=2 SV=1	F6GXV8	F6GXV8_VITVI Putative uncharacterized protein OS=Vitis vinifera GN=VIT_08s0058g01480 PE=4 SV=1
MA_19507g0020	237	2	19	0.381883	3.87023	3.34122	Up	6.65116e-05	0.000223812	-	-	-	-	-	-	-	-
MA_10430620g0010	360	2	19	0.251407	2.5479	3.34122	Up	6.65116e-05	0.000223777	GO:0009507//chloroplast;GO:0005634//nucleus	GO:0003677//DNA binding;GO:0003700//sequence-specific DNA binding transcription factor activity;GO:0003682//chromatin binding	GO:0010114//response to red light;GO:0006355//regulation of transcription, DNA-dependent;GO:0009908//flower development;GO:0009630//gravitropism;GO:0048262//determination of dorsal/ventral asymmetry;GO:0009793//embryo development ending in seed dormancy	PF00249; Myb_DNA-binding	-	-	-	-
MA_6777g0010	1326	8	76	0.273021	2.76695	3.34122	Up	2.82464e-16	2.57697e-15	-	-	GO:0009725//response to hormone stimulus	PF02365; NAM	Q9FWX2	NAC7_ARATH NAC domain-containing protein 7 OS=Arabidopsis thaliana GN=NAC007 PE=2 SV=2	R4NFS9	R4NFS9_JATCU NAC transcription factor 018 OS=Jatropha curcas PE=4 SV=1
MA_5588991g0010	226	2	19	0.400471	4.05861	3.34122	Up	6.65116e-05	0.000223846	-	-	-	-	-	-	-	-
MA_9609089g0010	331	6	57	0.820299	8.3134	3.34122	Up	1.61446e-12	1.17276e-11	-	-	-	PF02704; GASA	Q6NMQ7	GASA6_ARATH Gibberellin-regulated protein 6 OS=Arabidopsis thaliana GN=GASA6 PE=3 SV=1	O65066	O65066_PICMA GASA5-like protein OS=Picea mariana GN=Sb35 PE=4 SV=1
MA_10436154g0020	4098	2	19	0.0220855	0.223827	3.34122	Up	6.65116e-05	0.000223743	-	-	-	PF00931; NB-ARC	-	-	-	-
MA_10433945g0010	655	9	85	0.6218	6.26483	3.33275	Up	5.1783e-18	5.15081e-17	-	-	-	-	-	-	-	-
MA_74910g0010	945	6	56	0.287322	2.8608	3.31568	Up	3.02922e-12	2.16177e-11	-	-	-	PF13837; Myb_DNA-bind_4	-	-	M0SWZ5	M0SWZ5_MUSAM Uncharacterized protein OS=Musa acuminata subsp. malaccensis PE=4 SV=1
MA_9810350g0010	330	3	28	0.411393	4.09615	3.31568	Up	1.07756e-06	4.63384e-06	GO:0009570//chloroplast stroma;GO:0009535//chloroplast thylakoid membrane	GO:0045549//9-cis-epoxycarotenoid dioxygenase activity	GO:0042538//hyperosmotic salinity response;GO:0009414//response to water deprivation;GO:0010114//response to red light	PF03055; RPE65	O49675	CCD4_ARATH Probable carotenoid cleavage dioxygenase 4, chloroplastic OS=Arabidopsis thaliana GN=CCD4 PE=1 SV=1	I6NPH7	I6NPH7_TAXWC 9-cis-epoxycarotenoid dioxygenase OS=Taxus wallichiana var. chinensis GN=NCED1 PE=2 SV=1
MA_474647g0010	528	3	28	0.25712	2.56009	3.31568	Up	1.07756e-06	4.63475e-06	GO:0016023//cytoplasmic membrane-bounded vesicle;GO:0048046//apoplast	GO:0005507//copper ion binding;GO:0052716//hydroquinone:oxygen oxidoreductase activity	GO:0046688//response to copper ion;GO:0046274//lignin catabolic process;GO:0055114//oxidation-reduction process	PF07731; Cu-oxidase_2	Q2RBK2	LAC17_ORYSJ Putative laccase-17 OS=Oryza sativa subsp. japonica GN=LAC17 PE=3 SV=1	-	-
MA_10428394g0010	570	21	195	1.66722	16.5155	3.3083	Up	2.75184e-39	5.91457e-38	GO:0016020//membrane;GO:0016023//cytoplasmic membrane-bounded vesicle	-	-	PF05512; AWPM-19	-	-	-	-
MA_608803g0010	792	7	64	0.399965	3.90109	3.28593	Up	1.02108e-13	7.95206e-13	-	-	GO:0009987//cellular process	PF02309; AUX_IAA	Q9ZSY8	IAA27_ARATH Auxin-responsive protein IAA27 OS=Arabidopsis thaliana GN=IAA27 PE=1 SV=1	Q7XYT2	Q7XYT2_PINTA Auxin-induced protein 5 OS=Pinus taeda GN=IAA5 PE=2 SV=1
MA_10432608g0010	399	2	18	0.226833	2.17787	3.26321	Up	0.000125523	0.000405279	GO:0005886//plasma membrane;GO:0016021//integral to membrane	GO:0015193//L-proline transmembrane transporter activity;GO:0005275//amine transmembrane transporter activity	GO:0043090//amino acid import;GO:0035524//proline transmembrane transport	PF01490; Aa_trans	-	-	C5X6J1	C5X6J1_SORBI Putative uncharacterized protein Sb02g000280 OS=Sorghum bicolor GN=Sb02g000280 PE=4 SV=1
MA_10426191g0010	663	4	36	0.273021	2.62132	3.26321	Up	3.431e-08	1.73994e-07	GO:0005739//mitochondrion	GO:0046872//metal ion binding	GO:0009407//toxin catabolic process;GO:0010583//response to cyclopentenone	PF00403; HMA	-	-	-	-
MA_10436502g0010	1899	2	18	0.04766	0.457593	3.26321	Up	0.000125523	0.00040516	-	-	-	-	-	-	D7SH42	D7SH42_VITVI Putative uncharacterized protein OS=Vitis vinifera GN=VIT_17s0000g00710 PE=4 SV=1
MA_8956714g0010	229	3	27	0.592837	5.69194	3.26321	Up	2.02498e-06	8.40152e-06	-	-	-	-	-	-	-	-
MA_192106g0010	1035	7	63	0.30606	2.93854	3.26321	Up	1.9083e-13	1.46484e-12	-	GO:0016772//transferase activity, transferring phosphorus-containing groups	-	PF14380; WAK_assoc	-	-	-	-
MA_13829g0010	1533	2	18	0.0590387	0.566842	3.26321	Up	0.000125523	0.0004051	GO:0005576//extracellular region	GO:0008810//cellulase activity	GO:0005975//carbohydrate metabolic process;GO:0009829	PF00759; Glyco_hydro_9	-	-	-	-
MA_10428143g0010	555	2	18	0.163075	1.56571	3.26321	Up	0.000125523	0.000405219	-	-	-	PF03018; Dirigent	-	-	-	-
MA_436039g0010	1671	10	89	0.270815	2.57126	3.24709	Up	2.1724e-18	2.19776e-17	GO:0071944//cell periphery	GO:0016787//hydrolase activity	-	PF01095; Pectinesterase|PF04043; PMEI	-	-	-	-
MA_10433227g0010	483	19	169	1.78015	16.8916	3.24624	Up	1.12701e-33	2.08677e-32	-	-	-	PF00011; HSP20	-	-	-	-
MA_8332697g0010	447	8	71	0.8099	7.66801	3.24304	Up	6.46204e-15	5.41956e-14	-	GO:0016491//oxidoreductase activity;GO:0005488//binding	GO:0008152//metabolic process	PF01073; 3Beta_HSD	P51106	DFRA_HORVU Dihydroflavonol-4-reductase OS=Hordeum vulgare GN=ANT18 PE=3 SV=1	K7Z277	K7Z277_CUNLA Cinnamoyl-CoA reductase OS=Cunninghamia lanceolata GN=CCR3 PE=2 SV=1
MA_10224291g0010	1086	22	193	0.916731	8.57944	3.22631	Up	4.8889e-38	1.01592e-36	-	GO:0016788//hydrolase activity, acting on ester bonds	-	PF00657; Lipase_GDSL	-	-	-	-
MA_106528g0010	399	18	157	2.0415	18.9958	3.21798	Up	3.84196e-31	6.4542e-30	-	GO:0004553//hydrolase activity, hydrolyzing O-glycosyl compounds	GO:0008152//metabolic process	PF00295; Glyco_hydro_28	Q949Z1	PGLR4_ARATH Polygalacturonase At1g48100 OS=Arabidopsis thaliana GN=At1g48100 PE=2 SV=1	M1B1U1	M1B1U1_SOLTU Uncharacterized protein OS=Solanum tuberosum GN=PGSC0003DMG400013497 PE=4 SV=1
MA_13550g0010	1527	7	61	0.207447	1.92851	3.21667	Up	6.63588e-13	4.94488e-12	-	GO:0016709//oxidoreductase activity, acting on paired donors, with incorporation or reduction of molecular oxygen, NAD(P)H as one donor, and incorporation of one atom of oxygen	GO:0016099//monoterpenoid biosynthetic process	PF00067; p450	-	-	-	-
MA_189914g0010	243	3	26	0.558681	5.16534	3.20877	Up	3.79364e-06	1.51905e-05	-	-	-	-	-	-	-	-
MA_10426867g0010	1071	155	1337	6.54925	60.2662	3.20195	Up	4.61682e-252	7.49737e-250	-	GO:0016788//hydrolase activity, acting on ester bonds	GO:0006629//lipid metabolic process	PF00657; Lipase_GDSL	-	-	B8LPL3	B8LPL3_PICSI Putative uncharacterized protein OS=Picea sitchensis PE=2 SV=1
MA_6055039g0010	745	2	17	0.121485	1.1016	3.18075	Up	0.000235872	0.000729032	-	-	GO:0050896//response to stimulus	-	-	-	-	-
MA_10430023g0010	849	2	17	0.106604	0.966658	3.18075	Up	0.000235872	0.000729134	-	GO:0005488//binding;GO:0016301//kinase activity	GO:0009719;GO:0016310//phosphorylation;GO:0010033//response to organic substance	PF00069; Pkinase	-	-	-	-
MA_55307g0020	663	8	68	0.546041	4.95139	3.18075	Up	4.16104e-14	3.32201e-13	-	-	-	PF06521; PAR1	-	-	A9P233	A9P233_PICSI Putative uncharacterized protein OS=Picea sitchensis PE=2 SV=1
MA_158529g0010	2985	2	17	0.0303204	0.274939	3.18075	Up	0.000235872	0.000729237	GO:0005886//plasma membrane	GO:0004674//protein serine/threonine kinase activity;GO:0005524//ATP binding	GO:0010103//stomatal complex morphogenesis;GO:0007169//transmembrane receptor protein tyrosine kinase signaling pathway;GO:0006468//protein phosphorylation;GO:0002237//response to molecule of bacterial origin;GO:0048443//stamen development	PF00069; Pkinase|PF00560; LRR_1|PF08263; LRRNT_2|PF12799; LRR_4|PF13855; LRR_8	-	-	A5C7Y8	A5C7Y8_VITVI Putative uncharacterized protein OS=Vitis vinifera GN=VITISV_009202 PE=4 SV=1
MA_64950g0010	612	4	34	0.295772	2.682	3.18075	Up	1.19718e-07	5.75565e-07	GO:0005634//nucleus	GO:0005507//copper ion binding	GO:0006825//copper ion transport	PF00403; HMA	-	-	-	-
MA_10427882g0010	411	2	17	0.22021	1.99682	3.18075	Up	0.000235872	0.000728929	-	-	-	-	-	-	-	-
MA_9345846g0010	777	2	17	0.116482	1.05623	3.18075	Up	0.000235872	0.00072934	-	-	-	PF01926; MMR_HSR1	-	-	B8LKI8	B8LKI8_PICSI Putative uncharacterized protein OS=Picea sitchensis PE=2 SV=1
MA_107397g0010	1413	6	51	0.192158	1.74245	3.18075	Up	6.87196e-11	4.43622e-10	-	-	-	PF00201; UDPGT	-	-	-	-
MA_8532g0020	480	2	17	0.188555	1.70978	3.18075	Up	0.000235872	0.000728826	-	GO:0005515//protein binding	-	-	-	-	-	-
MA_353950g0010	1614	6	51	0.168227	1.52545	3.18075	Up	6.87196e-11	4.43753e-10	-	-	-	PF00067; p450	-	-	-	-
MA_13026g0010	531	35	297	2.98279	27.0019	3.17832	Up	6.41104e-57	2.02229e-55	-	-	-	PF03018; Dirigent	-	-	A6YR03	A6YR03_PICSI Dirigent-like protein OS=Picea sitchensis PE=2 SV=1
MA_175978g0010	762	55	460	3.26631	29.143	3.15742	Up	9.969e-87	5.04735e-85	GO:0016021//integral to membrane	GO:0005215//transporter activity	GO:0006810//transport	PF00230; MIP	-	-	A9NZ54	A9NZ54_PICSI Putative uncharacterized protein OS=Picea sitchensis PE=2 SV=1
MA_94228g0010	630	12	100	0.861965	7.66286	3.15218	Up	5.6669e-20	6.16553e-19	-	-	GO:0006351//transcription, DNA-dependent	PF00847; AP2	Q94AW5	ERF03_ARATH Ethylene-responsive transcription factor ERF003 OS=Arabidopsis thaliana GN=ERF003 PE=2 SV=1	A9NPV7	A9NPV7_PICSI Putative uncharacterized protein OS=Picea sitchensis PE=2 SV=1
MA_1558069g0010	275	3	25	0.493671	4.38873	3.15218	Up	7.08354e-06	2.7374e-05	-	GO:0020037//heme binding;GO:0033772;GO:0005506//iron ion binding;GO:0009055//electron carrier activity	GO:0055114//oxidation-reduction process	-	-	-	-	-
MA_253237g0010	1689	3	25	0.0803787	0.714566	3.15218	Up	7.08354e-06	2.73691e-05	-	-	-	-	-	-	-	-
MA_10432086g0010	822	14	116	0.770736	6.81268	3.14391	Up	6.75414e-23	8.35615e-22	-	GO:0016787//hydrolase activity	GO:0005975//carbohydrate metabolic process	PF00722; Glyco_hydro_16|PF06955; XET_C	-	-	-	-
MA_2299832g0010	219	14	116	2.8929	25.5709	3.14391	Up	6.75414e-23	8.35144e-22	-	-	-	PF03018; Dirigent	-	-	A6YR02	A6YR02_PICSI Dirigent-like protein OS=Picea sitchensis PE=2 SV=1
MA_165784g0010	1440	7	58	0.219981	1.94445	3.14391	Up	4.25268e-12	3.00553e-11	GO:0005887//integral to plasma membrane	GO:0015399//primary active transmembrane transporter activity;GO:0004672//protein kinase activity;GO:0015175//neutral amino acid transmembrane transporter activity;GO:0015172//acidic amino acid transmembrane transporter activity	GO:0009750//response to fructose stimulus;GO:0015804//neutral amino acid transport;GO:0006833//water transport;GO:0010363//regulation of plant-type hypersensitive response;GO:0030003//cellular cation homeostasis;GO:0015802//basic amino acid transport;GO:0009651//response to salt stress;GO:0006612//protein targeting to membrane;GO:0070838//divalent metal ion transport;GO:0015800//acidic amino acid…	PF01490; Aa_trans	-	-	B8LQS2	B8LQS2_PICSI Putative uncharacterized protein OS=Picea sitchensis PE=2 SV=1
MA_10428102g0010	900	11	91	0.553095	4.88124	3.14165	Up	3.051e-18	3.06259e-17	-	-	-	PF00735; Septin	-	-	-	-
MA_340269g0010	1038	4	33	0.174386	1.53479	3.13768	Up	2.22746e-07	1.03679e-06	GO:0043231//intracellular membrane-bounded organelle	-	-	PF05703; Auxin_canalis|PF08458; PH_2	-	-	D8SWC9	D8SWC9_SELML Putative uncharacterized protein OS=Selaginella moellendorffii GN=SELMODRAFT_269293 PE=4 SV=1
MA_8866650g0010	1369	4	33	0.132223	1.1637	3.13768	Up	2.22746e-07	1.03701e-06	GO:0005576//extracellular region	GO:0046872//metal ion binding;GO:0016491//oxidoreductase activity	GO:0044710	PF00394; Cu-oxidase|PF07731; Cu-oxidase_2|PF07732; Cu-oxidase_3	-	-	K4PCQ7	K4PCQ7_PICAB Laccase OS=Picea abies GN=Lac2 PE=2 SV=1
MA_467865g0010	897	9	74	0.454045	3.98264	3.13282	Up	4.8421e-15	4.10492e-14	GO:0016021//integral to membrane;GO:0009506//plasmodesma;GO:0009941//chloroplast envelope;GO:0009705//plant-type vacuole membrane;GO:0009505//plant-type cell wall;GO:0000326//protein storage vacuole;GO:0042807//central vacuole;GO:0005794//Golgi apparatus;GO:0005886//plasma membrane	GO:0015204//urea transmembrane transporter activity;GO:0015250//water channel activity;GO:0051739//ammonia transmembrane transporter activity;GO:0015200//methylammonium transmembrane transporter activity	GO:0009651//response to salt stress;GO:0071918//urea transmembrane transport;GO:0072489//methylammonium transmembrane transport;GO:0006816//calcium ion transport;GO:0006833//water transport;GO:0007030//Golgi organization;GO:0030003//cellular cation homeostasis	PF00230; MIP	-	-	A9NPG9	A9NPG9_PICSI Putative uncharacterized protein OS=Picea sitchensis PE=2 SV=1
MA_128880g0010	666	5	41	0.339739	2.97195	3.12891	Up	7.19486e-09	3.90718e-08	-	GO:0016491//oxidoreductase activity	GO:0055114//oxidation-reduction process	PF00248; Aldo_ket_red	-	-	B8LKC0	B8LKC0_PICSI Putative uncharacterized protein OS=Picea sitchensis PE=2 SV=1
MA_781788g0010	588	6	49	0.461767	4.023	3.12304	Up	2.36526e-10	1.46396e-09	-	-	-	-	-	-	-	-
MA_10436595g0010	888	7	57	0.356726	3.0988	3.11882	Up	7.87292e-12	5.44817e-11	GO:0005634//nucleus	-	GO:0044036//cell wall macromolecule metabolic process;GO:0010089//xylem development	PF04970; LRAT	-	-	-	-
MA_201730g0010	426	9	73	0.956053	8.27266	3.11319	Up	8.94978e-15	7.45181e-14	-	-	-	-	-	-	-	-
MA_8342156g0010	624	15	121	1.08782	9.36122	3.10526	Up	1.47116e-23	1.87295e-22	-	-	-	PF03018; Dirigent	-	-	C0PRJ9	C0PRJ9_PICSI Putative uncharacterized protein OS=Picea sitchensis PE=2 SV=1
MA_10432303g0020	885	40	322	2.04534	17.5648	3.10228	Up	3.46652e-60	1.15496e-58	-	GO:0008168//methyltransferase activity	GO:0008152//metabolic process	PF08241; Methyltransf_11	-	-	-	-
MA_103716g0010	1302	111	891	3.85799	33.0368	3.09815	Up	2.39736e-163	2.44453e-161	GO:0005576//extracellular region;GO:0016020//membrane	GO:0030570//pectate lyase activity	-	PF00544; Pec_lyase_C	-	-	-	-
MA_10434542g0010	1758	4	32	0.102965	0.878745	3.09329	Up	4.1327e-07	1.87077e-06	-	GO:0016829//lyase activity	-	PF01397; Terpene_synth|PF03936; Terpene_synth_C	-	-	-	-
MA_423536g0010	1530	5	40	0.147886	1.26212	3.09329	Up	1.3325e-08	7.02896e-08	-	GO:0003824//catalytic activity	-	PF02779; Transket_pyr|PF02780; Transketolase_C|PF13292; DXP_synthase_N	O22567	DXS1_ORYSJ 1-deoxy-D-xylulose-5-phosphate synthase 1, chloroplastic OS=Oryza sativa subsp. japonica GN=CLA1 PE=2 SV=2	A7LA02	A7LA02_PICAB 1-deoxy-D-xylulose 5-phosphate synthase type II OS=Picea abies GN=DXS2B PE=2 SV=1
MA_488729g0010	648	5	40	0.349176	2.98	3.09329	Up	1.3325e-08	7.03065e-08	GO:0005634//nucleus	-	-	PF04759; DUF617	-	-	-	-
MA_46031g0010	417	7	56	0.759646	6.48311	3.09329	Up	1.45494e-11	9.89966e-11	-	-	-	PF03018; Dirigent	-	-	E5FQ20	E5FQ20_PICAB Dirigent-like protein OS=Picea abies GN=DIR PE=4 SV=1
MA_10432975g0010	1199	7	56	0.264197	2.25476	3.09329	Up	1.45494e-11	9.89659e-11	-	GO:0016491//oxidoreductase activity	-	PF00067; p450	-	-	-	-
MA_10174788g0010	1361	15	119	0.498749	4.22105	3.08122	Up	4.9894e-23	6.21139e-22	GO:0009579//thylakoid;GO:0009507//chloroplast	GO:0045549//9-cis-epoxycarotenoid dioxygenase activity	GO:0010162//seed dormancy process;GO:0009414//response to water deprivation;GO:0009688//abscisic acid biosynthetic process	PF03055; RPE65	Q9C6Z1	NCED5_ARATH Probable 9-cis-epoxycarotenoid dioxygenase NCED5, chloroplastic OS=Arabidopsis thaliana GN=NCED5 PE=1 SV=1	Q0EF37	Q0EF37_CRYJA Putative 9-cis-epoxycarotenoid dioxygenase OS=Cryptomeria japonica GN=NCED PE=4 SV=1
MA_571234g0010	337	12	95	1.61139	13.609	3.07818	Up	1.21356e-18	1.24439e-17	-	-	-	-	-	-	-	-
MA_175723g0010	1527	38	300	1.12614	9.48449	3.07418	Up	1.0706e-55	3.32447e-54	GO:0016020//membrane	GO:0005488//binding;GO:0016709//oxidoreductase activity, acting on paired donors, with incorporation or reduction of molecular oxygen, NAD(P)H as one donor, and incorporation of one atom of oxygen	GO:0016099//monoterpenoid biosynthetic process	PF00067; p450	-	-	-	-
MA_10431693g0010	1653	46	363	1.25931	10.6015	3.07355	Up	4.82128e-67	1.8161e-65	GO:0005739//mitochondrion	-	-	PF05368; NmrA	-	-	-	-
MA_9198151g0010	774	121	950	7.07446	59.2535	3.06621	Up	2.76494e-172	2.97136e-170	GO:0009507//chloroplast	GO:0050554;GO:0050559;GO:0000287//magnesium ion binding;GO:0010333//terpene synthase activity	GO:0008152//metabolic process	PF03936; Terpene_synth_C	Q675L5	TPSD2_PICAB Isopimaradiene synthase, chloroplastic OS=Picea abies GN=TPS-ISO PE=1 SV=2	F2XF92	F2XF92_PICSI Isopimaradiene synthase OS=Picea sitchensis PE=2 SV=1
MA_748721g0010	513	19	149	1.67604	14.0217	3.06453	Up	2.4638e-28	3.73799e-27	-	-	-	PF03018; Dirigent	-	-	-	-
MA_47100g0010	2571	11	86	0.193615	1.61483	3.06012	Up	6.5085e-17	6.12649e-16	GO:0005737//cytoplasm	GO:0046872//metal ion binding;GO:0016702//oxidoreductase activity, acting on single donors with incorporation of molecular oxygen, incorporation of two atoms of oxygen	GO:0006633//fatty acid biosynthetic process;GO:0009607//response to biotic stimulus	PF00305; Lipoxygenase|PF01477; PLAT	-	-	-	-
MA_205311g0010	279	9	70	1.45978	12.1123	3.05265	Up	5.60318e-14	4.42821e-13	GO:0005886//plasma membrane	-	-	-	-	-	-	-
MA_120602g0010	1386	13	101	0.424453	3.51795	3.05106	Up	1.41181e-19	1.51054e-18	GO:0005634//nucleus	GO:0005488//binding	GO:0010103//stomatal complex morphogenesis;GO:0006355//regulation of transcription, DNA-dependent;GO:0042127//regulation of cell proliferation	PF00010; HLH	Q700C7	SPCH_ARATH Transcription factor SPEECHLESS OS=Arabidopsis thaliana GN=SPCH PE=1 SV=1	D5ABX0	D5ABX0_PICSI Putative uncharacterized protein OS=Picea sitchensis PE=2 SV=1
MA_459474g0010	486	146	1126	13.5946	111.849	3.04045	Up	3.6332e-202	4.7695e-200	-	-	GO:0009607//response to biotic stimulus;GO:0006952//defense response	PF00407; Bet_v_1	P43177	BEV1D_BETPN Major pollen allergen Bet v 1-D/H OS=Betula pendula GN=BETV1D PE=1 SV=2	A9NRA0	A9NRA0_PICSI Putative uncharacterized protein OS=Picea sitchensis PE=2 SV=1
MA_113618g0010	1554	3	23	0.0873614	0.71451	3.03189	Up	2.44292e-05	8.75673e-05	GO:0043231//intracellular membrane-bounded organelle;GO:0044444//cytoplasmic part;GO:0005576//extracellular region	GO:0019139//cytokinin dehydrogenase activity	GO:0009823//cytokinin catabolic process	PF01565; FAD_binding_4|PF09265; Cytokin-bind	-	-	-	-
MA_41533g0010	1506	3	23	0.0901458	0.737284	3.03189	Up	2.44292e-05	8.75959e-05	-	GO:0016491//oxidoreductase activity;GO:0005488//binding	-	PF00067; p450	-	-	-	-
MA_9636196g0010	711	3	23	0.190942	1.56167	3.03189	Up	2.44292e-05	8.75529e-05	-	-	-	PF01582; TIR	-	-	A9NNM8	A9NNM8_PICSI Putative uncharacterized protein OS=Picea sitchensis PE=2 SV=1
MA_114950g0010	1167	3	23	0.116332	0.951456	3.03189	Up	2.44292e-05	8.75816e-05	GO:0016023//cytoplasmic membrane-bounded vesicle	GO:0016787//hydrolase activity	-	PF00657; Lipase_GDSL	-	-	-	-
MA_10428545g0010	3990	17	130	0.192808	1.5729	3.02819	Up	1.2538e-24	1.66185e-23	-	-	-	PF00931; NB-ARC|PF01582; TIR	-	-	-	-
MA_433303g0010	1206	8	61	0.300187	2.44182	3.02403	Up	3.04644e-12	2.17335e-11	GO:0016020//membrane	GO:0016772//transferase activity, transferring phosphorus-containing groups	-	PF00560; LRR_1|PF13516; LRR_6|PF13855; LRR_8	-	-	-	-
MA_916376g0010	227	18	137	3.58836	29.1358	3.0214	Up	7.99404e-26	1.1071e-24	-	-	-	-	-	-	-	-
MA_138441g0010	1188	12	91	0.457103	3.69791	3.01612	Up	1.38021e-17	1.34602e-16	-	-	-	PF04083; Abhydro_lipase|PF12697; Abhydrolase_6	-	-	-	-
MA_328490g0010	1872	196	1478	4.73805	38.1154	3.00801	Up	6.01906e-262	1.07281e-259	GO:0009507//chloroplast	GO:0050550//pinene synthase activity;GO:0030955//potassium ion binding;GO:0000287//magnesium ion binding	GO:0046248;GO:0033383	PF01397; Terpene_synth|PF03936; Terpene_synth_C	-	-	Q675L3	Q675L3_PICAB (-)-alpha/beta-pinene synthase (Fragment) OS=Picea abies GN=TPS-Pin PE=2 SV=1
MA_2782268g0010	322	13	98	1.82699	14.6927	3.00756	Up	8.70192e-19	8.96907e-18	-	-	-	-	-	-	-	-
MA_2788g0010	1962	19	143	0.438232	3.51859	3.00523	Up	9.33226e-27	1.34511e-25	GO:0005794//Golgi apparatus	GO:0048531//beta-1,3-galactosyltransferase activity	GO:0045489//pectin biosynthetic process;GO:0042546//cell wall biogenesis	PF01697; Glyco_transf_92	-	-	-	-
MA_74039g0010	1506	195	1463	5.85948	46.8976	3.00067	Up	1.13331e-258	1.94105e-256	-	-	GO:0015698//inorganic anion transport;GO:0044763	PF04554; Extensin_2	A1X158	FP1V1_PERVI Foot protein 1 variant 1 OS=Perna viridis GN=fp-1 PE=1 SV=1	D8RUV9	D8RUV9_SELML Putative uncharacterized protein OS=Selaginella moellendorffii GN=SELMODRAFT_442529 PE=4 SV=1
MA_112539g0010	876	4	30	0.206636	1.65329	3.00018	Up	1.40969e-06	5.97077e-06	GO:0005664//nuclear origin of replication recognition complex	GO:0003677//DNA binding	GO:0006260//DNA replication	PF05460; ORC6	-	-	-	-
MA_205016g0010	1638	56	420	1.54712	12.3785	3.00018	Up	1.65643e-75	7.20515e-74	-	GO:0046872//metal ion binding;GO:0016682//oxidoreductase activity, acting on diphenols and related substances as donors, oxygen as acceptor	GO:0044710	PF00394; Cu-oxidase|PF07731; Cu-oxidase_2|PF07732; Cu-oxidase_3	Q5N9X2	LAC4_ORYSJ Laccase-4 OS=Oryza sativa subsp. japonica GN=LAC4 PE=2 SV=1	Q9AUI6	Q9AUI6_PINTA Laccase OS=Pinus taeda GN=Lac1 PE=2 SV=1
MA_434619g0010	948	4	30	0.190942	1.52772	3.00018	Up	1.40969e-06	5.96962e-06	GO:0005739//mitochondrion	-	-	PF04678; DUF607	-	-	E0CPZ8	E0CPZ8_VITVI Putative uncharacterized protein OS=Vitis vinifera GN=VIT_18s0001g11950 PE=4 SV=1
MA_10310271g0010	327	7	52	0.968723	7.67693	2.98637	Up	1.66552e-10	1.04383e-09	-	-	-	-	-	-	-	-
MA_94537g0010	3113	5	37	0.0726842	0.573792	2.98081	Up	8.33694e-08	4.07606e-07	GO:0016020//membrane	-	GO:0009987//cellular process;GO:0050896//response to stimulus;GO:0044699	PF00069; Pkinase|PF00560; LRR_1|PF12799; LRR_4|PF13855; LRR_8	Q9LVP0	Y5639_ARATH Probable leucine-rich repeat receptor-like protein kinase At5g63930 OS=Arabidopsis thaliana GN=At5g63930 PE=1 SV=1	M4EAZ2	M4EAZ2_BRARP Uncharacterized protein OS=Brassica rapa subsp. pekinensis GN=Bra025951 PE=4 SV=1
MA_122974g0020	957	5	37	0.236433	1.86647	2.98081	Up	8.33694e-08	4.07697e-07	-	-	-	PF00067; p450	-	-	-	-
MA_10433421g0010	876	52	383	2.68626	21.107	2.97405	Up	2.09132e-68	8.15801e-67	-	-	GO:0045492//xylan biosynthetic process;GO:0010413//glucuronoxylan metabolic process	PF00314; Thaumatin	-	-	I3SGJ8	I3SGJ8_MEDTR Uncharacterized protein OS=Medicago truncatula PE=2 SV=1
MA_10434084g0010	3066	14	103	0.206636	1.6218	2.97243	Up	1.83549e-19	1.94864e-18	GO:0048046//apoplast	GO:0005507//copper ion binding;GO:0052716//hydroquinone:oxygen oxidoreductase activity;GO:0008447//L-ascorbate oxidase activity	GO:0009834//secondary cell wall biogenesis;GO:0046274//lignin catabolic process;GO:0055114//oxidation-reduction process	PF00394; Cu-oxidase|PF07731; Cu-oxidase_2|PF07732; Cu-oxidase_3	-	-	C0PQ43	C0PQ43_PICSI Putative uncharacterized protein OS=Picea sitchensis PE=2 SV=1
MA_95558g0010	462	3	22	0.293852	2.29886	2.96776	Up	4.50964e-05	0.000155693	-	-	-	-	P08995	NO26_SOYBN Nodulin-26 OS=Glycine max PE=1 SV=2	A9P2J2	A9P2J2_PICSI Putative uncharacterized protein OS=Picea sitchensis PE=2 SV=1
MA_10428505g0010	711	9	66	0.572825	4.48132	2.96776	Up	6.32872e-13	4.72402e-12	GO:0044434;GO:0009579//thylakoid	GO:0016702//oxidoreductase activity, acting on single donors with incorporation of molecular oxygen, incorporation of two atoms of oxygen	GO:0006970//response to osmotic stress;GO:0009639//response to red or far red light	PF03055; RPE65	O24592	NCED1_MAIZE 9-cis-epoxycarotenoid dioxygenase 1, chloroplastic OS=Zea mays GN=VP14 PE=1 SV=2	Q0EF28	Q0EF28_CRYJA Putative 9-cis-epoxycarotenoid dioxygenase OS=Cryptomeria japonica GN=NCED PE=4 SV=1
MA_7078015g0010	625	3	22	0.217215	1.69932	2.96776	Up	4.50964e-05	0.000155717	-	-	GO:0050896//response to stimulus	-	-	-	-	-
MA_391931g0010	1131	56	410	2.24065	17.5006	2.96541	Up	6.69506e-73	2.8118e-71	-	-	-	PF13639; zf-RING_2	Q7XLY8	ATL41_ORYSJ E3 ubiquitin-protein ligase Os04g0590900 OS=Oryza sativa subsp. japonica GN=Os04g0590900 PE=2 SV=2	B9I6S0	B9I6S0_POPTR Predicted protein (Fragment) OS=Populus trichocarpa GN=POPTRDRAFT_242198 PE=4 SV=1
MA_10437227g0010	672	13	95	0.875434	6.82474	2.9627	Up	5.30916e-18	5.27858e-17	-	GO:0016829//lyase activity	-	PF00544; Pec_lyase_C	-	-	-	-
MA_23745g0010	336	11	80	1.4815	11.4943	2.95578	Up	2.45686e-15	2.12808e-14	-	-	-	PF02704; GASA	-	-	B9IEM1	B9IEM1_POPTR Predicted protein OS=Populus trichocarpa GN=POPTRDRAFT_733223 PE=4 SV=1
MA_73622g0010	1020	4	29	0.177463	1.37255	2.95127	Up	2.59082e-06	1.0575e-05	GO:0005634//nucleus	GO:0008270//zinc ion binding;GO:0046976//histone methyltransferase activity (H3-K27 specific)	GO:0051726//regulation of cell cycle;GO:0070734//histone H3-K27 methylation;GO:0006275//regulation of DNA replication;GO:0009901//anther dehiscence	PF00628; PHD|PF00856; SET	Q9FNE9	ATXR6_ARATH Histone-lysine N-methyltransferase ATXR6 OS=Arabidopsis thaliana GN=ATXR6 PE=2 SV=1	D5A8S0	D5A8S0_PICSI Putative uncharacterized protein OS=Picea sitchensis PE=2 SV=1
MA_10427040g0010	843	4	29	0.214724	1.66074	2.95127	Up	2.59082e-06	1.0577e-05	-	-	-	PF00011; HSP20	-	-	-	-
MA_372983g0010	739	77	557	4.71515	36.3867	2.94804	Up	7.47872e-98	4.40742e-96	-	-	GO:0006950//response to stress	-	-	-	-	-
MA_95739g0010	756	13	94	0.778163	6.00258	2.94744	Up	9.67834e-18	9.51045e-17	-	GO:0008171//O-methyltransferase activity	GO:0032259//methylation	PF01596; Methyltransf_3	P21964	COMT_HUMAN Catechol O-methyltransferase OS=Homo sapiens GN=COMT PE=1 SV=2	A9NMS3	A9NMS3_PICSI Putative uncharacterized protein OS=Picea sitchensis PE=2 SV=1
MA_20322g0020	336	296	2140	39.8659	307.472	2.94723	Up	0	0	GO:0005576//extracellular region	GO:0008289//lipid binding	GO:0006869//lipid transport	PF14368; LTP_2	-	-	-	-
MA_3545535g0010	320	5	36	0.707081	5.43106	2.94129	Up	1.52786e-07	7.26421e-07	-	-	-	-	-	-	-	-
MA_10426894g0020	453	11	79	1.09886	8.419	2.93764	Up	4.47838e-15	3.80984e-14	-	-	-	-	-	-	A9NVK4	A9NVK4_PICSI Putative uncharacterized protein OS=Picea sitchensis PE=2 SV=1
MA_14938g0020	2469	50	359	0.916427	7.01948	2.93727	Up	1.97688e-63	7.05849e-62	-	-	-	PF03000; NPH3	-	-	A9RVY7	A9RVY7_PHYPA Predicted protein (Fragment) OS=Physcomitrella patens subsp. patens GN=PHYPADRAFT_21814 PE=4 SV=1
MA_10436019g0020	501	40	287	3.61303	27.6551	2.93627	Up	5.16398e-51	1.44216e-49	-	-	-	PF03018; Dirigent	-	-	-	-
MA_10259819g0010	1382	9	64	0.294702	2.23565	2.92336	Up	2.10596e-12	1.51572e-11	-	GO:0010341//gibberellin carboxyl-O-methyltransferase activity;GO:0008757//S-adenosylmethionine-dependent methyltransferase activity	GO:0032259//methylation	-	-	-	-	-
MA_10430145g0020	1197	19	135	0.718305	5.44467	2.92218	Up	1.13524e-24	1.50836e-23	-	-	-	PF00544; Pec_lyase_C	-	-	-	-
MA_4025805g0010	282	11	78	1.7652	13.3529	2.91926	Up	8.15142e-15	6.80257e-14	-	GO:0008289//lipid binding	GO:0006869//lipid transport	-	-	-	-	-
MA_46983g0010	507	148	1049	13.21	99.8848	2.91863	Up	7.57404e-181	8.69349e-179	-	-	-	PF03018; Dirigent	-	-	A6YQZ9	A6YQZ9_PICSI Dirigent-like protein OS=Picea sitchensis PE=2 SV=1
MA_36686g0010	372	292	2063	35.5213	267.724	2.91399	Up	0	0	-	-	-	-	-	-	A9NKH3	A9NKH3_PICSI Putative uncharacterized protein OS=Picea sitchensis PE=2 SV=1
MA_69162g0010	1554	5	35	0.145602	1.0873	2.90064	Up	2.79176e-07	1.28769e-06	GO:0016020//membrane	-	-	PF01554; MatE	Q9SIA5	DTX1_ARATH MATE efflux family protein DTX1 OS=Arabidopsis thaliana GN=DTX1 PE=2 SV=1	M5WCU5	M5WCU5_PRUPE Uncharacterized protein OS=Prunus persica GN=PRUPE_ppa004487mg PE=4 SV=1
MA_293305g0010	537	3	21	0.252811	1.88789	2.90064	Up	8.28828e-05	0.000275142	-	-	-	PF03018; Dirigent	-	-	-	-
MA_10436028g0020	1503	4	28	0.120434	0.899354	2.90064	Up	4.7448e-06	1.87932e-05	-	-	-	PF13639; zf-RING_2	-	-	-	-
MA_10094952g0010	360	9	63	1.13133	8.44831	2.90064	Up	3.8315e-12	2.7175e-11	-	GO:0003824//catalytic activity	-	-	-	-	-	-
MA_955393g0010	568	5	35	0.398356	2.97476	2.90064	Up	2.79176e-07	1.28742e-06	-	-	-	-	-	-	B8LL99	B8LL99_PICSI Putative uncharacterized protein OS=Picea sitchensis PE=2 SV=1
MA_5913418g0010	311	7	49	1.01856	7.60619	2.90064	Up	1.01446e-09	5.9513e-09	-	-	GO:0050896//response to stimulus	PF03181; BURP	-	-	-	-
MA_7667458g0020	347	5	35	0.652063	4.86934	2.90064	Up	2.79176e-07	1.28715e-06	-	-	-	PF02825; WWE	-	-	-	-
MA_14061g0010	1146	4	28	0.157952	1.17952	2.90064	Up	4.7448e-06	1.87966e-05	-	GO:0003677//DNA binding;GO:0003682//chromatin binding	-	PF00249; Myb_DNA-binding	-	-	-	-
MA_10435738g0010	2721	6	42	0.0997865	0.745165	2.90064	Up	1.6723e-08	8.73111e-08	-	-	-	PF03140; DUF247	-	-	-	-
MA_141590g0010	777	3	21	0.174723	1.30476	2.90064	Up	8.28828e-05	0.000275101	GO:0009506//plasmodesma;GO:0005886//plasma membrane	-	GO:0009944//polarity specification of adaxial/abaxial axis;GO:0010075//regulation of meristem growth;GO:0010014//meristem initiation;GO:0009926//auxin polar transport;GO:0010305//leaf vascular tissue pattern formation;GO:0008361//regulation of cell size;GO:0010015//root morphogenesis;GO:0007568//aging;GO:0009956//radial pattern formation;GO:0009855//determination of bilateral symmetry;GO:0019344/…	PF00335; Tetraspannin	-	-	A9NTZ1	A9NTZ1_PICSI Putative uncharacterized protein OS=Picea sitchensis PE=2 SV=1
MA_180698g0010	1071	7	49	0.295772	2.20871	2.90064	Up	1.01446e-09	5.95289e-09	-	GO:0016491//oxidoreductase activity;GO:0005488//binding	-	PF00141; peroxidase	-	-	-	-
MA_8783g0010	587	3	21	0.231277	1.72708	2.90064	Up	8.28828e-05	0.000275059	-	GO:0004842//ubiquitin-protein ligase activity	GO:0016567//protein ubiquitination	-	-	-	-	-
MA_8812600g0010	723	3	21	0.187773	1.40221	2.90064	Up	8.28828e-05	0.000275184	GO:0005634//nucleus	GO:0043565//sequence-specific DNA binding;GO:0003700//sequence-specific DNA binding transcription factor activity	GO:0006355//regulation of transcription, DNA-dependent;GO:0008356//asymmetric cell division;GO:0006950//response to stress	PF00447; HSF_DNA-bind	-	-	-	-
MA_614767g0010	559	54	375	4.37151	32.3855	2.88915	Up	4.32882e-65	1.58168e-63	GO:0016020//membrane	-	-	-	-	-	B8LQ61	B8LQ61_PICSI Putative uncharacterized protein OS=Picea sitchensis PE=2 SV=1
MA_139238g0010	1638	60	416	1.65763	12.2606	2.88684	Up	5.74336e-72	2.37122e-70	-	-	-	PF00249; Myb_DNA-binding	-	-	-	-
MA_15073g0010	381	26	180	3.08814	22.8076	2.8847	Up	5.30058e-32	9.20068e-31	-	-	GO:0009407//toxin catabolic process;GO:0010583//response to cyclopentenone	PF00403; HMA	-	-	-	-
MA_7447685g0010	435	9	62	0.936273	6.88072	2.87756	Up	6.95818e-12	4.8396e-11	-	-	-	-	-	-	-	-
MA_10436904g0010	1947	8	55	0.18594	1.36373	2.87465	Up	1.12867e-10	7.17422e-10	-	GO:0008233//peptidase activity	GO:0008152//metabolic process	PF00082; Peptidase_S8|PF02225; PA|PF05922; Inhibitor_I9	-	-	-	-
MA_608446g0010	995	55	377	2.50143	18.2915	2.87035	Up	5.3913e-65	1.95685e-63	-	-	-	-	-	-	-	-
MA_109716g0010	1434	27	185	0.852047	6.22808	2.86978	Up	1.11014e-32	1.97867e-31	-	-	-	PF03140; DUF247	-	-	D7LT33	D7LT33_ARALL Putative uncharacterized protein OS=Arabidopsis lyrata subsp. lyrata GN=ARALYDRAFT_485374 PE=4 SV=1
MA_10428198g0010	534	12	82	1.01693	7.41318	2.86588	Up	3.0468e-15	2.6225e-14	GO:0005737//cytoplasm	GO:0050734//hydroxycinnamoyltransferase activity	GO:0015706//nitrate transport;GO:0010345//suberin biosynthetic process;GO:0010167//response to nitrate;GO:0052325//cell wall pectin biosynthetic process	PF02458; Transferase	-	-	-	-
MA_110350g0010	1404	11	75	0.354548	2.57885	2.86268	Up	4.87134e-14	3.86936e-13	-	GO:0009055//electron carrier activity;GO:0015035//protein disulfide oxidoreductase activity	GO:0045454//cell redox homeostasis;GO:0006662//glycerol ether metabolic process	PF00085; Thioredoxin|PF00646; F-box	-	-	-	-
MA_940351g0010	663	10	68	0.682552	4.95139	2.85882	Up	7.81956e-13	5.80129e-12	-	-	-	PF00190; Cupin_1	Q9SFF9	GL17_ARATH Germin-like protein subfamily 1 member 7 OS=Arabidopsis thaliana GN=At3g05950 PE=2 SV=1	D8RIB9	D8RIB9_SELML Putative uncharacterized protein OS=Selaginella moellendorffii GN=SELMODRAFT_411562 PE=4 SV=1
MA_9540939g0010	765	4	27	0.236618	1.70386	2.84818	Up	8.657e-06	3.3041e-05	GO:0005618//cell wall;GO:0044424//intracellular part	GO:0005488//binding;GO:0016491//oxidoreductase activity	GO:0009628//response to abiotic stimulus;GO:0006950//response to stress	PF00141; peroxidase	O23044	PER3_ARATH Peroxidase 3 OS=Arabidopsis thaliana GN=PER3 PE=2 SV=1	A9P1P4	A9P1P4_PICSI Putative uncharacterized protein OS=Picea sitchensis PE=2 SV=1
MA_21020g0010	918	4	27	0.197182	1.41988	2.84818	Up	8.657e-06	3.30525e-05	-	-	-	-	Q9FK13	PDV1_ARATH Plastid division protein PDV1 OS=Arabidopsis thaliana GN=PDV1 PE=1 SV=1	K7M7A1	K7M7A1_SOYBN Uncharacterized protein OS=Glycine max PE=4 SV=1
MA_10426002g0010	237	4	27	0.763767	5.4998	2.84818	Up	8.657e-06	3.30467e-05	GO:0005794//Golgi apparatus;GO:0005739//mitochondrion	GO:0005525//GTP binding	GO:0006944//cellular membrane fusion;GO:0006891//intra-Golgi vesicle-mediated transport;GO:0007264//small GTPase mediated signal transduction;GO:0015031//protein transport	-	-	-	E0ZDE4	E0ZDE4_PICSI Rab-like protein (Fragment) OS=Picea sitchensis PE=2 SV=1
MA_913482g0010	1104	4	27	0.163961	1.18066	2.84818	Up	8.657e-06	3.30352e-05	-	-	-	PF13504; LRR_7	Q4V8I7	LRC8A_RAT Leucine-rich repeat-containing protein 8A OS=Rattus norvegicus GN=Lrrc8a PE=2 SV=1	-	-
MA_121643g0010	1434	23	155	0.725818	5.21812	2.84585	Up	2.15768e-27	3.17682e-26	GO:0005634//nucleus	GO:0043565//sequence-specific DNA binding;GO:0003700//sequence-specific DNA binding transcription factor activity	GO:0006355//regulation of transcription, DNA-dependent;GO:0044699	PF00046; Homeobox	Q6X7J9	WOX4_ARATH WUSCHEL-related homeobox 4 OS=Arabidopsis thaliana GN=WOX4 PE=2 SV=1	R9R866	R9R866_PICAB WUSCHEL homeobox protein WOX4 OS=Picea abies GN=WOX4 PE=3 SV=1
MA_296438g0010	324	7	47	0.977692	7.00301	2.84052	Up	3.3452e-09	1.87562e-08	GO:0005773//vacuole;GO:0005794//Golgi apparatus	GO:0004623//phospholipase A2 activity	-	-	-	-	-	-
MA_46522g0010	1452	293	1956	9.13167	65.033	2.83222	Up	0	0	-	-	-	PF00067; p450	-	-	C7ASJ0	C7ASJ0_PICGL CYP720B4 OS=Picea glauca PE=3 SV=1
MA_533668g0010	531	117	781	9.97104	71.0049	2.8321	Up	5.75882e-131	4.55778e-129	-	-	-	PF03018; Dirigent	-	-	-	-
MA_10270970g0010	1338	3	20	0.101465	0.721615	2.83025	Up	0.000151608	0.000483377	GO:0016021//integral to membrane;GO:0005886//plasma membrane	GO:0016491//oxidoreductase activity;GO:0008308//voltage-gated anion channel activity;GO:0019901//protein kinase binding	GO:0010118//stomatal movement;GO:0010193//response to ozone;GO:0050891//multicellular organismal water homeostasis;GO:0006820//anion transport;GO:0010037//response to carbon dioxide;GO:0009737//response to abscisic acid stimulus;GO:0006863//purine nucleobase transport;GO:0006873//cellular ion homeostasis;GO:0009270//response to humidity	PF03595; C4dic_mal_tran	-	-	D8S5U7	D8S5U7_SELML Putative uncharacterized protein (Fragment) OS=Selaginella moellendorffii GN=SELMODRAFT_53394 PE=4 SV=1
MA_407206g0010	546	3	20	0.248644	1.76835	2.83025	Up	0.000151608	0.000483306	-	-	-	PF04690; YABBY	Q10FZ7	YAB2_ORYSJ Protein YABBY 2 OS=Oryza sativa subsp. japonica GN=YAB2 PE=2 SV=1	D5AC40	D5AC40_PICSI Putative uncharacterized protein OS=Picea sitchensis PE=2 SV=1
MA_4978040g0010	494	21	139	1.92372	13.5837	2.81991	Up	1.71901e-24	2.2675e-23	-	-	-	PF00257; Dehydrin	-	-	I6TGN3	I6TGN3_9CONI Cold acclimation protein CAP1.1 OS=Picea obovata GN=CAP1 PE=2 SV=1
MA_14256g0010	207	5	33	1.09307	7.69618	2.81575	Up	9.2334e-07	4.00284e-06	GO:0005886//plasma membrane	GO:0004620//phospholipase activity;GO:0047617//acyl-CoA hydrolase activity	GO:0006644//phospholipid metabolic process;GO:0019374//galactolipid metabolic process;GO:0051707//response to other organism	-	-	-	D8SIV3	D8SIV3_SELML Putative uncharacterized protein OS=Selaginella moellendorffii GN=SELMODRAFT_118078 PE=4 SV=1
MA_87276g0010	456	5	33	0.496197	3.49366	2.81575	Up	9.2334e-07	4.00364e-06	-	-	-	-	-	-	A9NKX5	A9NKX5_PICSI Putative uncharacterized protein OS=Picea sitchensis PE=4 SV=1
MA_194989g0020	1125	7	46	0.281575	1.97395	2.8095	Up	6.05232e-09	3.3163e-08	-	-	-	-	-	-	-	-
MA_93945g0010	582	139	913	10.8079	75.732	2.80882	Up	1.7996e-151	1.69325e-149	GO:0016021//integral to membrane	GO:0005215//transporter activity	GO:0006810//transport	PF00230; MIP	Q6K215	PIP22_ORYSJ Probable aquaporin PIP2-2 OS=Oryza sativa subsp. japonica GN=PIP2-2 PE=2 SV=1	A9NPI5	A9NPI5_PICSI Putative uncharacterized protein OS=Picea sitchensis PE=2 SV=1
MA_394947g0010	761	26	170	1.5461	10.7844	2.80224	Up	1.92407e-29	3.01942e-28	GO:0009705//plant-type vacuole membrane;GO:0042807//central vacuole;GO:0016021//integral to membrane	GO:0015250//water channel activity	GO:0006833//water transport;GO:0055085//transmembrane transport;GO:0009736//cytokinin mediated signaling pathway	-	-	-	-	-
MA_11262g0010	1002	19	124	0.858094	5.97428	2.79956	Up	7.61372e-22	9.04201e-21	-	-	-	-	-	-	-	-
MA_19536g0010	1137	4	26	0.159202	1.10394	2.79373	Up	1.5732e-05	5.8014e-05	GO:0005634//nucleus	GO:0003677//DNA binding	GO:0042221//response to chemical stimulus;GO:0009555//pollen development;GO:0045893//positive regulation of transcription, DNA-dependent	PF00170; bZIP_1	Q9MA75	VIP1_ARATH Transcription factor VIP1 OS=Arabidopsis thaliana GN=VIP1 PE=1 SV=1	B9SGM7	B9SGM7_RICCO Transcription factor RF2a, putative OS=Ricinus communis GN=RCOM_0554250 PE=4 SV=1
MA_5796458g0010	591	4	26	0.306282	2.12382	2.79373	Up	1.5732e-05	5.80042e-05	GO:0012505//endomembrane system;GO:0016020//membrane;GO:0005783//endoplasmic reticulum	GO:0015299//solute:hydrogen antiporter activity	GO:0006623//protein targeting to vacuole;GO:0030007//cellular potassium ion homeostasis;GO:0006812//cation transport;GO:0006885//regulation of pH;GO:0030104//water homeostasis	-	Q9M353	CHX20_ARATH Cation/H(+) antiporter 20 OS=Arabidopsis thaliana GN=CHX20 PE=2 SV=1	M4FFE0	M4FFE0_BRARP Uncharacterized protein OS=Brassica rapa subsp. pekinensis GN=Bra039813 PE=4 SV=1
MA_8197627g0010	450	8	52	0.804501	5.57857	2.79373	Up	6.68324e-10	3.98251e-09	-	GO:0016491//oxidoreductase activity;GO:0000166//nucleotide binding	GO:0055114//oxidation-reduction process	PF00106; adh_short	-	-	A9NUM5	A9NUM5_PICSI Putative uncharacterized protein OS=Picea sitchensis PE=2 SV=1
MA_10427140g0010	1173	4	26	0.154316	1.07006	2.79373	Up	1.5732e-05	5.79945e-05	-	GO:0005488//binding;GO:0016301//kinase activity	-	PF00069; Pkinase	-	-	K7L0N4	K7L0N4_SOYBN Uncharacterized protein OS=Glycine max PE=4 SV=1
MA_75919g0010	798	354	2297	20.0747	138.96	2.79122	Up	0	0	GO:0048046//apoplast;GO:0005618//cell wall	GO:0004553//hydrolase activity, hydrolyzing O-glycosyl compounds;GO:0016762//xyloglucan:xyloglucosyl transferase activity	GO:0006073//cellular glucan metabolic process	PF00722; Glyco_hydro_16	-	-	A9NN79	A9NN79_PICSI Putative uncharacterized protein OS=Picea sitchensis PE=2 SV=1
MA_6070012g0010	675	14	90	0.938585	6.43681	2.77779	Up	4.13396e-16	3.73881e-15	-	GO:0016491//oxidoreductase activity	-	-	-	-	-	-
MA_63465g0020	744	5	32	0.304121	2.07639	2.77136	Up	1.67073e-06	7.01272e-06	-	-	-	-	-	-	D5A826	D5A826_PICSI Putative uncharacterized protein OS=Picea sitchensis PE=2 SV=1
MA_108756g0010	801	8	51	0.451967	3.07376	2.76571	Up	1.20361e-09	7.0215e-09	-	-	-	-	-	-	C8CHG8	C8CHG8_CUCSA High-affinity nitrate transport system component OS=Cucumis sativus GN=NAR2 PE=2 SV=2
MA_182759g0010	1233	11	70	0.403719	2.74073	2.76314	Up	9.2815e-13	6.86036e-12	GO:0009536//plastid	GO:0004722//protein serine/threonine phosphatase activity	GO:0009611//response to wounding;GO:0009738//abscisic acid mediated signaling pathway;GO:0050832//defense response to fungus	PF00481; PP2C	-	-	-	-
MA_132224g0010	495	94	597	8.59353	58.2238	2.76029	Up	7.60534e-98	4.47002e-96	GO:0016023//cytoplasmic membrane-bounded vesicle;GO:0016020//membrane;GO:0009579//thylakoid;GO:0009507//chloroplast	-	-	PF01477; PLAT	-	-	-	-
MA_8232644g0010	210	6	38	1.29295	8.73567	2.75625	Up	1.80214e-07	8.4873e-07	-	-	-	-	-	-	-	-
MA_10429586g0010	690	6	38	0.393506	2.65868	2.75625	Up	1.80214e-07	8.48547e-07	-	-	GO:0006259//DNA metabolic process;GO:0044699;GO:0043414//macromolecule methylation	-	-	-	F6I3N6	F6I3N6_VITVI Putative uncharacterized protein OS=Vitis vinifera GN=VIT_08s0032g00640 PE=4 SV=1
MA_14986g0010	1722	12	76	0.315353	2.13065	2.75625	Up	1.04335e-13	8.11688e-13	-	-	-	-	-	-	-	-
MA_9234097g0010	864	3	19	0.157129	1.06163	2.75625	Up	0.000275894	0.000844634	-	-	-	PF00931; NB-ARC	O64789	DRL18_ARATH Probable disease resistance protein At1g61310 OS=Arabidopsis thaliana GN=At1g61310 PE=2 SV=1	-	-
MA_10433570g0010	696	3	19	0.195057	1.31788	2.75625	Up	0.000275894	0.000844752	-	GO:0003824//catalytic activity	-	PF01370; Epimerase	-	-	-	-
MA_10311455g0020	624	100	633	7.25211	48.9723	2.75549	Up	1.89791e-103	1.20254e-101	GO:0044464//cell part;GO:0016020//membrane	-	GO:0044763;GO:0071840;GO:0031325//positive regulation of cellular metabolic process	PF00892; EamA	-	-	-	-
MA_15696g0010	2163	10	63	0.209215	1.4061	2.74864	Up	1.4875e-11	1.01118e-10	-	GO:0016301//kinase activity	-	PF00069; Pkinase|PF01657; Stress-antifung|PF07714; Pkinase_Tyr	-	-	K7N3C8	K7N3C8_SOYBN Uncharacterized protein OS=Glycine max PE=4 SV=1
MA_5975797g0010	229	21	132	4.14986	27.8272	2.74536	Up	1.02884e-22	1.26007e-21	-	-	-	-	-	-	-	-
MA_118833g0010	1860	339	2126	8.24776	55.18	2.74207	Up	0	0	GO:0048046//apoplast	GO:0005507//copper ion binding;GO:0052716//hydroquinone:oxygen oxidoreductase activity;GO:0008447//L-ascorbate oxidase activity	GO:0046274//lignin catabolic process;GO:0055114//oxidation-reduction process	PF00394; Cu-oxidase|PF07731; Cu-oxidase_2|PF07732; Cu-oxidase_3	Q9FJD5	LAC17_ARATH Laccase-17 OS=Arabidopsis thaliana GN=LAC17 PE=2 SV=1	-	-
MA_107783g0020	549	43	269	3.54442	23.6544	2.73849	Up	1.26837e-44	3.08962e-43	-	-	-	PF00257; Dehydrin	-	-	-	-
MA_774057g0010	1038	4	25	0.174386	1.16272	2.73714	Up	2.84678e-05	0.0001012	-	-	-	-	-	-	K4AYM8	K4AYM8_SOLLC Uncharacterized protein OS=Solanum lycopersicum GN=Solyc01g088380.1 PE=4 SV=1
MA_131671g0010	1428	8	50	0.253519	1.69034	2.73714	Up	2.16244e-09	1.23104e-08	GO:0009505//plant-type cell wall;GO:0031225//anchored to membrane	GO:0003824//catalytic activity	GO:0010103//stomatal complex morphogenesis;GO:0048443//stamen development;GO:0002237//response to molecule of bacterial origin;GO:0007165//signal transduction	PF13855; LRR_8	-	-	B9S0Y8	B9S0Y8_RICCO Serine-threonine protein kinase, plant-type, putative OS=Ricinus communis GN=RCOM_0631480 PE=4 SV=1
MA_402193g0010	558	4	25	0.324396	2.16291	2.73714	Up	2.84678e-05	0.000101183	-	-	-	PF01582; TIR	-	-	-	-
MA_10249055g0010	738	8	50	0.490549	3.27073	2.73714	Up	2.16244e-09	1.23136e-08	-	-	-	PF00249; Myb_DNA-binding	-	-	-	-
MA_138828g0010	1179	82	510	3.14738	20.8828	2.73009	Up	7.30974e-83	3.46115e-81	-	GO:0004311//farnesyltranstransferase activity	GO:0008299//isoprenoid biosynthetic process	PF00348; polyprenyl_synt	-	-	C0PT16	C0PT16_PICSI Putative uncharacterized protein OS=Picea sitchensis PE=2 SV=1
MA_161458g0010	1416	709	4409	22.6586	150.317	2.72988	Up	0	0	GO:0009579//thylakoid;GO:0044425//membrane part	GO:0016620//oxidoreductase activity, acting on the aldehyde or oxo group of donors, NAD or NADP as acceptor;GO:0051287//NAD binding;GO:0050661//NADP binding	GO:0006006//glucose metabolic process;GO:0055114//oxidation-reduction process	PF00044; Gp_dh_N|PF02800; Gp_dh_C	-	-	-	-
MA_6386331g0010	220	5	31	1.02848	6.80253	2.72556	Up	3.0122e-06	1.22064e-05	GO:0009505//plant-type cell wall;GO:0044424//intracellular part	GO:0004553//hydrolase activity, hydrolyzing O-glycosyl compounds	GO:0005975//carbohydrate metabolic process;GO:0009793//embryo development ending in seed dormancy;GO:0010584//pollen exine formation	PF00332; Glyco_hydro_17	-	-	H9MDX3	H9MDX3_PINRA Uncharacterized protein (Fragment) OS=Pinus radiata GN=UMN_3920_01 PE=3 SV=1
MA_10429732g0010	1814	5	31	0.124733	0.825004	2.72556	Up	3.0122e-06	1.22041e-05	-	-	-	PF00560; LRR_1|PF12799; LRR_4|PF13516; LRR_6|PF13855; LRR_8	-	-	-	-
MA_9868128g0010	1176	14	86	0.538728	3.53039	2.7122	Up	4.2486e-15	3.61857e-14	-	-	-	PF00026; Asp	Q766C3	NEP1_NEPGR Aspartic proteinase nepenthesin-1 OS=Nepenthes gracilis GN=nep1 PE=1 SV=1	D5AC09	D5AC09_PICSI Putative uncharacterized protein OS=Picea sitchensis PE=2 SV=1
MA_10434624g0020	1098	31	190	1.27764	8.35378	2.70895	Up	1.29903e-31	2.21797e-30	GO:0009505//plant-type cell wall;GO:0005737//cytoplasm;GO:0005886//plasma membrane;GO:0048046//apoplast	GO:0030599//pectinesterase activity	GO:0009684//indoleacetic acid biosynthetic process;GO:0006546//glycine catabolic process;GO:0006569//tryptophan catabolic process;GO:0009624//response to nematode	PF01095; Pectinesterase|PF04043; PMEI	-	-	-	-
MA_37884g0010	729	9	55	0.558681	3.64223	2.70472	Up	4.28632e-10	2.60014e-09	GO:0005576//extracellular region;GO:0016020//membrane	-	GO:0009664//plant-type cell wall organization	PF01357; Pollen_allerg_1|PF03330; DPBB_1	-	-	-	-
MA_86183g0010	1398	11	67	0.356069	2.31366	2.69995	Up	5.3256e-12	3.73371e-11	-	-	-	-	-	-	A5AXI3	A5AXI3_VITVI Putative uncharacterized protein OS=Vitis vinifera GN=VITISV_042556 PE=4 SV=1
MA_102072g0010	519	199	1212	17.3514	112.737	2.69984	Up	4.13728e-192	5.18295e-190	-	-	-	PF03018; Dirigent	-	-	A6YR05	A6YR05_PICSI Dirigent-like protein OS=Picea sitchensis PE=2 SV=1
MA_132338g0010	1068	12	73	0.508463	3.29977	2.69815	Up	5.97206e-13	4.46692e-12	-	GO:0003676//nucleic acid binding	GO:0048449//floral organ formation;GO:0048438//floral whorl development	PF01918; Alba|PF13087; AAA_12	-	-	-	-
MA_10434786g0010	695	111	675	7.22749	46.8868	2.69762	Up	1.04484e-107	6.7173e-106	GO:0005737//cytoplasm;GO:0009505//plant-type cell wall;GO:0005886//plasma membrane;GO:0048046//apoplast	GO:0030599//pectinesterase activity;GO:0045330;GO:0004857//enzyme inhibitor activity	GO:0009624//response to nematode;GO:0042545//cell wall modification;GO:0043086//negative regulation of catalytic activity;GO:0045490//pectin catabolic process	PF01095; Pectinesterase	P14280	PME1_SOLLC Pectinesterase 1 OS=Solanum lycopersicum GN=PME1.9 PE=1 SV=5	-	-
MA_10428603g0020	1320	187	1137	6.41087	41.5832	2.69741	Up	3.6679e-180	4.14492e-178	GO:0016020//membrane	GO:0016829//lyase activity	-	PF00544; Pec_lyase_C	-	-	-	-
MA_7765271g0010	353	51	309	6.538	42.2586	2.69233	Up	4.1126e-50	1.1214e-48	GO:0009506//plasmodesma;GO:0005576//extracellular region	-	GO:0009828//plant-type cell wall loosening;GO:0009826//unidimensional cell growth;GO:0019953//sexual reproduction;GO:0006949//syncytium formation	-	-	-	-	-
MA_41523g0010	948	35	211	1.67074	10.745	2.6851	Up	1.28528e-34	2.43748e-33	GO:0005634//nucleus	GO:0003677//DNA binding	-	PF03790; KNOX1|PF03791; KNOX2	-	-	Q9ZR90	Q9ZR90_PICMA Homeobox transcription factor SKN2 OS=Picea mariana PE=2 SV=1
MA_60155g0010	1128	5	30	0.20059	1.28394	2.67825	Up	5.41004e-06	2.12362e-05	GO:0044444//cytoplasmic part;GO:0043231//intracellular membrane-bounded organelle	GO:0016787//hydrolase activity	-	PF00657; Lipase_GDSL	Q8RXT9	GDL8_ARATH GDSL esterase/lipase At1g28590 OS=Arabidopsis thaliana GN=At1g28590 PE=2 SV=2	-	-
MA_10436904g0020	1119	6	36	0.242644	1.55312	2.67825	Up	5.80854e-07	2.58036e-06	-	GO:0008233//peptidase activity	GO:0008152//metabolic process	PF00082; Peptidase_S8|PF05922; Inhibitor_I9	-	-	-	-
MA_10436878g0010	405	15	90	1.67604	10.728	2.67825	Up	1.52566e-15	1.33628e-14	-	GO:0010333//terpene synthase activity	GO:0009753//response to jasmonic acid stimulus;GO:0043693//monoterpene biosynthetic process	PF03936; Terpene_synth_C	-	-	Q20HU6	Q20HU6_PICSI Delta-selinene-like synthase OS=Picea sitchensis PE=2 SV=1
MA_492535g0010	1311	9	54	0.310663	1.98849	2.67825	Up	7.65488e-10	4.5393e-09	-	-	-	PF00026; Asp	-	-	M1AHJ5	M1AHJ5_SOLTU Uncharacterized protein OS=Solanum tuberosum GN=PGSC0003DMG400008899 PE=4 SV=1
MA_31969g0010	816	4	24	0.221829	1.41988	2.67825	Up	5.12806e-05	0.000175715	-	GO:0016798//hydrolase activity, acting on glycosyl bonds	GO:0008152//metabolic process	PF00704; Glyco_hydro_18	Q13231	CHIT1_HUMAN Chitotriosidase-1 OS=Homo sapiens GN=CHIT1 PE=1 SV=1	B9IMH8	B9IMH8_POPTR Predicted protein OS=Populus trichocarpa GN=POPTRDRAFT_779607 PE=2 SV=1
MA_30905g0010	1263	10	60	0.358299	2.2934	2.67825	Up	8.50692e-11	5.45633e-10	GO:0009536//plastid	-	GO:0050789//regulation of biological process;GO:0009628//response to abiotic stimulus;GO:1901700;GO:0006351//transcription, DNA-dependent;GO:0006950//response to stress	PF00847; AP2	Q6X5Y6	WRI1_ARATH Ethylene-responsive transcription factor WRI1 OS=Arabidopsis thaliana GN=WRI1 PE=2 SV=1	J3MXL3	J3MXL3_ORYBR Uncharacterized protein OS=Oryza brachyantha GN=OB09G17420 PE=4 SV=1
MA_7352647g0010	394	6	36	0.689135	4.41101	2.67825	Up	5.80854e-07	2.57983e-06	-	-	-	-	-	-	-	-
MA_300041g0010	852	5	30	0.26557	1.69986	2.67825	Up	5.41004e-06	2.124e-05	GO:0005576//extracellular region	GO:0016798//hydrolase activity, acting on glycosyl bonds	-	PF00722; Glyco_hydro_16|PF06955; XET_C	-	-	A9NTM6	A9NTM6_PICSI Putative uncharacterized protein OS=Picea sitchensis PE=2 SV=1
MA_5547390g0010	315	24	144	3.44786	22.0691	2.67825	Up	4.93804e-24	6.40572e-23	-	GO:0008171//O-methyltransferase activity;GO:0046983//protein dimerization activity	GO:0032259//methylation	PF08100; Dimerisation	Q00763	COMT1_POPTM Caffeic acid 3-O-methyltransferase 1 OS=Populus tremuloides GN=OMT1 PE=1 SV=1	B8LR23	B8LR23_PICSI Putative uncharacterized protein OS=Picea sitchensis PE=2 SV=1
MA_10427702g0010	819	124	742	6.85152	43.7373	2.67437	Up	4.1148e-117	2.9006e-115	-	-	-	PF03018; Dirigent	-	-	B8LQM8	B8LQM8_PICSI Putative uncharacterized protein OS=Picea sitchensis PE=2 SV=1
MA_73048g0010	1428	1008	6026	31.9434	203.72	2.67299	Up	0	0	-	-	-	PF01190; Pollen_Ole_e_I	-	-	-	-
MA_19018g0010	1713	17	101	0.449098	2.8464	2.66404	Up	3.48502e-17	3.32472e-16	GO:0016023//cytoplasmic membrane-bounded vesicle	GO:0046872//metal ion binding	-	PF00394; Cu-oxidase|PF07731; Cu-oxidase_2|PF07732; Cu-oxidase_3	-	-	B8LLM3	B8LLM3_PICSI Putative uncharacterized protein OS=Picea sitchensis PE=2 SV=1
MA_10434025g0010	2664	32	190	0.543582	3.44311	2.66314	Up	4.69938e-31	7.8465e-30	-	-	-	PF13086; AAA_11	-	-	-	-
MA_6235200g0010	1896	65	385	1.5514	9.80289	2.65963	Up	3.1642e-61	1.08389e-59	GO:0043231//intracellular membrane-bounded organelle;GO:0009506//plasmodesma	-	-	PF12719; Cnd3	Q9YHB5	CND3_XENLA Condensin complex subunit 3 OS=Xenopus laevis GN=ncapg PE=1 SV=1	M5WSC5	M5WSC5_PRUPE Uncharacterized protein OS=Prunus persica GN=PRUPE_ppa000695mg PE=4 SV=1
MA_1964g0010	1263	96	568	3.43967	21.7108	2.65807	Up	1.82307e-89	9.58443e-88	GO:0005618//cell wall;GO:0005856//cytoskeleton;GO:0005739//mitochondrion;GO:0005634//nucleus;GO:0005886//plasma membrane	GO:0005524//ATP binding	GO:0048767//root hair elongation	PF00022; Actin	-	-	E1C9P0	E1C9P0_9BRYO Actin 7 OS=Physcomitrella patens GN=Act7 PE=3 SV=1
MA_63056g0010	657	24	142	1.65308	10.4341	2.65807	Up	1.55511e-23	1.97639e-22	-	GO:0008171//O-methyltransferase activity	-	PF01596; Methyltransf_3	-	-	-	-
MA_50111g0020	1044	39	230	1.69049	10.6355	2.65338	Up	3.98464e-37	8.16404e-36	GO:0044446//intracellular organelle part	-	-	PF00225; Kinesin	-	-	F6HH22	F6HH22_VITVI Putative uncharacterized protein OS=Vitis vinifera GN=VIT_11s0016g03960 PE=3 SV=1
MA_140697g0010	366	9	53	1.11278	6.99079	2.65128	Up	1.3638e-09	7.91384e-09	GO:0005777//peroxisome;GO:0005634//nucleus	GO:0005516//calmodulin binding	GO:0009827//plant-type cell wall modification;GO:0009733//response to auxin stimulus;GO:0009860//pollen tube growth	PF02519; Auxin_inducible	-	-	D8RC13	D8RC13_SELML Putative uncharacterized protein (Fragment) OS=Selaginella moellendorffii GN=SELMODRAFT_69737 PE=4 SV=1
MA_101395g0010	2250	22	129	0.442476	2.76783	2.64508	Up	2.10564e-21	2.45021e-20	GO:0005768//endosome;GO:0005773//vacuole;GO:0016328//lateral plasma membrane;GO:0043674//columella;GO:0016021//integral to membrane	GO:0005452//inorganic anion exchanger activity;GO:0080139//borate efflux transmembrane transporter activity	GO:0035445//borate transmembrane transport;GO:0010036//response to boron-containing substance	PF00955; HCO3_cotransp	-	-	-	-
MA_47856g0010	534	28	164	2.37283	14.8264	2.64349	Up	8.43798e-27	1.21781e-25	GO:0009506//plasmodesma	-	GO:0044262//cellular carbohydrate metabolic process;GO:0044723	-	-	-	-	-
MA_97671g0010	471	7	41	0.672553	4.20237	2.64349	Up	1.12661e-07	5.42829e-07	GO:0016023//cytoplasmic membrane-bounded vesicle;GO:0005576//extracellular region	-	GO:2000123//positive regulation of stomatal complex development;GO:0007267//cell-cell signaling;GO:0010375//stomatal complex patterning;GO:0016556//mRNA modification	-	Q9SV72	EPFL9_ARATH EPIDERMAL PATTERNING FACTOR-like protein 9 OS=Arabidopsis thaliana GN=EPFL9 PE=1 SV=1	M0RVP9	M0RVP9_MUSAM Uncharacterized protein OS=Musa acuminata subsp. malaccensis PE=4 SV=1
MA_52098g0010	606	76	445	5.67532	35.4502	2.64302	Up	4.98658e-70	2.00221e-68	-	-	-	PF02298; Cu_bind_like	Q5JNJ5	ENL1_ORYSJ Early nodulin-like protein 1 OS=Oryza sativa subsp. japonica GN=ENODL1 PE=1 SV=1	-	-
MA_102039g0010	873	6	35	0.311018	1.93547	2.63761	Up	1.03752e-06	4.4669e-06	-	-	-	-	-	-	-	-
MA_3988761g0010	730	11	64	0.681897	4.23242	2.63386	Up	3.00268e-11	1.99116e-10	GO:0016021//integral to membrane;GO:0009536//plastid;GO:0005634//nucleus;GO:0005886//plasma membrane	GO:0017111//nucleoside-triphosphatase activity;GO:0043531//ADP binding;GO:0005524//ATP binding	GO:0000271//polysaccharide biosynthetic process;GO:0007165//signal transduction;GO:0009630//gravitropism	PF13191; AAA_16	-	-	B9GWT3	B9GWT3_POPTR Tir-nbs resistance protein OS=Populus trichocarpa GN=POPTRDRAFT_554389 PE=4 SV=1
MA_354248g0010	1950	11	64	0.255274	1.58444	2.63386	Up	3.00268e-11	1.99176e-10	-	GO:0016787//hydrolase activity	GO:0009056//catabolic process;GO:0044763	PF01095; Pectinesterase|PF04043; PMEI	Q9M3B0	PME34_ARATH Probable pectinesterase/pectinesterase inhibitor 34 OS=Arabidopsis thaliana GN=PME34 PE=2 SV=1	C0PST8	C0PST8_PICSI Pectinesterase OS=Picea sitchensis PE=2 SV=1
MA_140902g0010	2250	750	4361	15.0844	93.5697	2.63298	Up	0	0	-	GO:0008661//1-deoxy-D-xylulose-5-phosphate synthase activity	GO:0016114//terpenoid biosynthetic process	PF02779; Transket_pyr|PF02780; Transketolase_C|PF13292; DXP_synthase_N	-	-	C0PPU7	C0PPU7_PICSI Putative uncharacterized protein OS=Picea sitchensis PE=2 SV=1
MA_6960g0020	354	16	93	2.04534	12.6827	2.63245	Up	9.66114e-16	8.57148e-15	-	-	-	PF05498; RALF	-	-	G7ZYF5	G7ZYF5_MEDTR RALF OS=Medicago truncatula GN=MTR_071s0004 PE=4 SV=1
MA_10435769g0010	2487	47	273	0.855207	5.2993	2.63146	Up	2.18744e-43	5.17317e-42	-	GO:0008233//peptidase activity	-	PF00082; Peptidase_S8|PF02225; PA|PF05922; Inhibitor_I9	-	-	I1JDQ1	I1JDQ1_SOYBN Uncharacterized protein OS=Glycine max PE=4 SV=2
MA_81028g0010	351	71	412	9.15378	56.6659	2.63004	Up	1.30034e-64	4.71196e-63	-	GO:0008289//lipid binding	GO:0006869//lipid transport	PF14368; LTP_2	Q43767	NLT41_HORVU Non-specific lipid-transfer protein 4.1 OS=Hordeum vulgare GN=LTP4.1 PE=1 SV=1	D5AEH9	D5AEH9_PICSI Putative uncharacterized protein OS=Picea sitchensis PE=2 SV=1
MA_113757g0010	888	5	29	0.254804	1.57658	2.62934	Up	9.67762e-06	3.66873e-05	-	-	-	PF14111; DUF4283|PF14392; zf-CCHC_4	-	-	R0HBB0	R0HBB0_9BRAS Uncharacterized protein OS=Capsella rubella GN=CARUB_v10002911mg PE=4 SV=1
MA_92262g0010	528	10	58	0.857068	5.30305	2.62934	Up	2.69126e-10	1.65639e-09	-	-	-	-	O80482	BH149_ARATH Transcription factor bHLH149 OS=Arabidopsis thaliana GN=BHLH149 PE=1 SV=1	D5A9V6	D5A9V6_PICSI Putative uncharacterized protein OS=Picea sitchensis PE=2 SV=1
MA_10151149g0010	907	45	261	2.2452	13.892	2.62934	Up	1.63526e-41	3.7035e-40	-	GO:0016829//lyase activity	-	-	-	-	-	-
MA_269949g0010	1367	20	116	0.66208	4.09658	2.62934	Up	2.8594e-19	3.00944e-18	GO:0009507//chloroplast	GO:0050554;GO:0050559;GO:0000287//magnesium ion binding;GO:0010333//terpene synthase activity	GO:0008152//metabolic process	-	-	-	-	-
MA_102132g0010	213	27	156	5.73632	35.3571	2.6238	Up	2.29754e-25	3.12269e-24	GO:0005739//mitochondrion	-	-	-	-	-	D7T6X2	D7T6X2_VITVI Putative uncharacterized protein OS=Vitis vinifera GN=VIT_05s0020g03360 PE=4 SV=1
MA_57290g0010	1194	4	23	0.151602	0.929941	2.61685	Up	9.19268e-05	0.00030269	-	-	-	PF00646; F-box	Q9SMZ3	FBX13_ARATH F-box only protein 13 OS=Arabidopsis thaliana GN=FBX13 PE=2 SV=2	D5A8M6	D5A8M6_PICSI Putative uncharacterized protein OS=Picea sitchensis PE=2 SV=1
MA_18863g0010	2853	12	69	0.190339	1.16756	2.61685	Up	5.96144e-12	4.16617e-11	GO:0016020//membrane	GO:0000166//nucleotide binding;GO:0042626//ATPase activity, coupled to transmembrane movement of substances	GO:0044763;GO:0044707;GO:0060918//auxin transport;GO:0009733//response to auxin stimulus	PF00005; ABC_tran|PF00664; ABC_membrane	-	-	-	-
MA_86300g0010	657	4	23	0.275514	1.69003	2.61685	Up	9.19268e-05	0.000302781	GO:0005634//nucleus	-	GO:0009913//epidermal cell differentiation;GO:0071554//cell wall organization or biogenesis;GO:0010311//lateral root formation;GO:0010089//xylem development;GO:0048468//cell development;GO:0016043//cellular component organization	PF03195; DUF260	Q9SRV3	LBD20_ARATH LOB domain-containing protein 20 OS=Arabidopsis thaliana GN=LBD20 PE=2 SV=1	-	-
MA_940591g0010	800	4	23	0.226266	1.38794	2.61685	Up	9.19268e-05	0.000302736	-	-	-	PF00026; Asp	-	-	B8LN55	B8LN55_PICSI Putative uncharacterized protein OS=Picea sitchensis PE=2 SV=1
MA_668521g0010	972	4	23	0.186227	1.14233	2.61685	Up	9.19268e-05	0.000302645	-	GO:0016706//oxidoreductase activity, acting on paired donors, with incorporation or reduction of molecular oxygen, 2-oxoglutarate as one donor, and incorporation of one atom each of oxygen into both donors	-	PF03171; 2OG-FeII_Oxy|PF14226; DIOX_N	-	-	-	-
MA_43513g0010	1476	7	40	0.214615	1.30829	2.60786	Up	2.00388e-07	9.36696e-07	GO:0005794//Golgi apparatus	GO:0048531//beta-1,3-galactosyltransferase activity	GO:0045489//pectin biosynthetic process;GO:0042546//cell wall biogenesis	PF01697; Glyco_transf_92	-	-	M0TZN8	M0TZN8_MUSAM Uncharacterized protein OS=Musa acuminata subsp. malaccensis PE=4 SV=1
MA_24454g0010	954	41	234	1.94484	11.8413	2.6061	Up	5.02572e-37	1.02587e-35	-	-	-	PF14226; DIOX_N	Q9C971	G3OX4_ARATH Gibberellin 3-beta-dioxygenase 4 OS=Arabidopsis thaliana GN=GA3OX4 PE=1 SV=1	-	-
MA_97988g0010	246	45	256	8.27802	50.2385	2.60144	Up	2.7863e-40	6.1391e-39	-	-	-	-	-	-	-	-
MA_10430275g0010	606	30	170	2.24026	13.5428	2.59579	Up	3.37374e-27	4.93083e-26	GO:0005829//cytosol	GO:0000166//nucleotide binding;GO:0050356	GO:0007568//aging;GO:0055114//oxidation-reduction process	PF00106; adh_short	P50165	TRNH_DATST Tropinone reductase homolog OS=Datura stramonium PE=2 SV=1	D5ABQ5	D5ABQ5_PICSI Putative uncharacterized protein OS=Picea sitchensis PE=2 SV=1
MA_75971g0010	915	32	181	1.58263	9.54969	2.59313	Up	7.8724e-29	1.20944e-27	GO:0043229//intracellular organelle;GO:0005737//cytoplasm	GO:0016787//hydrolase activity	-	PF00657; Lipase_GDSL	-	-	-	-
MA_42965g0010	1792	20	113	0.505058	3.04419	2.59154	Up	1.574e-18	1.60273e-17	GO:0005829//cytosol;GO:0009570//chloroplast stroma	GO:0004721//phosphoprotein phosphatase activity;GO:0005515//protein binding;GO:0008703//5-amino-6-(5-phosphoribosylamino)uracil reductase activity;GO:0004645//phosphorylase activity	GO:0010119//regulation of stomatal movement;GO:0046443//FAD metabolic process;GO:0009414//response to water deprivation;GO:0019252//starch biosynthetic process;GO:0043622//cortical microtubule organization;GO:0043407//negative regulation of MAP kinase activity;GO:0010468//regulation of gene expression;GO:0042742//defense response to bacterium;GO:0009644//response to high light intensity;GO:000965…	-	-	-	-	-
MA_18548g0010	534	8	45	0.67795	4.06821	2.58514	Up	3.89234e-08	1.96075e-07	GO:0005739//mitochondrion	GO:0004591//oxoglutarate dehydrogenase (succinyl-transferring) activity;GO:0050897//cobalt ion binding;GO:0030976//thiamine pyrophosphate binding;GO:0008270//zinc ion binding	GO:0046686//response to cadmium ion;GO:0006099//tricarboxylic acid cycle	-	Q6P6Z8	ODO1_XENLA 2-oxoglutarate dehydrogenase, mitochondrial OS=Xenopus laevis GN=ogdh PE=2 SV=1	B9SR46	B9SR46_RICCO 2-oxoglutarate dehydrogenase, putative OS=Ricinus communis GN=RCOM_0465620 PE=4 SV=1
MA_1793g0010	2532	64	359	1.14384	6.84483	2.58113	Up	2.30124e-55	7.12572e-54	GO:0005634//nucleus	GO:0043565//sequence-specific DNA binding;GO:0003700//sequence-specific DNA binding transcription factor activity;GO:0042803//protein homodimerization activity	GO:0051457//maintenance of protein location in nucleus;GO:0010103//stomatal complex morphogenesis;GO:0006355//regulation of transcription, DNA-dependent;GO:0008356//asymmetric cell division;GO:0009956//radial pattern formation;GO:0009630//gravitropism	PF03514; GRAS	-	-	-	-
MA_59717g0020	633	151	847	10.795	64.5969	2.5811	Up	2.787e-128	2.16665e-126	-	-	-	-	-	-	A9NU71	A9NU71_PICSI Putative uncharacterized protein OS=Picea sitchensis PE=2 SV=1
MA_10434662g0010	1209	5	28	0.187151	1.11806	2.57871	Up	1.72378e-05	6.31736e-05	-	GO:0016491//oxidoreductase activity	-	PF04030; ALO	-	-	-	-
MA_10143270g0010	1573	5	28	0.143844	0.859332	2.57871	Up	1.72378e-05	6.31947e-05	-	-	-	-	-	-	-	-
MA_2662396g0010	360	5	28	0.628516	3.7548	2.57871	Up	1.72378e-05	6.31841e-05	-	-	-	-	-	-	-	-
MA_26076g0010	816	35	196	1.94101	11.5957	2.57871	Up	6.56384e-31	1.0918e-29	-	-	-	PF12697; Abhydrolase_6	-	-	B8LPI5	B8LPI5_PICSI Putative uncharacterized protein OS=Picea sitchensis PE=2 SV=1
MA_72003g0010	2574	66	369	1.16034	6.92069	2.57637	Up	9.57568e-57	3.0162e-55	GO:0016021//integral to membrane	GO:0005507//copper ion binding;GO:0004008//copper-exporting ATPase activity;GO:0005524//ATP binding	GO:0060003//copper ion export;GO:0010273//detoxification of copper ion	PF00122; E1-E2_ATPase|PF00403; HMA|PF00702; Hydrolase	-	-	M5WZ60	M5WZ60_PRUPE Uncharacterized protein OS=Prunus persica GN=PRUPE_ppa000836mg PE=3 SV=1
MA_91885g0010	294	49	273	7.5422	44.8278	2.57134	Up	2.598e-42	6.02709e-41	-	-	-	-	-	-	A9NR32	A9NR32_PICSI Putative uncharacterized protein OS=Picea sitchensis PE=4 SV=1
MA_14234g0010	507	7	39	0.624797	3.71354	2.57134	Up	3.55258e-07	1.62088e-06	-	-	GO:0006950//response to stress	PF00582; Usp	-	-	A9NR45	A9NR45_PICSI Putative uncharacterized protein OS=Picea sitchensis PE=2 SV=1
MA_598524g0010	480	16	89	1.50844	8.95118	2.56902	Up	9.38662e-15	7.81256e-14	-	-	-	PF00188; CAP	-	-	-	-
MA_80193g0010	378	27	150	3.23237	19.1572	2.56722	Up	6.86334e-24	8.85088e-23	GO:0016023//cytoplasmic membrane-bounded vesicle	-	-	PF02298; Cu_bind_like	Q8LG89	BABL_ARATH Basic blue protein OS=Arabidopsis thaliana GN=ARPN PE=2 SV=2	-	-
MA_10298g0010	432	18	100	1.88555	11.175	2.56722	Up	2.13324e-16	1.96335e-15	GO:0005576//extracellular region;GO:0009506//plasmodesma	-	GO:0009739//response to gibberellin stimulus;GO:0009751//response to salicylic acid stimulus;GO:0010286//heat acclimation	PF02704; GASA	P47926	RSI1_SOLLC Protein RSI-1 OS=Solanum lycopersicum GN=RSI-1 PE=2 SV=1	F4MKL6	F4MKL6_PINPS Gasa5 like protein OS=Pinus pinaster GN=Sb35 PE=4 SV=1
MA_111431g0010	1002	113	627	5.1034	30.2087	2.56543	Up	8.85172e-95	5.08001e-93	GO:0005794//Golgi apparatus;GO:0005576//extracellular region	GO:0005488//binding;GO:0004601//peroxidase activity	GO:0002215//defense response to nematode;GO:0009908//flower development	PF00141; peroxidase	-	-	F6HD61	F6HD61_VITVI Putative uncharacterized protein OS=Vitis vinifera GN=VIT_00s0567g00020 PE=3 SV=1
MA_10431232g0010	792	17	94	0.971344	5.72973	2.56041	Up	1.87508e-15	1.63384e-14	GO:0009507//chloroplast;GO:0090404//pollen tube tip;GO:0005829//cytosol;GO:0000145//exocyst;GO:0070062//extracellular vesicular exosome;GO:0009506//plasmodesma;GO:0009504//cell plate;GO:0005886//plasma membrane;GO:0005634//nucleus	GO:0005515//protein binding	GO:0006833//water transport;GO:0006623//protein targeting to vacuole;GO:0009651//response to salt stress;GO:0006904//vesicle docking involved in exocytosis;GO:0048354//mucilage biosynthetic process involved in seed coat development;GO:0048767//root hair elongation;GO:0006972//hyperosmotic response;GO:0007030//Golgi organization;GO:0006096//glycolysis;GO:0048193//Golgi vesicle transport;GO:0046686…	PF03081; Exo70	-	-	F6HBF9	F6HBF9_VITVI Putative uncharacterized protein OS=Vitis vinifera GN=VIT_13s0073g00170 PE=4 SV=1
MA_12415g0010	1551	4	22	0.116707	0.684767	2.55272	Up	0.000163933	0.000519125	-	GO:0000287//magnesium ion binding;GO:0030976//thiamine pyrophosphate binding;GO:0004737//pyruvate decarboxylase activity	GO:0008152//metabolic process	PF00205; TPP_enzyme_M|PF02775; TPP_enzyme_C	P51851	PDC2_PEA Pyruvate decarboxylase 2 (Fragment) OS=Pisum sativum GN=PDC2 PE=2 SV=1	-	-
MA_160196g0010	657	24	132	1.65308	9.6993	2.55272	Up	4.5327e-21	5.19448e-20	-	-	-	PF00190; Cupin_1	-	-	D8RDY9	D8RDY9_SELML Putative uncharacterized protein OS=Selaginella moellendorffii GN=SELMODRAFT_410199 PE=4 SV=1
MA_29806g0010	1242	10	55	0.364357	2.13783	2.55272	Up	1.48803e-09	8.60515e-09	GO:0005739//mitochondrion	-	-	PF01535; PPR	-	-	-	-
MA_105516g0020	570	8	44	0.635132	3.72657	2.55272	Up	6.87952e-08	3.39608e-07	GO:0016023//cytoplasmic membrane-bounded vesicle;GO:0016020//membrane	-	-	PF05512; AWPM-19	-	-	-	-
MA_629271g0010	687	4	22	0.263483	1.54596	2.55272	Up	0.000163933	0.000518975	GO:0016021//integral to membrane	GO:0005515//protein binding;GO:0005215//transporter activity	GO:0006810//transport;GO:0009737//response to abscisic acid stimulus	PF00230; MIP	-	-	-	-
MA_10433186g0010	714	4	22	0.253519	1.4875	2.55272	Up	0.000163933	0.00051905	GO:0005618//cell wall;GO:0005576//extracellular region;GO:0005886//plasma membrane	GO:0004521//endoribonuclease activity	GO:0009867//jasmonic acid mediated signaling pathway;GO:0009718//anthocyanin-containing compound biosynthetic process;GO:0009611//response to wounding;GO:0015824//proline transport;GO:0007568//aging;GO:0016036//cellular response to phosphate starvation	PF00445; Ribonuclease_T2	-	-	-	-
MA_16637g0010	288	229	1254	35.9826	210.202	2.54641	Up	3.76376e-186	4.53368e-184	-	-	-	-	-	-	B8LQT4	B8LQT4_PICSI Putative uncharacterized protein OS=Picea sitchensis PE=4 SV=1
MA_10434732g0010	1665	15	82	0.407686	2.37756	2.54395	Up	1.45565e-13	1.12486e-12	-	GO:0016740//transferase activity	-	PF03007; WES_acyltransf|PF06974; DUF1298	-	-	F6I6E2	F6I6E2_VITVI Putative uncharacterized protein OS=Vitis vinifera GN=VIT_15s0046g00480 PE=2 SV=1
MA_10214757g0010	875	9	49	0.465461	2.70346	2.53807	Up	1.3392e-08	7.06263e-08	GO:0000148//1,3-beta-D-glucan synthase complex	GO:0003843//1,3-beta-D-glucan synthase activity	GO:0006075//(1->3)-beta-D-glucan biosynthetic process;GO:0010584//pollen exine formation;GO:0009556//microsporogenesis;GO:0080092//regulation of pollen tube growth;GO:0009846//pollen germination;GO:0009827//plant-type cell wall modification	PF02364; Glucan_synthase	-	-	M4F802	M4F802_BRARP Uncharacterized protein OS=Brassica rapa subsp. pekinensis GN=Bra037213 PE=4 SV=1
MA_122661g0010	468	16	87	1.54712	8.97439	2.53623	Up	2.89806e-14	2.33839e-13	-	-	-	PF04885; Stig1	-	-	-	-
MA_454830g0010	851	7	38	0.372235	2.15569	2.53386	Up	6.2767e-07	2.781e-06	GO:0005634//nucleus	GO:0016740//transferase activity	GO:0044260;GO:0090304;GO:0040029//regulation of gene expression, epigenetic;GO:0031047//gene silencing by RNA	-	-	-	-	-
MA_158602g0010	1938	56	303	1.30763	7.5478	2.52911	Up	6.13198e-46	1.53636e-44	-	-	-	PF10354; DUF2431	-	-	-	-
MA_247624g0010	1239	22	119	0.803527	4.63668	2.52867	Up	6.04168e-19	6.26842e-18	GO:0005829//cytosol;GO:0009506//plasmodesma;GO:0009507//chloroplast;GO:0005773//vacuole;GO:0048046//apoplast	GO:0008234//cysteine-type peptidase activity;GO:0005515//protein binding	GO:0042744//hydrogen peroxide catabolic process;GO:0009414//response to water deprivation;GO:0009651//response to salt stress;GO:0009266//response to temperature stimulus;GO:0015996//chlorophyll catabolic process;GO:0006508//proteolysis;GO:0006972//hyperosmotic response;GO:0006833//water transport;GO:0007030//Golgi organization;GO:0006096//glycolysis;GO:0046686//response to cadmium ion;GO:0050832…	PF00112; Peptidase_C1|PF00396; Granulin|PF08246; Inhibitor_I29	-	-	-	-
MA_948394g0010	1175	5	27	0.192567	1.10932	2.52625	Up	3.05654e-05	0.000108253	GO:0005618//cell wall;GO:0005856//cytoskeleton;GO:0005739//mitochondrion;GO:0005634//nucleus;GO:0005886//plasma membrane	GO:0005524//ATP binding	GO:0048767//root hair elongation	-	-	-	-	-
MA_81710g0010	549	10	54	0.824284	4.74846	2.52625	Up	2.6182e-09	1.48202e-08	-	-	-	PF03634; TCP	O64647	TCP9_ARATH Transcription factor TCP9 OS=Arabidopsis thaliana GN=TCP9 PE=2 SV=1	H9W0S8	H9W0S8_PINTA Uncharacterized protein (Fragment) OS=Pinus taeda GN=0_17202_02 PE=4 SV=1
MA_8008099g0010	1003	5	27	0.225589	1.29955	2.52625	Up	3.05654e-05	0.000108235	GO:0010445//nuclear dicing body	GO:0005515//protein binding;GO:0016891//endoribonuclease activity, producing 5'-phosphomonoesters;GO:0004386//helicase activity;GO:0003725//double-stranded RNA binding	GO:0000278//mitotic cell cycle;GO:0009630//gravitropism;GO:0009908//flower development;GO:0009880//embryonic pattern specification;GO:0000226//microtubule cytoskeleton organization;GO:0007267//cell-cell signaling;GO:0000911//cytokinesis by cell plate formation;GO:0031053//primary miRNA processing;GO:0010098//suspensor development;GO:0016569//covalent chromatin modification;GO:2000034//regulation …	PF00636; Ribonuclease_3	Q9SP32	DCL1_ARATH Endoribonuclease Dicer homolog 1 OS=Arabidopsis thaliana GN=DCL1 PE=1 SV=2	B9GRS6	B9GRS6_POPTR Dicer-like protein OS=Populus trichocarpa GN=DCL902 PE=4 SV=1
MA_6407547g0010	420	8	43	0.861965	4.94255	2.51955	Up	1.21215e-07	5.82636e-07	-	-	-	-	-	-	-	-
MA_18855g0010	783	11	59	0.635741	3.63766	2.5165	Up	5.13714e-10	3.0923e-09	-	-	-	PF01657; Stress-antifung	-	-	A9NKY8	A9NKY8_PICSI Putative uncharacterized protein OS=Picea sitchensis PE=4 SV=1
MA_305339g0010	483	11	59	1.03061	5.89707	2.5165	Up	5.13714e-10	3.09145e-09	GO:0005840//ribosome	GO:0003735//structural constituent of ribosome	GO:0006412//translation	PF00833; Ribosomal_S17e	P49215	RS17_SOLLC 40S ribosomal protein S17 OS=Solanum lycopersicum GN=RPS17 PE=2 SV=3	M0RNV0	M0RNV0_MUSAM Uncharacterized protein OS=Musa acuminata subsp. malaccensis PE=3 SV=1
MA_45025g0010	567	36	193	2.87322	16.4326	2.51582	Up	1.17758e-29	1.86532e-28	-	-	-	PF00257; Dehydrin	-	-	-	-
MA_195523g0010	1005	31	166	1.39587	7.97395	2.51413	Up	1.06945e-25	1.46995e-24	GO:0005576//extracellular region	GO:0004553//hydrolase activity, hydrolyzing O-glycosyl compounds	-	PF00759; Glyco_hydro_9	Q8VYG3	GUN16_ARATH Endoglucanase 16 OS=Arabidopsis thaliana GN=At3g43860 PE=2 SV=1	A5B5R6	A5B5R6_VITVI Putative uncharacterized protein OS=Vitis vinifera GN=VITISV_008555 PE=4 SV=1
MA_170449g0010	716	37	198	2.3385	13.3501	2.51319	Up	2.38046e-30	3.88006e-29	-	-	-	-	-	-	-	-
MA_8097895g0010	447	46	246	4.65693	26.568	2.51224	Up	2.55816e-37	5.25117e-36	-	-	-	PF04398; DUF538	-	-	-	-
MA_10431380g0010	317	12	64	1.71305	9.74658	2.50833	Up	1.01104e-10	6.4527e-10	-	-	GO:0050896//response to stimulus	PF02519; Auxin_inducible	-	-	-	-
MA_174370g0010	369	6	32	0.735824	4.18654	2.50833	Up	5.78138e-06	2.25927e-05	-	-	-	-	-	-	D8R8T8	D8R8T8_SELML Putative uncharacterized protein OS=Selaginella moellendorffii GN=SELMODRAFT_86875 PE=4 SV=1
MA_10434851g0010	234	12	64	2.32068	13.2037	2.50833	Up	1.01104e-10	6.45458e-10	-	-	-	-	-	-	-	-
MA_10429874g0010	418	6	32	0.649567	3.69577	2.50833	Up	5.78138e-06	2.25887e-05	GO:0005737//cytoplasm	GO:0004462//lactoylglutathione lyase activity	GO:0042538//hyperosmotic salinity response;GO:0009414//response to water deprivation;GO:0005975//carbohydrate metabolic process;GO:0046482//para-aminobenzoic acid metabolic process	PF12681; Glyoxalase_2	-	-	-	-
MA_5775g0010	1287	9	48	0.316456	1.80051	2.50833	Up	2.35444e-08	1.21393e-07	GO:0005576//extracellular region	GO:0010295//(+)-abscisic acid 8'-hydroxylase activity;GO:0009055//electron carrier activity;GO:0019825//oxygen binding;GO:0020037//heme binding;GO:0005506//iron ion binding	GO:0022900//electron transport chain;GO:0009414//response to water deprivation;GO:0046345//abscisic acid catabolic process;GO:0032940//secretion by cell;GO:0010200//response to chitin;GO:0030912;GO:0009737//response to abscisic acid stimulus;GO:0048838//release of seed from dormancy;GO:0050832//defense response to fungus;GO:0009639//response to red or far red light	PF00067; p450	-	-	-	-
MA_96657g0010	873	12	64	0.622037	3.53914	2.50833	Up	1.01104e-10	6.45082e-10	-	GO:0003824//catalytic activity	-	PF00722; Glyco_hydro_16|PF06955; XET_C	Q38907	XTH25_ARATH Probable xyloglucan endotransglucosylase/hydrolase protein 25 OS=Arabidopsis thaliana GN=XTH25 PE=2 SV=2	Q588C0	Q588C0_CRYJA Pollen major allergen No.121 isoform 1 OS=Cryptomeria japonica PE=2 SV=1
MA_747892g0010	873	41	218	2.12529	12.0552	2.50392	Up	3.98344e-33	7.22922e-32	GO:0005794//Golgi apparatus;GO:0005783//endoplasmic reticulum;GO:0005886//plasma membrane	-	GO:0009987//cellular process	PF00144; Beta-lactamase	-	-	M0T3X4	M0T3X4_MUSAM Uncharacterized protein OS=Musa acuminata subsp. malaccensis PE=4 SV=1
MA_32668g0010	417	336	1786	36.463	206.765	2.50349	Up	3.436e-259	5.93129e-257	-	GO:0030599//pectinesterase activity;GO:0004857//enzyme inhibitor activity	GO:0043086//negative regulation of catalytic activity	PF04043; PMEI	-	-	-	-
MA_10020g0010	744	497	2638	30.2296	171.172	2.50141	Up	0	0	GO:0009505//plant-type cell wall;GO:0005576//extracellular region;GO:0016020//membrane	-	GO:0009664//plant-type cell wall organization;GO:0010119//regulation of stomatal movement;GO:0010114//response to red light;GO:0006949//syncytium formation	PF01357; Pollen_allerg_1|PF03330; DPBB_1	-	-	A9NXU9	A9NXU9_PICSI Putative uncharacterized protein OS=Picea sitchensis PE=2 SV=1
MA_97947g0010	1302	13	69	0.451837	2.55841	2.50137	Up	1.99506e-11	1.34041e-10	-	GO:0016829//lyase activity	-	PF00544; Pec_lyase_C	Q944R1	PLY15_ARATH Probable pectate lyase 15 OS=Arabidopsis thaliana GN=At4g13710 PE=2 SV=1	A9NWK6	A9NWK6_PICSI Putative uncharacterized protein OS=Picea sitchensis PE=2 SV=1
MA_7017534g0010	375	14	74	1.68945	9.52647	2.49539	Up	3.9458e-12	2.79405e-11	-	-	-	PF00403; HMA	-	-	I1HUW7	I1HUW7_BRADI Uncharacterized protein OS=Brachypodium distachyon GN=BRADI2G59810 PE=4 SV=1
MA_6671615g0010	390	7	37	0.812237	4.58004	2.49539	Up	1.10502e-06	4.74726e-06	-	-	-	-	-	-	-	-
MA_10428986g0010	414	4	21	0.437229	2.44879	2.48561	Up	0.000290708	0.000885165	-	-	GO:0019375//galactolipid biosynthetic process;GO:0045892//negative regulation of transcription, DNA-dependent;GO:0016036//cellular response to phosphate starvation	-	-	-	A9NU95	A9NU95_PICSI Putative uncharacterized protein OS=Picea sitchensis PE=2 SV=1
MA_18107g0030	318	36	189	5.123	28.6924	2.48561	Up	1.08699e-28	1.66295e-27	-	-	-	-	-	-	-	-
MA_93267g0010	895	12	63	0.606747	3.3982	2.48561	Up	1.76929e-10	1.10602e-09	GO:0005694//chromosome;GO:0005634//nucleus	GO:0008094//DNA-dependent ATPase activity;GO:0005515//protein binding;GO:0003684//damaged DNA binding;GO:0005524//ATP binding	GO:0000278//mitotic cell cycle;GO:0031047//gene silencing by RNA;GO:0010332//response to gamma radiation;GO:0006275//regulation of DNA replication;GO:0006261//DNA-dependent DNA replication;GO:0006355//regulation of transcription, DNA-dependent;GO:0045003//double-strand break repair via synthesis-dependent strand annealing;GO:0006306//DNA methylation;GO:0016444//somatic cell DNA recombination;GO:0…	-	-	-	-	-
MA_10436338g0010	213	4	21	0.849825	4.75961	2.48561	Up	0.000290708	0.000885411	-	-	-	-	-	-	B8LRP8	B8LRP8_PICSI Putative uncharacterized protein OS=Picea sitchensis PE=4 SV=1
MA_10425859g0020	534	4	21	0.338975	1.8985	2.48561	Up	0.000290708	0.000884674	-	-	-	-	-	-	-	-
MA_10436071g0030	537	4	21	0.337081	1.88789	2.48561	Up	0.000290708	0.000885043	-	-	-	-	-	-	-	-
MA_10430777g0010	761	4	21	0.237862	1.33219	2.48561	Up	0.000290708	0.00088492	-	-	-	PF03018; Dirigent	-	-	Q27JA4	Q27JA4_9CONI Dirigent protein pDIR8 OS=Picea engelmannii x Picea glauca PE=2 SV=1
MA_103067g0010	351	4	21	0.515706	2.88831	2.48561	Up	0.000290708	0.000884797	-	-	-	-	-	-	-	-
MA_295958g0010	195	4	21	0.928271	5.19896	2.48561	Up	0.000290708	0.000884551	-	-	-	-	-	-	-	-
MA_5463379g0010	165	4	21	1.09705	6.14422	2.48561	Up	0.000290708	0.000885288	-	-	-	-	-	-	-	-
MA_6179g0010	870	104	545	5.40958	30.2419	2.48296	Up	1.2815e-79	5.8652e-78	GO:0005576//extracellular region	GO:0004553//hydrolase activity, hydrolyzing O-glycosyl compounds	GO:0005975//carbohydrate metabolic process;GO:0042546//cell wall biogenesis;GO:0016998//cell wall macromolecule catabolic process	PF00722; Glyco_hydro_16	-	-	A9NQC7	A9NQC7_PICSI Putative uncharacterized protein OS=Picea sitchensis PE=2 SV=1
MA_9917796g0010	344	38	199	4.9989	27.9271	2.48199	Up	4.43242e-30	7.15025e-29	-	GO:0046872//metal ion binding;GO:0016491//oxidoreductase activity	-	-	-	-	-	-
MA_15539g0010	768	9	47	0.530311	2.95439	2.47795	Up	4.12712e-08	2.07473e-07	-	-	-	-	-	-	-	-
MA_7195626g0010	369	191	997	23.4237	130.437	2.47731	Up	8.72294e-144	7.7737e-142	-	GO:0008289//lipid binding	GO:0006869//lipid transport	PF00234; Tryp_alpha_amyl	-	-	A9NJW5	A9NJW5_PICSI Putative uncharacterized protein OS=Picea sitchensis PE=2 SV=1
MA_103666g0020	2463	19	99	0.349091	1.94045	2.47472	Up	1.22543e-15	1.07979e-14	-	-	-	PF00560; LRR_1|PF13855; LRR_8	-	-	-	-
MA_222427g0010	303	19	99	2.83766	15.7734	2.47472	Up	1.22543e-15	1.07935e-14	-	GO:0008289//lipid binding	GO:0006869//lipid transport	PF14368; LTP_2	-	-	A9NWE3	A9NWE3_PICSI Putative uncharacterized protein OS=Picea sitchensis PE=4 SV=1
MA_17859g0010	2409	82	427	1.54037	8.55702	2.47383	Up	1.73338e-62	6.07044e-61	GO:0005618//cell wall;GO:0016020//membrane	GO:0016491//oxidoreductase activity;GO:0016301//kinase activity	GO:0016310//phosphorylation	PF00560; LRR_1|PF07714; Pkinase_Tyr|PF08263; LRRNT_2|PF12799; LRR_4|PF13516; LRR_6	Q9SCT4	IMK2_ARATH Probably inactive leucine-rich repeat receptor-like protein kinase IMK2 OS=Arabidopsis thaliana GN=IMK2 PE=1 SV=1	M1C7N8	M1C7N8_SOLTU Uncharacterized protein OS=Solanum tuberosum GN=PGSC0003DMG400023953 PE=4 SV=1
MA_6710592g0010	422	5	26	0.536175	2.97435	2.4718	Up	5.39372e-05	0.000183927	-	-	-	-	-	-	-	-
MA_875175g0010	387	5	26	0.584667	3.24335	2.4718	Up	5.39372e-05	0.000183898	-	-	-	-	-	-	-	-
MA_90121g0010	1272	21	109	0.747105	4.13686	2.46916	Up	4.88748e-17	4.63644e-16	-	-	-	-	-	-	A9NW63	A9NW63_PICSI Putative uncharacterized protein OS=Picea sitchensis PE=2 SV=1
MA_10430954g0010	759	96	497	5.72372	31.6116	2.46543	Up	3.58496e-72	1.48569e-70	-	GO:0016829//lyase activity	-	PF03936; Terpene_synth_C	-	-	-	-
MA_10397017g0010	387	6	31	0.7016	3.86707	2.46252	Up	1.01666e-05	3.8448e-05	-	-	-	-	-	-	-	-
MA_8845456g0010	1215	12	62	0.446945	2.46347	2.46252	Up	3.089e-10	1.89162e-09	-	GO:0003677//DNA binding	GO:0009987//cellular process	PF00447; HSF_DNA-bind	-	-	A9PHM4	A9PHM4_POPTR Putative uncharacterized protein OS=Populus trichocarpa PE=2 SV=1
MA_695114g0010	642	6	31	0.422927	2.33109	2.46252	Up	1.01666e-05	3.84547e-05	-	-	GO:0071704;GO:0044237//cellular metabolic process	-	-	-	-	-
MA_859383g0010	1275	42	217	1.49069	8.21639	2.46252	Up	2.2294e-32	3.94154e-31	-	GO:0035251//UDP-glucosyltransferase activity	-	PF00201; UDPGT	Q4R1I9	ANGLT_ROSHC Anthocyanidin 5,3-O-glucosyltransferase OS=Rosa hybrid cultivar GN=RhGT1 PE=2 SV=1	A9NXT2	A9NXT2_PICSI Putative uncharacterized protein OS=Picea sitchensis PE=2 SV=1
MA_10426822g0020	1131	26	134	1.0403	5.71971	2.45894	Up	1.57706e-20	1.7712e-19	-	-	-	PF00544; Pec_lyase_C	-	-	-	-
MA_129917g0010	612	41	211	3.03167	16.6442	2.45684	Up	1.91398e-31	3.2502e-30	-	-	-	-	-	-	A9NPM0	A9NPM0_PICSI Putative uncharacterized protein OS=Picea sitchensis PE=2 SV=1
MA_10344118g0010	1182	7	36	0.267997	1.47034	2.45586	Up	1.93813e-06	8.06866e-06	-	GO:0016798//hydrolase activity, acting on glycosyl bonds	GO:0008152//metabolic process	PF00232; Glyco_hydro_1	-	-	-	-
MA_7233g0010	384	8	41	0.942775	5.15447	2.45084	Up	3.72638e-07	1.69488e-06	-	-	-	-	-	-	-	-
MA_104140g0010	411	9	46	0.990946	5.40316	2.44693	Up	7.2124e-08	3.5564e-07	GO:0000325//plant-type vacuole;GO:0009506//plasmodesma;GO:0005774//vacuolar membrane;GO:0009507//chloroplast	GO:0005509//calcium ion binding	GO:0042744//hydrogen peroxide catabolic process;GO:0007030//Golgi organization;GO:0007033//vacuole organization	-	-	-	A5AIT6	A5AIT6_VITVI Putative uncharacterized protein OS=Vitis vinifera GN=VITISV_034154 PE=4 SV=1
MA_10425986g0010	1110	11	56	0.448455	2.43555	2.44121	Up	2.74282e-09	1.54897e-08	-	GO:0004650//polygalacturonase activity	GO:0009827//plant-type cell wall modification;GO:0009556//microsporogenesis;GO:0010584//pollen exine formation;GO:0009860//pollen tube growth	-	-	-	-	-
MA_178187g0010	534	41	208	3.4745	18.8042	2.43618	Up	9.94992e-31	1.64256e-29	-	-	-	-	-	-	-	-
MA_10168001g0010	858	14	71	0.738397	3.99487	2.43568	Up	2.0885e-11	1.4019e-10	-	GO:0016787//hydrolase activity;GO:0016757//transferase activity, transferring glycosyl groups	GO:0005975//carbohydrate metabolic process	PF00722; Glyco_hydro_16|PF06955; XET_C	-	-	-	-
MA_457405g0010	891	21	106	1.06657	5.74328	2.42889	Up	2.55828e-16	2.34078e-15	GO:0016020//membrane;GO:0009506//plasmodesma;GO:0005739//mitochondrion	-	-	-	-	-	M5WJ16	M5WJ16_PRUPE Uncharacterized protein OS=Prunus persica GN=PRUPE_ppa011629mg PE=4 SV=1
MA_9992039g0010	1667	98	494	2.66036	14.3062	2.42695	Up	1.8442e-70	7.45947e-69	-	GO:0016301//kinase activity;GO:0008168//methyltransferase activity	GO:0016310//phosphorylation;GO:0032259//methylation	PF03141; Methyltransf_29	Q9SZX8	PMTH_ARATH Probable methyltransferase PMT17 OS=Arabidopsis thaliana GN=At4g10440 PE=3 SV=1	-	-
MA_10435039g0010	2976	103	519	1.56622	8.41911	2.42638	Up	6.41136e-74	2.72925e-72	-	-	-	PF13920; zf-C3HC4_3	Q24746	NEUR_DROVI Protein neuralized OS=Drosophila virilis GN=neur PE=4 SV=1	M1CM32	M1CM32_SOLTU Uncharacterized protein OS=Solanum tuberosum GN=PGSC0003DMG400027362 PE=4 SV=1
MA_31518g0010	1227	30	151	1.10643	5.94106	2.4248	Up	1.33639e-22	1.62945e-21	-	GO:0016491//oxidoreductase activity;GO:0005488//binding	GO:0050896//response to stimulus	PF00141; peroxidase	-	-	-	-
MA_353082g0010	549	6	30	0.49457	2.63804	2.41522	Up	1.7799e-05	6.5067e-05	-	-	-	PF14009; DUF4228	-	-	A9NUA9	A9NUA9_PICSI Putative uncharacterized protein OS=Picea sitchensis PE=2 SV=1
MA_10430057g0010	3338	23	115	0.31181	1.6632	2.41522	Up	1.76895e-17	1.71444e-16	-	-	GO:0009653//anatomical structure morphogenesis;GO:0044260;GO:0048589//developmental growth;GO:0005976//polysaccharide metabolic process;GO:0065008;GO:0048513//organ development;GO:0071554//cell wall organization or biogenesis;GO:0016043//cellular component organization;GO:0016049//cell growth	-	-	-	-	-
MA_10435349g0010	644	14	70	0.983765	5.2474	2.41522	Up	3.62436e-11	2.38824e-10	-	-	-	-	-	-	-	-
MA_323706g0010	1074	8	40	0.337081	1.79799	2.41522	Up	6.49982e-07	2.87463e-06	-	-	-	PF00249; Myb_DNA-binding	-	-	-	-
MA_329619g0010	576	7	35	0.549952	2.93344	2.41522	Up	3.38606e-06	1.36457e-05	-	-	-	-	-	-	B9S630	B9S630_RICCO Putative uncharacterized protein OS=Ricinus communis GN=RCOM_1063380 PE=4 SV=1
MA_212897g0010	606	12	60	0.896103	4.77981	2.41522	Up	9.3476e-10	5.50288e-09	-	-	-	-	-	-	-	-
MA_170695g0010	252	5	25	0.897881	4.78929	2.41522	Up	9.46942e-05	0.000311055	GO:0005783//endoplasmic reticulum;GO:0005739//mitochondrion	-	GO:0048638//regulation of developmental growth;GO:0042127//regulation of cell proliferation;GO:0016049//cell growth;GO:0009733//response to auxin stimulus;GO:0046622//positive regulation of organ growth;GO:0009742//brassinosteroid mediated signaling pathway	-	-	-	B8LR00	B8LR00_PICSI Putative uncharacterized protein OS=Picea sitchensis PE=4 SV=1
MA_82060g0010	1389	7	35	0.228058	1.21646	2.41522	Up	3.38606e-06	1.36432e-05	-	-	GO:0007275//multicellular organismal development;GO:0003006//developmental process involved in reproduction	-	-	-	-	-
MA_52821g0010	426	5	25	0.531141	2.8331	2.41522	Up	9.46942e-05	0.000311102	GO:0005737//cytoplasm;GO:0005634//nucleus	GO:0016747//transferase activity, transferring acyl groups other than amino-acyl groups;GO:0009055//electron carrier activity;GO:0015035//protein disulfide oxidoreductase activity	GO:0048448//stamen morphogenesis;GO:0045454//cell redox homeostasis;GO:0048653//anther development;GO:0048451//petal formation	PF00462; Glutaredoxin	-	-	-	-
MA_10433848g0010	1005	12	60	0.540337	2.88215	2.41522	Up	9.3476e-10	5.50436e-09	-	GO:0003824//catalytic activity	-	-	-	-	-	-
MA_10434452g0010	591	27	135	2.0674	11.0275	2.41522	Up	2.85124e-20	3.15377e-19	-	-	-	-	-	-	A9P2I4	A9P2I4_PICSI Putative uncharacterized protein OS=Picea sitchensis PE=2 SV=1
MA_41080g0010	387	33	165	3.8588	20.5828	2.41522	Up	1.88077e-24	2.46899e-23	GO:0043231//intracellular membrane-bounded organelle;GO:0044444//cytoplasmic part	-	-	PF00226; DnaJ	-	-	-	-
MA_8529655g0010	614	16	80	1.17924	6.29004	2.41522	Up	1.41881e-12	1.03544e-11	-	GO:0008146//sulfotransferase activity	GO:0071704;GO:0009725//response to hormone stimulus;GO:0044281//small molecule metabolic process;GO:0044237//cellular metabolic process	-	-	-	C5YIN4	C5YIN4_SORBI Putative uncharacterized protein Sb07g027380 OS=Sorghum bicolor GN=Sb07g027380 PE=4 SV=1
MA_17351g0010	765	6	30	0.354927	1.89318	2.41522	Up	1.7799e-05	6.50779e-05	-	-	-	PF04570; DUF581	-	-	D7SYC3	D7SYC3_VITVI Putative uncharacterized protein OS=Vitis vinifera GN=VIT_05s0077g02100 PE=4 SV=1
MA_161192g0010	774	51	255	2.9818	15.9049	2.41522	Up	5.8528e-37	1.19027e-35	-	GO:0016872//intramolecular lyase activity	-	PF02431; Chalcone	Q45QI7	CFI_CAMSI Chalcone--flavonone isomerase OS=Camellia sinensis GN=CHI PE=2 SV=2	D5ADH5	D5ADH5_PICSI Putative uncharacterized protein OS=Picea sitchensis PE=2 SV=1
MA_7952g0010	1396	51	253	1.65323	8.74917	2.40386	Up	1.7404e-36	3.50365e-35	GO:0005634//nucleus;GO:0030894//replisome	GO:0003896//DNA primase activity	GO:0051567//histone H3-K9 methylation;GO:0006269//DNA replication, synthesis of RNA primer;GO:0008283//cell proliferation;GO:0006306//DNA methylation	-	-	-	-	-
MA_10436595g0020	639	28	138	1.98293	10.4258	2.39446	Up	1.70514e-20	1.91114e-19	GO:0005739//mitochondrion	-	-	PF04970; LRAT	-	-	-	-
MA_5706806g0010	266	302	1485	51.3777	269.511	2.39113	Up	1.48732e-204	1.97615e-202	-	GO:0008289//lipid binding	GO:0006869//lipid transport	-	-	-	-	-
MA_76825g0010	555	226	1109	18.4274	96.4651	2.38815	Up	5.07428e-153	4.81573e-151	GO:0031225//anchored to membrane	-	GO:0045492//xylan biosynthetic process;GO:0010413//glucuronoxylan metabolic process	PF02298; Cu_bind_like	-	-	A9P1G7	A9P1G7_PICSI Putative uncharacterized protein OS=Picea sitchensis PE=2 SV=1
MA_10426777g0010	1458	84	412	2.60718	13.6418	2.38747	Up	6.1497e-58	1.97973e-56	GO:0009941//chloroplast envelope;GO:0016020//membrane;GO:0042555//MCM complex;GO:0005634//nucleus	GO:0008094//DNA-dependent ATPase activity;GO:0005315//inorganic phosphate transmembrane transporter activity;GO:0009673//low affinity phosphate transmembrane transporter activity;GO:0003677//DNA binding;GO:0005524//ATP binding;GO:0003678//DNA helicase activity	GO:0006275//regulation of DNA replication;GO:0000911//cytokinesis by cell plate formation;GO:0051567//histone H3-K9 methylation;GO:0006268//DNA unwinding involved in replication;GO:0010389//regulation of G2/M transition of mitotic cell cycle;GO:0008283//cell proliferation;GO:0006306//DNA methylation;GO:0006817//phosphate ion transport;GO:0009909//regulation of flower development;GO:0006270//DNA r…	PF00493; MCM	Q9VGW6	MCM5_DROME DNA replication licensing factor Mcm5 OS=Drosophila melanogaster GN=Mcm5 PE=1 SV=1	M0RMU1	M0RMU1_MUSAM Uncharacterized protein OS=Musa acuminata subsp. malaccensis PE=3 SV=1
MA_38922g0010	501	21	103	1.89684	9.92502	2.38747	Up	1.32137e-15	1.16013e-14	-	GO:0046872//metal ion binding	GO:0030001//metal ion transport	PF00403; HMA	-	-	B8LPH2	B8LPH2_PICSI Putative uncharacterized protein OS=Picea sitchensis PE=2 SV=1
MA_8552247g0010	1026	10	49	0.441064	2.30558	2.38607	Up	4.23734e-08	2.1277e-07	GO:0005777//peroxisome	GO:0004321//fatty-acyl-CoA synthase activity;GO:0016491//oxidoreductase activity;GO:0016207//4-coumarate-CoA ligase activity	GO:0009851//auxin biosynthetic process;GO:0009695//jasmonic acid biosynthetic process	PF00501; AMP-binding	-	-	-	-
MA_138907g0010	375	17	83	2.05148	10.6851	2.38086	Up	8.41022e-13	6.23528e-12	-	GO:0016614//oxidoreductase activity, acting on CH-OH group of donors	-	-	-	-	-	-
MA_87474g0010	420	8	39	0.861965	4.48278	2.37869	Up	1.12961e-06	4.85101e-06	-	-	-	-	-	-	-	-
MA_192464g0010	1605	8	39	0.225561	1.17306	2.37869	Up	1.12961e-06	4.85006e-06	-	GO:0046872//metal ion binding;GO:0016682//oxidoreductase activity, acting on diphenols and related substances as donors, oxygen as acceptor	GO:0044710	PF00394; Cu-oxidase|PF07731; Cu-oxidase_2|PF07732; Cu-oxidase_3	-	-	-	-
MA_99608g0010	459	8	39	0.788727	4.10189	2.37869	Up	1.12961e-06	4.84911e-06	-	-	-	-	-	-	-	-
MA_20491g0010	783	38	185	2.1962	11.4062	2.37674	Up	9.48796e-27	1.36665e-25	-	GO:0008171//O-methyltransferase activity	GO:0032259//methylation	PF01596; Methyltransf_3	-	-	-	-
MA_10432314g0010	840	14	68	0.75422	3.90806	2.3734	Up	1.08426e-10	6.90394e-10	GO:0009536//plastid	GO:0046872//metal ion binding	-	PF13639; zf-RING_2	Q5SSZ7	ZNRF3_MOUSE E3 ubiquitin-protein ligase ZNRF3 OS=Mus musculus GN=Znrf3 PE=2 SV=1	M1BVB1	M1BVB1_SOLTU Uncharacterized protein OS=Solanum tuberosum GN=PGSC0003DMG400020819 PE=4 SV=1
MA_444g0010	1050	28	136	1.20675	6.2529	2.3734	Up	5.05644e-20	5.52053e-19	GO:0044464//cell part	-	GO:0009628//response to abiotic stimulus;GO:0006950//response to stress	PF00141; peroxidase	-	-	-	-
MA_3776609g0010	441	90	437	9.23534	47.8382	2.37292	Up	6.46454e-61	2.20065e-59	-	GO:0004553//hydrolase activity, hydrolyzing O-glycosyl compounds	GO:0048856//anatomical structure development;GO:0007275//multicellular organismal development;GO:0008152//metabolic process;GO:0044767	-	-	-	-	-
MA_10196363g0010	1863	764	3701	18.5579	95.9043	2.36956	Up	0	0	GO:0009507//chloroplast	GO:0050550//pinene synthase activity;GO:0030955//potassium ion binding;GO:0000287//magnesium ion binding	GO:0046248;GO:0033383	PF01397; Terpene_synth|PF03936; Terpene_synth_C	-	-	F2XFA4	F2XFA4_PICSI (-)-beta-phellandrene synthase OS=Picea sitchensis PE=2 SV=1
MA_10437227g0030	1341	19	92	0.641171	3.312	2.36892	Up	5.72954e-14	4.52481e-13	GO:0016020//membrane	GO:0030570//pectate lyase activity	-	PF00544; Pec_lyase_C	-	-	-	-
MA_10430319g0010	1950	49	237	1.13713	5.8674	2.36732	Up	1.10018e-33	2.04055e-32	-	-	GO:0000911//cytokinesis by cell plate formation;GO:0048453//sepal formation;GO:0048451//petal formation;GO:0006355//regulation of transcription, DNA-dependent;GO:0000226//microtubule cytoskeleton organization	PF03514; GRAS	Q9CAN3	SCL28_ARATH Scarecrow-like protein 28 OS=Arabidopsis thaliana GN=SCL28 PE=2 SV=1	F6HUE7	F6HUE7_VITVI Putative uncharacterized protein OS=Vitis vinifera GN=VIT_02s0025g04000 PE=4 SV=1
MA_10433056g0010	785	142	684	8.18593	42.0647	2.36139	Up	7.94478e-94	4.5006e-92	-	GO:0016787//hydrolase activity	-	-	-	-	-	-
MA_28575g0010	1350	128	615	4.29067	21.9924	2.35773	Up	2.19322e-84	1.05443e-82	GO:0009505//plant-type cell wall;GO:0005576//extracellular region	GO:0030599//pectinesterase activity;GO:0045330	GO:0016572//histone phosphorylation;GO:0042545//cell wall modification	PF01095; Pectinesterase	Q8LPF3	PME68_ARATH Probable pectinesterase 68 OS=Arabidopsis thaliana GN=PME68 PE=2 SV=1	A5X524	A5X524_PICAB Pectinesterase (Fragment) OS=Picea abies GN=PME2 PE=2 SV=1
MA_9554510g0010	996	10	48	0.454349	2.32656	2.35632	Up	7.32906e-08	3.61067e-07	-	-	GO:0050896//response to stimulus	PF03171; 2OG-FeII_Oxy|PF14226; DIOX_N	P31237	ACCO_ACTDE 1-aminocyclopropane-1-carboxylate oxidase OS=Actinidia deliciosa GN=ACO PE=2 SV=1	B8LQ40	B8LQ40_PICSI Putative uncharacterized protein OS=Picea sitchensis PE=2 SV=1
MA_10437060g0010	1842	20	96	0.491348	2.51602	2.35632	Up	1.96394e-14	1.60117e-13	-	GO:0008233//peptidase activity	-	PF00082; Peptidase_S8|PF05922; Inhibitor_I9	-	-	-	-
MA_15689g0010	477	5	24	0.474352	2.42898	2.35632	Up	0.000165345	0.000522991	-	-	-	PF00168; C2	-	-	-	-
MA_601267g0010	1557	5	24	0.145322	0.744139	2.35632	Up	0.000165345	0.000523066	-	-	-	PF10354; DUF2431	-	-	I1N071	I1N071_SOYBN Uncharacterized protein OS=Glycine max PE=4 SV=2
MA_338404g0010	534	24	115	2.03385	10.3965	2.35382	Up	5.37804e-17	5.08421e-16	-	-	-	-	-	-	-	-
MA_1766g0010	1263	9	43	0.322469	1.6436	2.34963	Up	3.7749e-07	1.71446e-06	-	GO:0005488//binding;GO:0016301//kinase activity	-	PF00069; Pkinase	-	-	-	-
MA_10436005g0010	1059	61	291	2.60665	13.2657	2.34743	Up	1.33037e-40	2.949e-39	GO:0009536//plastid	-	GO:0050896//response to stimulus;GO:0009987//cellular process;GO:0008152//metabolic process	PF01734; Patatin	-	-	-	-
MA_10434249g0020	231	13	62	2.54672	12.9572	2.34704	Up	9.48448e-10	5.57747e-09	-	-	-	-	-	-	-	-
MA_10426515g0010	486	25	119	2.32784	11.8207	2.34425	Up	1.84853e-17	1.78998e-16	-	-	-	PF03018; Dirigent	-	-	-	-
MA_68091g0010	375	12	57	1.4481	7.33796	2.34122	Up	4.82698e-09	2.67227e-08	-	-	-	PF02519; Auxin_inducible	-	-	D5ABC5	D5ABC5_PICSI Putative uncharacterized protein OS=Picea sitchensis PE=2 SV=1
MA_82562g0010	1623	24	114	0.669178	3.39092	2.34122	Up	9.22822e-17	8.63098e-16	-	-	-	PF13374; TPR_10|PF13424; TPR_12	P46822	KLC_CAEEL Kinesin light chain OS=Caenorhabditis elegans GN=klc-2 PE=2 SV=2	B8LKE5	B8LKE5_PICSI Putative uncharacterized protein OS=Picea sitchensis PE=2 SV=1
MA_10432157g0010	2577	8	38	0.140483	0.71187	2.34122	Up	1.95569e-06	8.13404e-06	GO:0016020//membrane	-	-	PF06813; Nodulin-like	-	-	S8C3V0	S8C3V0_9LAMI Uncharacterized protein (Fragment) OS=Genlisea aurea GN=M569_15705 PE=4 SV=1
MA_10435302g0010	1797	135	640	3.39966	17.1935	2.3384	Up	6.83096e-87	3.46655e-85	-	-	-	PF06136; DUF966	-	-	M0RXN1	M0RXN1_MUSAM Uncharacterized protein OS=Musa acuminata subsp. malaccensis PE=4 SV=1
MA_4952g0010	1128	41	194	1.64484	8.3028	2.33565	Up	1.98368e-27	2.92456e-26	GO:0016021//integral to membrane;GO:0005886//plasma membrane	GO:0004674//protein serine/threonine kinase activity;GO:0005524//ATP binding	GO:0010103//stomatal complex morphogenesis;GO:0000226//microtubule cytoskeleton organization;GO:0000911//cytokinesis by cell plate formation;GO:0051567//histone H3-K9 methylation;GO:0010075//regulation of meristem growth;GO:0008283//cell proliferation;GO:0009855//determination of bilateral symmetry;GO:0007169//transmembrane receptor protein tyrosine kinase signaling pathway;GO:0006306//DNA methyl…	PF00069; Pkinase	-	-	-	-
MA_10222942g0010	675	59	279	3.95546	19.9541	2.33477	Up	9.46272e-39	2.00436e-37	GO:0016023//cytoplasmic membrane-bounded vesicle;GO:0005739//mitochondrion	GO:0008289//lipid binding;GO:0005509//calcium ion binding;GO:0016787//hydrolase activity	GO:0006629//lipid metabolic process	PF00068; Phospholip_A2_1	-	-	A9PB93	A9PB93_POPTR Putative uncharacterized protein OS=Populus trichocarpa PE=2 SV=1
MA_76956g0010	1098	50	236	2.06071	10.3763	2.33208	Up	5.61934e-33	1.0131e-31	GO:0044424//intracellular part	GO:0008757//S-adenosylmethionine-dependent methyltransferase activity;GO:0008171//O-methyltransferase activity	GO:0009699//phenylpropanoid biosynthetic process	PF00891; Methyltransf_2|PF08100; Dimerisation	Q43046	COMT1_POPKI Caffeic acid 3-O-methyltransferase 1 OS=Populus kitakamiensis GN=HOMT1 PE=3 SV=1	A9NS03	A9NS03_PICSI Putative uncharacterized protein OS=Picea sitchensis PE=2 SV=1
MA_254951g0010	867	85	401	4.43659	22.3284	2.33136	Up	6.88094e-55	2.11572e-53	GO:0005576//extracellular region	GO:0016798//hydrolase activity, acting on glycosyl bonds;GO:0016757//transferase activity, transferring glycosyl groups	GO:0005975//carbohydrate metabolic process	PF00722; Glyco_hydro_16|PF06955; XET_C	Q9ZVK1	XTH10_ARATH Probable xyloglucan endotransglucosylase/hydrolase protein 10 OS=Arabidopsis thaliana GN=XTH10 PE=2 SV=1	B9S7W0	B9S7W0_RICCO Xyloglucan endotransglucosylase/hydrolase protein A, putative OS=Ricinus communis GN=RCOM_1382040 PE=4 SV=1
MA_64016g0010	825	7	33	0.383966	1.93104	2.33033	Up	1.02067e-05	3.85795e-05	-	-	-	PF07816; DUF1645	-	-	A9NYX3	A9NYX3_PICSI Putative uncharacterized protein OS=Picea sitchensis PE=2 SV=1
MA_41345g0010	2091	7	33	0.151493	0.761889	2.33033	Up	1.02067e-05	3.85728e-05	-	GO:0008422//beta-glucosidase activity	GO:0005975//carbohydrate metabolic process	PF00933; Glyco_hydro_3|PF01915; Glyco_hydro_3_C	-	-	-	-
MA_125393g0010	993	17	80	0.774727	3.88931	2.32775	Up	4.28006e-12	3.02196e-11	-	-	-	PF00892; EamA	-	-	-	-
MA_14051g0010	1380	80	376	2.62337	13.1535	2.32595	Up	1.97919e-51	5.56994e-50	GO:0005737//cytoplasm;GO:0009506//plasmodesma	GO:0052692//raffinose alpha-galactosidase activity;GO:0047274//galactinol-sucrose galactosyltransferase activity	GO:0006979//response to oxidative stress;GO:0034484//raffinose catabolic process;GO:0080167//response to karrikin	PF05691; Raffinose_syn	-	-	E6NUE9	E6NUE9_JATCU JMS10C05.2 protein OS=Jatropha curcas GN=JMS10C05.2 PE=4 SV=1
MA_888237g0010	831	80	376	4.3565	21.8433	2.32595	Up	1.97919e-51	5.5628e-50	-	GO:0016491//oxidoreductase activity;GO:0016740//transferase activity	GO:0044710	PF00348; polyprenyl_synt	-	-	B1A9K6	B1A9K6_PICAB Geranyl diphosphate synthase 2 OS=Picea abies GN=IDS2 PE=2 SV=2
MA_853553g0010	671	69	324	4.65346	23.3106	2.32461	Up	1.63078e-44	3.95044e-43	-	-	-	PF00026; Asp	-	-	A9NV19	A9NV19_PICSI Putative uncharacterized protein OS=Picea sitchensis PE=2 SV=1
MA_10427897g0010	807	135	633	7.57024	37.8671	2.32253	Up	2.87888e-85	1.42148e-83	GO:0009506//plasmodesma;GO:0005576//extracellular region	-	GO:0009828//plant-type cell wall loosening;GO:0009826//unidimensional cell growth;GO:0019953//sexual reproduction;GO:0006949//syncytium formation	PF01357; Pollen_allerg_1|PF03330; DPBB_1	-	-	-	-
MA_8982287g0010	567	86	402	6.8638	34.2275	2.31808	Up	1.1859e-54	3.62095e-53	-	-	-	PF01190; Pollen_Ole_e_I	-	-	A9NYX9	A9NYX9_PICSI Putative uncharacterized protein OS=Picea sitchensis PE=2 SV=1
MA_495722g0010	264	6	28	1.02848	5.12019	2.31568	Up	5.37786e-05	0.000183472	-	-	-	-	-	-	-	-
MA_43136g0010	867	6	28	0.313171	1.55909	2.31568	Up	5.37786e-05	0.000183443	-	GO:0016747//transferase activity, transferring acyl groups other than amino-acyl groups	GO:0006633//fatty acid biosynthetic process;GO:0009628//response to abiotic stimulus	PF08392; FAE1_CUT1_RppA|PF08541; ACP_syn_III_C	-	-	-	-
MA_158002g0020	1725	6	28	0.157402	0.783611	2.31568	Up	5.37786e-05	0.0001835	GO:0044464//cell part	GO:0016788//hydrolase activity, acting on ester bonds	GO:0009750//response to fructose stimulus;GO:0006833//water transport;GO:0010363//regulation of plant-type hypersensitive response;GO:0009651//response to salt stress;GO:0006612//protein targeting to membrane;GO:0009963//positive regulation of flavonoid biosynthetic process	PF01095; Pectinesterase|PF04043; PMEI	-	-	-	-
MA_197986g0010	1344	9	42	0.303035	1.50863	2.31568	Up	6.50884e-07	2.87688e-06	-	GO:0016747//transferase activity, transferring acyl groups other than amino-acyl groups	-	PF02458; Transferase	-	-	-	-
MA_54183g0010	1105	21	98	0.860015	4.2815	2.31568	Up	1.97604e-14	1.61044e-13	-	GO:0008270//zinc ion binding	GO:0006952//defense response;GO:0071704;GO:1901700;GO:0044237//cellular metabolic process	-	-	-	-	-
MA_153080g0010	1200	9	42	0.339399	1.68966	2.31568	Up	6.50884e-07	2.87746e-06	-	-	-	-	-	-	B8LP70	B8LP70_PICSI Putative uncharacterized protein OS=Picea sitchensis PE=2 SV=1
MA_103286g0020	960	12	56	0.565665	2.8161	2.31568	Up	8.29798e-09	4.4785e-08	-	-	-	-	-	-	-	-
MA_10435488g0020	1071	9	42	0.380279	1.89318	2.31568	Up	6.50884e-07	2.87804e-06	-	-	-	PF00141; peroxidase	-	-	-	-
MA_8134388g0010	1905	28	130	0.665139	3.29443	2.3083	Up	1.28033e-18	1.30978e-17	GO:0048046//apoplast;GO:0009505//plant-type cell wall;GO:0005794//Golgi apparatus;GO:0005829//cytosol;GO:0009506//plasmodesma	GO:0004252//serine-type endopeptidase activity	GO:0000394//RNA splicing, via endonucleolytic cleavage and ligation;GO:0048653//anther development;GO:0048359//mucilage metabolic process involved seed coat development;GO:0009664//plant-type cell wall organization;GO:0080001//mucilage extrusion from seed coat;GO:0010075//regulation of meristem growth;GO:0009086//methionine biosynthetic process;GO:0009832//plant-type cell wall biogenesis	PF00082; Peptidase_S8|PF02225; PA	-	-	B8LQY5	B8LQY5_PICSI Putative uncharacterized protein OS=Picea sitchensis PE=2 SV=1
MA_482741g0010	519	14	65	1.2207	6.04613	2.3083	Up	5.51286e-10	3.30938e-09	GO:0016023//cytoplasmic membrane-bounded vesicle;GO:0016020//membrane	-	-	PF05512; AWPM-19	-	-	-	-
MA_8038g0010	1476	187	866	5.7333	28.3246	2.30462	Up	6.4596e-115	4.50999e-113	-	GO:0004553//hydrolase activity, hydrolyzing O-glycosyl compounds	GO:0005975//carbohydrate metabolic process	PF00332; Glyco_hydro_17|PF07983; X8	-	-	B9R8R1	B9R8R1_RICCO Glucan endo-1,3-beta-glucosidase, putative OS=Ricinus communis GN=RCOM_1601700 PE=3 SV=1
MA_254754g0010	507	8	37	0.714054	3.5231	2.30274	Up	3.37242e-06	1.35957e-05	-	GO:0005515//protein binding;GO:0005509//calcium ion binding	GO:0010091//trichome branching	PF13499; EF_hand_5	-	-	-	-
MA_8498773g0010	1377	103	474	3.38495	16.6179	2.29553	Up	2.1312e-63	7.59712e-62	-	GO:0004672//protein kinase activity	GO:0016310//phosphorylation	PF00069; Pkinase|PF00403; HMA	-	-	B9HW43	B9HW43_POPTR Predicted protein (Fragment) OS=Populus trichocarpa GN=POPTRDRAFT_231820 PE=4 SV=1
MA_12965g0010	1428	266	1224	8.42952	41.3795	2.29539	Up	7.25964e-161	7.23423e-159	GO:0016020//membrane	GO:0015416//organic phosphonate transmembrane-transporting ATPase activity;GO:0005524//ATP binding;GO:0015417//polyamine-transporting ATPase activity	GO:0006200//ATP catabolic process	PF01061; ABC2_membrane	-	-	I1MCJ9	I1MCJ9_SOYBN Uncharacterized protein OS=Glycine max PE=4 SV=2
MA_64485g0010	1098	5	23	0.206071	1.01125	2.29492	Up	0.000287028	0.000874811	-	GO:0008270//zinc ion binding	-	PF01485; IBR	D3YYI7	RN217_MOUSE Probable E3 ubiquitin-protein ligase RNF217 OS=Mus musculus GN=Rnf217 PE=3 SV=2	D5ACW0	D5ACW0_PICSI Putative uncharacterized protein OS=Picea sitchensis PE=2 SV=1
MA_924020g0010	729	5	23	0.310379	1.52311	2.29492	Up	0.000287028	0.000875054	-	-	-	PF14363; AAA_assoc	-	-	H9VI44	H9VI44_PINTA Uncharacterized protein (Fragment) OS=Pinus taeda GN=0_8304_02 PE=4 SV=1
MA_195978g0020	282	15	69	2.40708	11.8122	2.29492	Up	1.86495e-10	1.16151e-09	GO:0005794//Golgi apparatus;GO:0005576//extracellular region	GO:0030775//glucuronoxylan 4-O-methyltransferase activity	GO:0045492//xylan biosynthetic process;GO:0010413//glucuronoxylan metabolic process	-	-	-	-	-
MA_66837g0010	735	15	69	0.923534	4.53204	2.29492	Up	1.86495e-10	1.16184e-09	-	-	-	PF04570; DUF581	-	-	M0SHR3	M0SHR3_MUSAM Uncharacterized protein OS=Musa acuminata subsp. malaccensis PE=4 SV=1
MA_20417g0010	1188	5	23	0.19046	0.934637	2.29492	Up	0.000287028	0.000874689	-	-	-	PF00657; Lipase_GDSL	-	-	-	-
MA_10434923g0010	2025	30	138	0.670418	3.28992	2.29492	Up	1.50699e-19	1.61002e-18	GO:0030880//RNA polymerase complex;GO:0031981//nuclear lumen	GO:0016779//nucleotidyltransferase activity;GO:0097159//organic cyclic compound binding;GO:1901363	GO:0016070//RNA metabolic process;GO:0035194//posttranscriptional gene silencing by RNA	PF00562; RNA_pol_Rpb2_6|PF04560; RNA_pol_Rpb2_7|PF04565; RNA_pol_Rpb2_3|PF04566; RNA_pol_Rpb2_4|PF04567; RNA_pol_Rpb2_5	Q9LK40	NRPD2_ARATH DNA-directed RNA polymerases IV and V subunit 2 OS=Arabidopsis thaliana GN=NRPD2 PE=1 SV=1	-	-
MA_167628g0010	1710	5	23	0.132319	0.649327	2.29492	Up	0.000287028	0.000875176	-	-	-	-	-	-	-	-
MA_945672g0010	1068	5	23	0.211859	1.03965	2.29492	Up	0.000287028	0.000875541	-	-	-	PF03171; 2OG-FeII_Oxy|PF14226; DIOX_N	Q39103	G3OX1_ARATH Gibberellin 3-beta-dioxygenase 1 OS=Arabidopsis thaliana GN=GA3OX1 PE=1 SV=2	A9NW35	A9NW35_PICSI Putative uncharacterized protein OS=Picea sitchensis PE=2 SV=1
MA_10436172g0010	1118	5	23	0.202385	0.993157	2.29492	Up	0.000287028	0.000874933	GO:0005829//cytosol;GO:0030931//heterotetrameric ADPG pyrophosphorylase complex;GO:0009501//amyloplast;GO:0009570//chloroplast stroma;GO:0048046//apoplast	GO:0005524//ATP binding;GO:0008878//glucose-1-phosphate adenylyltransferase activity	GO:0048573//photoperiodism, flowering;GO:0019252//starch biosynthetic process;GO:0005978//glycogen biosynthetic process	-	-	-	-	-
MA_46269g0010	978	5	23	0.231356	1.13533	2.29492	Up	0.000287028	0.000875419	GO:0005829//cytosol	GO:0045552//dihydrokaempferol 4-reductase activity;GO:0050662//coenzyme binding;GO:0000166//nucleotide binding	GO:0080110//sporopollenin biosynthetic process;GO:0055114//oxidation-reduction process	PF01370; Epimerase	-	-	K7YKS3	K7YKS3_CUNLA Cinnamoyl-CoA reductase OS=Cunninghamia lanceolata GN=CCR2 PE=2 SV=1
MA_180744g0010	1785	5	23	0.12676	0.622044	2.29492	Up	0.000287028	0.000875298	-	-	-	PF10354; DUF2431	-	-	-	-
MA_178653g0010	1764	12	55	0.307845	1.50521	2.28969	Up	1.42242e-08	7.48171e-08	-	-	-	PF03000; NPH3	-	-	D7SQN4	D7SQN4_VITVI Putative uncharacterized protein OS=Vitis vinifera GN=VIT_12s0134g00010 PE=4 SV=1
MA_107576g0010	3315	183	838	2.49814	12.2037	2.28839	Up	2.57444e-110	1.69488e-108	GO:0016021//integral to membrane;GO:0005886//plasma membrane	GO:0000166//nucleotide binding;GO:0010329//auxin efflux transmembrane transporter activity;GO:0042626//ATPase activity, coupled to transmembrane movement of substances	GO:0010048//vernalization response;GO:0010541//acropetal auxin transport;GO:0043481//anthocyanin accumulation in tissues in response to UV light;GO:0010540//basipetal auxin transport;GO:0010315//auxin efflux;GO:0055085//transmembrane transport;GO:0006200//ATP catabolic process;GO:0048440//carpel development	PF00005; ABC_tran|PF00664; ABC_membrane	-	-	C5XX27	C5XX27_SORBI Putative uncharacterized protein Sb04g006100 OS=Sorghum bicolor GN=Sb04g006100 PE=4 SV=1
MA_171367g0010	702	21	96	1.35373	6.60185	2.28593	Up	5.76272e-14	4.54937e-13	GO:0005618//cell wall;GO:0005730//nucleolus;GO:0005819//spindle;GO:0009524//phragmoplast	GO:0008017//microtubule binding	GO:0000278//mitotic cell cycle;GO:0009652//thigmotropism;GO:0016572//histone phosphorylation;GO:0010228//vegetative to reproductive phase transition of meristem;GO:0030865//cortical cytoskeleton organization	PF03271; EB1	Q9UPY8	MARE3_HUMAN Microtubule-associated protein RP/EB family member 3 OS=Homo sapiens GN=MAPRE3 PE=1 SV=1	A9NUA3	A9NUA3_PICSI Putative uncharacterized protein OS=Picea sitchensis PE=2 SV=1
MA_491198g0010	1158	7	32	0.273551	1.33405	2.28593	Up	1.76026e-05	6.44566e-05	GO:0016023//cytoplasmic membrane-bounded vesicle;GO:0005576//extracellular region	GO:0046872//metal ion binding;GO:0003993//acid phosphatase activity;GO:0004722//protein serine/threonine phosphatase activity	GO:0019375//galactolipid biosynthetic process;GO:0015824//proline transport;GO:0045892//negative regulation of transcription, DNA-dependent;GO:0016036//cellular response to phosphate starvation	PF00149; Metallophos	Q8S340	PPA22_ARATH Purple acid phosphatase 22 OS=Arabidopsis thaliana GN=PAP22 PE=2 SV=1	D5AA01	D5AA01_PICSI Putative uncharacterized protein OS=Picea sitchensis PE=2 SV=1
MA_381787g0010	1590	37	169	1.05306	5.13123	2.28471	Up	1.72004e-23	2.18473e-22	GO:0044464//cell part	GO:0004721//phosphoprotein phosphatase activity	-	PF00481; PP2C	Q9FXE4	P2C14_ARATH Probable protein phosphatase 2C 14 OS=Arabidopsis thaliana GN=At1g67820 PE=2 SV=2	-	-
MA_10429199g0010	558	18	82	1.45978	7.09433	2.28092	Up	4.25512e-12	3.00628e-11	-	-	-	PF05056; DUF674	-	-	-	-
MA_1798720g0010	451	18	82	1.80611	8.77746	2.28092	Up	4.25512e-12	3.00532e-11	GO:0005886//plasma membrane	GO:0045735//nutrient reservoir activity;GO:0004620//phospholipase activity;GO:0047617//acyl-CoA hydrolase activity	GO:0006644//phospholipid metabolic process;GO:0019374//galactolipid metabolic process;GO:0051707//response to other organism	-	-	-	-	-
MA_73870g0010	1779	56	255	1.4245	6.91984	2.28029	Up	1.36962e-34	2.59518e-33	-	-	-	PF03514; GRAS	Q4VYC8	NSP1_MEDTR Nodulation-signaling pathway 1 protein OS=Medicago truncatula GN=NSP1 PE=1 SV=1	M5X941	M5X941_PRUPE Uncharacterized protein OS=Prunus persica GN=PRUPE_ppa022653mg PE=4 SV=1
MA_179817g0010	1227	29	132	1.06955	5.19351	2.2797	Up	1.27443e-18	1.30435e-17	GO:0009505//plant-type cell wall;GO:0016023//cytoplasmic membrane-bounded vesicle	GO:0052692//raffinose alpha-galactosidase activity	GO:0005975//carbohydrate metabolic process;GO:0009965//leaf morphogenesis;GO:0009911//positive regulation of flower development;GO:0032940//secretion by cell	PF02065; Melibiase	-	-	-	-
MA_10254g0020	1629	605	2752	16.8067	81.5566	2.27876	Up	0	0	GO:0016020//membrane;GO:0009505//plant-type cell wall	GO:0005507//copper ion binding;GO:0008447//L-ascorbate oxidase activity	GO:0055114//oxidation-reduction process	PF00394; Cu-oxidase|PF07731; Cu-oxidase_2|PF07732; Cu-oxidase_3	-	-	-	-
MA_4122248g0010	357	62	282	7.8591	38.134	2.27864	Up	4.72076e-38	9.81909e-37	-	-	-	-	-	-	-	-
MA_10435417g0020	858	11	50	0.580169	2.81329	2.27771	Up	7.25866e-08	3.5784e-07	-	-	-	-	-	-	-	-
MA_9367g0020	1674	131	595	3.54132	17.159	2.27661	Up	2.3395e-78	1.05316e-76	GO:0005618//cell wall	GO:0016788//hydrolase activity, acting on ester bonds	GO:0008152//metabolic process	PF01095; Pectinesterase|PF04043; PMEI	P83947	PME1_FICPW Pectinesterase/pectinesterase inhibitor OS=Ficus pumila var. awkeotsang PE=1 SV=1	A9NVV0	A9NVV0_PICSI Pectinesterase OS=Picea sitchensis PE=2 SV=1
MA_955078g0010	1275	102	463	3.62025	17.5308	2.27573	Up	2.5016e-61	8.59602e-60	-	GO:0016787//hydrolase activity	-	PF00150; Cellulase	Q0JKM9	MAN1_ORYSJ Mannan endo-1,4-beta-mannosidase 1 OS=Oryza sativa subsp. japonica GN=MAN1 PE=2 SV=2	E0CQG0	E0CQG0_VITVI Putative uncharacterized protein OS=Vitis vinifera GN=VIT_18s0001g12830 PE=4 SV=1
MA_10428646g0010	411	13	59	1.43137	6.93014	2.27549	Up	4.78242e-09	2.65028e-08	-	-	-	-	-	-	-	-
MA_7799926g0010	712	13	59	0.826252	4.0004	2.27549	Up	4.78242e-09	2.64961e-08	-	-	-	PF01357; Pollen_allerg_1|PF03330; DPBB_1	Q0DZ85	EXB16_ORYSJ Expansin-B16 OS=Oryza sativa subsp. japonica GN=EXPB16 PE=2 SV=1	S8D311	S8D311_9LAMI Uncharacterized protein (Fragment) OS=Genlisea aurea GN=M569_02967 PE=4 SV=1
MA_129856g0010	903	79	358	3.95903	19.1393	2.27332	Up	9.717e-48	2.53301e-46	GO:0016020//membrane	-	-	PF04819; DUF716	-	-	-	-
MA_6288g0010	1662	66	299	1.79706	8.68504	2.2729	Up	3.94712e-40	8.67931e-39	GO:0016020//membrane	GO:0022857//transmembrane transporter activity	GO:0044765;GO:0071702	PF00083; Sugar_tr	Q9CAT6	OCT1_ARATH Organic cation/carnitine transporter 1 OS=Arabidopsis thaliana GN=OCT1 PE=2 SV=1	M0RWB3	M0RWB3_MUSAM Uncharacterized protein OS=Musa acuminata subsp. malaccensis PE=4 SV=1
MA_110954g0010	1035	503	2271	21.9926	105.927	2.26799	Up	1.88261e-292	4.00704e-290	GO:0005576//extracellular region;GO:0009506//plasmodesma;GO:0009505//plant-type cell wall	-	GO:0080167//response to karrikin;GO:0007020//microtubule nucleation	PF04674; Phi_1	-	-	-	-
MA_16601g0010	492	28	126	2.57538	12.3634	2.26321	Up	1.07582e-17	1.05573e-16	GO:0016023//cytoplasmic membrane-bounded vesicle;GO:0016020//membrane	-	-	PF05512; AWPM-19	-	-	-	-
MA_290840g0010	1199	8	36	0.30194	1.44949	2.26321	Up	5.79126e-06	2.26152e-05	-	-	GO:0044699	-	-	-	-	-
MA_10436514g0020	480	6	27	0.565665	2.71553	2.26321	Up	9.27604e-05	0.00030516	-	GO:0017111//nucleoside-triphosphatase activity;GO:0000166//nucleotide binding	-	-	-	-	-	-
MA_769268g0010	507	6	27	0.535541	2.57091	2.26321	Up	9.27604e-05	0.000305114	-	-	-	PF01419; Jacalin	Q9SAV1	MB11_ARATH Myrosinase-binding protein-like At1g52030 OS=Arabidopsis thaliana GN=F-ATMBP PE=2 SV=1	D5ACH9	D5ACH9_PICSI Putative uncharacterized protein OS=Picea sitchensis PE=2 SV=1
MA_888837g0010	264	8	36	1.37131	6.5831	2.26321	Up	5.79126e-06	2.26233e-05	-	-	-	-	-	-	-	-
MA_946997g0010	573	8	36	0.631807	3.03305	2.26321	Up	5.79126e-06	2.26192e-05	-	-	-	-	-	-	A9NK38	A9NK38_PICSI Putative uncharacterized protein OS=Picea sitchensis PE=2 SV=1
MA_904643g0010	579	70	315	5.47102	26.2642	2.26321	Up	5.59636e-42	1.28605e-40	-	-	-	PF03018; Dirigent	-	-	A6YR11	A6YR11_PICSI Dirigent-like protein (Fragment) OS=Picea sitchensis PE=2 SV=1
MA_135063g0010	1083	103	463	4.30386	20.6388	2.26166	Up	7.12602e-61	2.41459e-59	GO:0005618//cell wall;GO:0005856//cytoskeleton;GO:0005739//mitochondrion;GO:0005634//nucleus;GO:0005886//plasma membrane	GO:0005524//ATP binding	GO:0048767//root hair elongation	PF00022; Actin	P53492	ACT7_ARATH Actin-7 OS=Arabidopsis thaliana GN=ACT7 PE=1 SV=1	C3VIW6	C3VIW6_PICAB Actin 4 OS=Picea abies PE=2 SV=1
MA_895626g0010	1077	176	791	7.39514	35.4562	2.26139	Up	9.64428e-103	6.02369e-101	-	GO:0016740//transferase activity	GO:0008299//isoprenoid biosynthetic process	PF00348; polyprenyl_synt	Q94ID7	GGPPS_HEVBR Geranylgeranyl pyrophosphate synthase, chloroplastic OS=Hevea brasiliensis GN=GGPS PE=1 SV=1	C0PRU8	C0PRU8_PICSI Putative uncharacterized protein OS=Picea sitchensis PE=2 SV=1
MA_111367g0010	1392	83	372	2.69829	12.9014	2.25741	Up	3.96634e-49	1.05784e-47	-	GO:0009055//electron carrier activity;GO:0015035//protein disulfide oxidoreductase activity	GO:0045454//cell redox homeostasis	PF00462; Glutaredoxin	-	-	-	-
MA_163650g0010	2316	19	85	0.371248	1.77179	2.25475	Up	2.45816e-12	1.76458e-11	-	GO:0000166//nucleotide binding;GO:0004386//helicase activity	GO:0006260//DNA replication	PF00493; MCM	Q43704	MCM31_MAIZE DNA replication licensing factor MCM3 homolog 1 OS=Zea mays GN=ROA1 PE=2 SV=2	M0TTN6	M0TTN6_MUSAM Uncharacterized protein OS=Musa acuminata subsp. malaccensis PE=3 SV=1
MA_8395g0010	744	36	161	2.18967	10.4468	2.25428	Up	4.16294e-22	5.00077e-21	-	-	GO:1901576;GO:0044238//primary metabolic process;GO:1901360	PF00403; HMA	-	-	C0PTA6	C0PTA6_PICSI Putative uncharacterized protein OS=Picea sitchensis PE=2 SV=1
MA_10431458g0010	1038	13	58	0.566755	2.69751	2.25083	Up	8.15614e-09	4.40411e-08	-	-	-	PF05212; DUF707	-	-	M5XXP0	M5XXP0_PRUPE Uncharacterized protein OS=Prunus persica GN=PRUPE_ppa006602mg PE=4 SV=1
MA_172355g0010	798	35	156	1.98479	9.43742	2.24941	Up	2.058e-21	2.39605e-20	-	GO:0003676//nucleic acid binding	-	PF00076; RRM_1	Q09442	SF3B4_CAEEL Splicing factor 3B subunit 4 OS=Caenorhabditis elegans GN=sap-49 PE=1 SV=2	-	-
MA_262g0010	345	11	49	1.44286	6.8566	2.24857	Up	1.23968e-07	5.94954e-07	GO:0016021//integral to membrane;GO:0005634//nucleus	GO:0005515//protein binding	GO:0010585//glutamine secretion;GO:0080143//regulation of amino acid export	-	-	-	-	-
MA_74098g0010	1455	38	169	1.18187	5.60732	2.24624	Up	4.89282e-23	6.09462e-22	-	-	-	-	-	-	-	-
MA_22553g0010	1374	9	40	0.296418	1.40542	2.24529	Up	1.91343e-06	7.97191e-06	-	GO:0016746//transferase activity, transferring acyl groups	-	PF02458; Transferase	-	-	-	-
MA_10436924g0010	912	27	120	1.33973	6.35211	2.24529	Up	9.0628e-17	8.48351e-16	-	GO:0003729//mRNA binding	-	-	-	-	-	-
MA_926091g0010	654	30	133	2.07583	9.81761	2.24168	Up	2.13078e-18	2.15865e-17	-	-	-	PF14009; DUF4228	-	-	-	-
MA_10431723g0010	915	7	31	0.346199	1.63558	2.24013	Up	3.02134e-05	0.000107075	-	-	-	PF00646; F-box	-	-	A9NV51	A9NV51_PICSI Putative uncharacterized protein OS=Picea sitchensis PE=2 SV=1
MA_7257095g0010	1032	14	62	0.6139	2.90031	2.24013	Up	2.74048e-09	1.54884e-08	-	-	-	-	-	-	-	-
MA_14291g0010	495	14	62	1.27989	6.0467	2.24013	Up	2.74048e-09	1.54924e-08	-	GO:0016747//transferase activity, transferring acyl groups other than amino-acyl groups	-	PF02458; Transferase	-	-	-	-
MA_113869g0010	2619	89	392	1.53781	7.22574	2.23226	Up	5.44946e-51	1.51996e-49	GO:0044424//intracellular part	-	-	PF00225; Kinesin	Q7ZXX2	KIF19_XENLA Kinesin-like protein KIF19 OS=Xenopus laevis GN=kif19 PE=2 SV=1	M5WC82	M5WC82_PRUPE Uncharacterized protein OS=Prunus persica GN=PRUPE_ppa026163mg PE=3 SV=1
MA_10007370g0010	604	15	66	1.12384	5.2752	2.23079	Up	9.2207e-10	5.43548e-09	GO:0044464//cell part	GO:0016757//transferase activity, transferring glycosyl groups	GO:0008152//metabolic process	-	-	-	-	-
MA_26177g0010	1707	15	66	0.397655	1.86656	2.23079	Up	9.2207e-10	5.43402e-09	-	-	-	PF13923; zf-C3HC4_2	Q62191	RO52_MOUSE E3 ubiquitin-protein ligase TRIM21 OS=Mus musculus GN=Trim21 PE=1 SV=1	K4BDH2	K4BDH2_SOLLC Uncharacterized protein OS=Solanum lycopersicum GN=Solyc02g093760.2 PE=4 SV=1
MA_95523g0010	501	10	44	0.903257	4.23981	2.23079	Up	6.34458e-07	2.80994e-06	-	-	-	-	-	-	A9NRA7	A9NRA7_PICSI Putative uncharacterized protein OS=Picea sitchensis PE=2 SV=1
MA_20537g0010	1386	50	220	1.63251	7.66286	2.23079	Up	2.70416e-29	4.2315e-28	GO:0005634//nucleus	GO:0003677//DNA binding	GO:0009556//microsporogenesis;GO:0009554//megasporogenesis;GO:0048653//anther development	PF03110; SBP	-	-	-	-
MA_84603g0010	1917	18	79	0.424913	1.98947	2.22714	Up	2.08986e-11	1.40239e-10	-	-	-	PF00612; IQ	-	-	-	-
MA_9578301g0010	900	499	2185	25.0904	117.204	2.22381	Up	1.06509e-274	2.03044e-272	GO:0009507//chloroplast;GO:0005618//cell wall;GO:0005874//microtubule;GO:0005886//plasma membrane	GO:0005525//GTP binding;GO:0003924//GTPase activity;GO:0005200//structural constituent of cytoskeleton	GO:0007017//microtubule-based process;GO:0006184//GTP catabolic process;GO:0051258//protein polymerization;GO:0046686//response to cadmium ion	PF00091; Tubulin|PF03953; Tubulin_C	Q9ZPN9	TBB2_ELEIN Tubulin beta-2 chain OS=Eleusine indica GN=TUBB2 PE=2 SV=1	C0PPY0	C0PPY0_PICSI Putative uncharacterized protein OS=Picea sitchensis PE=2 SV=1
MA_299373g0010	1044	8	35	0.346768	1.61845	2.22257	Up	9.90178e-06	3.75046e-05	-	-	-	PF01764; Lipase_3	-	-	F1AM72	F1AM72_ARAHY Triacylglycerol lipase 3 OS=Arachis hypogaea PE=2 SV=1
MA_79311g0010	489	93	406	8.60643	40.082	2.21947	Up	2.1862e-52	6.33132e-51	-	-	GO:0009607//response to biotic stimulus;GO:0006952//defense response	PF00407; Bet_v_1	Q93VR4	ML423_ARATH MLP-like protein 423 OS=Arabidopsis thaliana GN=MLP423 PE=2 SV=1	A9NTW6	A9NTW6_PICSI Putative uncharacterized protein OS=Picea sitchensis PE=2 SV=1
MA_6833274g0010	571	11	48	0.871778	4.05823	2.21882	Up	2.11012e-07	9.84887e-07	GO:0016023//cytoplasmic membrane-bounded vesicle	GO:0005488//binding;GO:0016491//oxidoreductase activity	GO:0006979//response to oxidative stress;GO:0008152//metabolic process	PF00141; peroxidase	-	-	B8LR59	B8LR59_PICSI Putative uncharacterized protein OS=Picea sitchensis PE=2 SV=1
MA_769g0010	1434	130	566	4.10245	19.0546	2.21558	Up	3.31872e-72	1.37796e-70	GO:0005576//extracellular region	GO:0004185//serine-type carboxypeptidase activity	GO:0006508//proteolysis	PF00450; Peptidase_S10	O04084	SCP31_ARATH Serine carboxypeptidase-like 31 OS=Arabidopsis thaliana GN=SCPL31 PE=2 SV=2	M5WHT5	M5WHT5_PRUPE Uncharacterized protein OS=Prunus persica GN=PRUPE_ppa005035mg PE=4 SV=1
MA_10434146g0010	868	17	74	0.886295	4.1157	2.21528	Up	1.04766e-10	6.67668e-10	GO:0005875//microtubule associated complex;GO:0005886//plasma membrane;GO:0005874//microtubule	GO:0005524//ATP binding;GO:0003777//microtubule motor activity	GO:0007018//microtubule-based movement	PF00225; Kinesin	-	-	-	-
MA_45833g0010	612	43	187	3.17955	14.751	2.21392	Up	6.60014e-25	8.86611e-24	-	-	-	PF03018; Dirigent	-	-	Q27J94	Q27J94_PICGL Dirigent protein pDIR18 OS=Picea glauca PE=2 SV=1
MA_53055g0010	1059	66	287	2.82031	13.0833	2.2138	Up	2.14058e-37	4.40225e-36	-	-	-	PF02298; Cu_bind_like	P29602	CPC_CUCSA Cucumber peeling cupredoxin OS=Cucumis sativus PE=1 SV=3	A9NWZ4	A9NWZ4_PICSI Putative uncharacterized protein OS=Picea sitchensis PE=2 SV=1
MA_139833g0010	687	932	4051	61.3915	284.667	2.21316	Up	0	0	GO:0005634//nucleus	-	GO:0009826//unidimensional cell growth;GO:0009637//response to blue light;GO:0010218//response to far red light;GO:0010114//response to red light	PF04852; DUF640	-	-	B8LRJ5	B8LRJ5_PICSI Putative uncharacterized protein OS=Picea sitchensis PE=2 SV=1
MA_924600g0010	441	6	26	0.61569	2.84621	2.20877	Up	0.00015911	0.000505459	-	-	GO:0055085//transmembrane transport	PF03169; OPT	Q6R3K6	YSL6_ARATH Probable metal-nicotianamine transporter YSL6 OS=Arabidopsis thaliana GN=YSL6 PE=2 SV=2	I1N7U4	I1N7U4_SOYBN Uncharacterized protein OS=Glycine max PE=4 SV=1
MA_180405g0010	814	6	26	0.333562	1.54199	2.20877	Up	0.00015911	0.000505532	-	-	-	-	-	-	-	-
MA_427366g0010	615	54	234	3.97345	18.3684	2.20877	Up	1.06813e-30	1.76065e-29	-	-	-	-	-	-	-	-
MA_16891g0010	708	9	39	0.575252	2.65927	2.20877	Up	3.26128e-06	1.31767e-05	GO:0005634//nucleus;GO:0009536//plastid	-	GO:0010199//organ boundary specification between lateral organs and the meristem	PF03195; DUF260	-	-	D7MNE9	D7MNE9_ARALL Putative uncharacterized protein OS=Arabidopsis lyrata subsp. lyrata GN=ARALYDRAFT_919595 PE=4 SV=1
MA_46360g0010	774	31	134	1.81247	8.35787	2.20518	Up	3.50614e-18	3.50982e-17	GO:0016021//integral to membrane	GO:0005215//transporter activity	GO:0006810//transport	PF00230; MIP	P25818	TIP11_ARATH Aquaporin TIP1-1 OS=Arabidopsis thaliana GN=TIP1-1 PE=1 SV=1	D5AA15	D5AA15_PICSI Putative uncharacterized protein OS=Picea sitchensis PE=2 SV=1
MA_390544g0010	1632	25	108	0.693217	3.19474	2.20432	Up	6.38286e-15	5.36136e-14	-	-	-	PF11250; DUF3049	Q0V865	FAFL_ARATH Protein FAF-like, chloroplastic OS=Arabidopsis thaliana GN=At5g22090 PE=2 SV=1	B9HQ73	B9HQ73_POPTR Predicted protein OS=Populus trichocarpa GN=POPTRDRAFT_558218 PE=4 SV=1
MA_303404g0010	504	26	112	2.33449	10.728	2.2002	Up	2.17052e-15	1.88453e-14	GO:0005634//nucleus	GO:0003700//sequence-specific DNA binding transcription factor activity;GO:0043565//sequence-specific DNA binding	GO:0006355//regulation of transcription, DNA-dependent	PF03789; ELK|PF05920; Homeobox_KN	O04135	KNAP2_MALDO Homeobox protein knotted-1-like 2 OS=Malus domestica PE=2 SV=1	Q9ZTC0	Q9ZTC0_PICAB Homeobox protein OS=Picea abies PE=2 SV=1
MA_9374017g0010	1446	153	657	4.7882	21.9346	2.19565	Up	1.30717e-82	6.14958e-81	GO:0005634//nucleus	GO:0003677//DNA binding;GO:0003700//sequence-specific DNA binding transcription factor activity;GO:0003682//chromatin binding	GO:0009753//response to jasmonic acid stimulus;GO:0006355//regulation of transcription, DNA-dependent;GO:0009751//response to salicylic acid stimulus;GO:0009733//response to auxin stimulus;GO:0009737//response to abscisic acid stimulus	PF00249; Myb_DNA-binding	-	-	-	-
MA_128083g0020	1176	17	73	0.65417	2.99673	2.19565	Up	1.77116e-10	1.10687e-09	-	GO:0010341//gibberellin carboxyl-O-methyltransferase activity;GO:0008757//S-adenosylmethionine-dependent methyltransferase activity	-	PF03492; Methyltransf_7	-	-	-	-
MA_94330g0010	813	7	30	0.389634	1.7814	2.19282	Up	5.15994e-05	0.000176614	-	-	-	-	-	-	M0S1L7	M0S1L7_MUSAM Uncharacterized protein OS=Musa acuminata subsp. malaccensis PE=4 SV=1
MA_116230g0010	423	7	30	0.748871	3.42383	2.19282	Up	5.15994e-05	0.000176587	GO:0005886//plasma membrane	GO:0015105//arsenite transmembrane transporter activity	GO:0015700//arsenite transport;GO:0080170//hydrogen peroxide transmembrane transport;GO:0046685//response to arsenic-containing substance	PF00230; MIP	Q8LFP7	NIP12_ARATH Aquaporin NIP1-2 OS=Arabidopsis thaliana GN=NIP1-2 PE=1 SV=2	-	-
MA_10433988g0010	1200	29	124	1.09362	4.98852	2.1895	Up	8.55692e-17	8.02024e-16	-	GO:0016787//hydrolase activity	-	PF00026; Asp	-	-	-	-
MA_6625107g0010	354	11	47	1.40617	6.40953	2.18845	Up	3.57936e-07	1.63208e-06	-	-	-	-	-	-	-	-
MA_159017g0010	852	11	47	0.584255	2.66312	2.18845	Up	3.57936e-07	1.63174e-06	GO:0005743//mitochondrial inner membrane	GO:0005290//L-histidine transmembrane transporter activity;GO:0000064//L-ornithine transmembrane transporter activity;GO:0015189//L-lysine transmembrane transporter activity;GO:0015181//arginine transmembrane transporter activity	GO:0006839//mitochondrial transport;GO:0015802//basic amino acid transport;GO:0006812//cation transport	PF00153; Mito_carr	Q54FE6	MCFS_DICDI Mitochondrial substrate carrier family protein S OS=Dictyostelium discoideum GN=mcfS PE=3 SV=1	M0SU94	M0SU94_MUSAM Uncharacterized protein OS=Musa acuminata subsp. malaccensis PE=3 SV=1
MA_78338g0010	1364	184	784	6.10454	27.7481	2.18444	Up	1.30082e-97	7.60479e-96	GO:0005618//cell wall;GO:0016023//cytoplasmic membrane-bounded vesicle	GO:0004252//serine-type endopeptidase activity	GO:0048316//seed development;GO:0006508//proteolysis	PF00082; Peptidase_S8|PF02225; PA|PF05922; Inhibitor_I9	-	-	C0PQV9	C0PQV9_PICSI Putative uncharacterized protein OS=Picea sitchensis PE=2 SV=1
MA_36451g0010	156	54	230	15.6646	71.1762	2.18389	Up	8.51966e-30	1.36035e-28	-	-	-	-	-	-	-	-
MA_368475g0010	1218	44	187	1.63476	7.41184	2.18075	Up	1.80752e-24	2.3771e-23	-	-	-	PF00225; Kinesin	O14343	KLP5_SCHPO Kinesin-like protein 5 OS=Schizosaccharomyces pombe (strain 972 / ATCC 24843) GN=klp5 PE=1 SV=1	F6GTH5	F6GTH5_VITVI Putative uncharacterized protein OS=Vitis vinifera GN=VIT_17s0000g04330 PE=3 SV=1
MA_297792g0010	1242	8	34	0.291486	1.32157	2.18075	Up	1.68528e-05	6.18245e-05	-	-	-	-	-	-	-	-
MA_4827640g0010	374	8	34	0.967983	4.38873	2.18075	Up	1.68528e-05	6.18141e-05	-	GO:0004553//hydrolase activity, hydrolyzing O-glycosyl compounds	GO:0005975//carbohydrate metabolic process	PF00704; Glyco_hydro_18	Q15782	CH3L2_HUMAN Chitinase-3-like protein 2 OS=Homo sapiens GN=CHI3L2 PE=1 SV=1	H9WB16	H9WB16_PINTA Uncharacterized protein (Fragment) OS=Pinus taeda GN=0_12348_01 PE=3 SV=1
MA_947707g0010	1896	65	276	1.5514	7.02753	2.17944	Up	2.35246e-35	4.57207e-34	-	GO:0016899//oxidoreductase activity, acting on the CH-OH group of donors, oxygen as acceptor	-	PF01565; FAD_binding_4|PF04030; ALO	Q8HXW0	GGLO_PIG L-gulonolactone oxidase OS=Sus scrofa GN=GULO PE=2 SV=3	A9NW10	A9NW10_PICSI Putative uncharacterized protein OS=Picea sitchensis PE=2 SV=1
MA_331010g0010	386	30	127	3.51709	15.8836	2.17508	Up	4.89744e-17	4.64388e-16	-	GO:0020037//heme binding;GO:0046872//metal ion binding;GO:0004601//peroxidase activity	GO:0055114//oxidation-reduction process;GO:0006979//response to oxidative stress	-	-	-	-	-
MA_138102g0010	2421	31	131	0.57945	2.61221	2.17251	Up	1.66791e-17	1.6201e-16	GO:0042555//MCM complex;GO:0005634//nucleus	GO:0003678//DNA helicase activity;GO:0003677//DNA binding;GO:0005524//ATP binding	GO:0032508//DNA duplex unwinding;GO:0007049//cell cycle;GO:0006270//DNA replication initiation	PF00493; MCM	-	-	-	-
MA_10280399g0010	342	9	38	1.19087	5.36401	2.17129	Up	5.53536e-06	2.16971e-05	-	-	-	-	-	-	-	-
MA_119787g0010	1152	32	135	1.25703	5.65735	2.1701	Up	5.68244e-18	5.63948e-17	-	GO:0016747//transferase activity, transferring acyl groups other than amino-acyl groups	-	PF02458; Transferase	-	-	-	-
MA_8320994g0010	194	701	2953	163.518	734.841	2.16798	Up	0	0	-	-	GO:0050896//response to stimulus	-	-	-	-	-
MA_10436580g0020	1329	79	332	2.68999	12.0599	2.16455	Up	7.4823e-42	1.71047e-40	GO:0005576//extracellular region	GO:0004722//protein serine/threonine phosphatase activity;GO:0003993//acid phosphatase activity	GO:0015824//proline transport	PF00149; Metallophos|PF14008; Metallophos_C	-	-	-	-
MA_681294g0010	996	15	63	0.681524	3.05361	2.16368	Up	4.4543e-09	2.47533e-08	-	-	-	-	-	-	A9P2L7	A9P2L7_PICSI Putative uncharacterized protein OS=Picea sitchensis PE=2 SV=1
MA_9114192g0010	2124	21	88	0.447419	2.00014	2.1604	Up	3.8739e-12	2.74669e-11	-	-	-	PF00403; HMA|PF00931; NB-ARC|PF01582; TIR|PF13855; LRR_8	-	-	-	-
MA_189329g0010	1275	151	632	5.3594	23.9298	2.15866	Up	6.99004e-78	3.1338e-76	-	-	GO:0044036//cell wall macromolecule metabolic process;GO:0010089//xylem development	PF13839; PC-Esterase|PF14416; PMR5N	-	-	-	-
MA_10266495g0010	1086	239	999	9.95903	44.4086	2.15676	Up	6.3747e-122	4.75349e-120	-	GO:0016787//hydrolase activity	-	PF00332; Glyco_hydro_17	-	-	-	-
MA_1589g0010	1359	23	96	0.765874	3.41023	2.15469	Up	4.43656e-13	3.34466e-12	GO:0005634//nucleus	GO:0043565//sequence-specific DNA binding;GO:0003700//sequence-specific DNA binding transcription factor activity;GO:0003682//chromatin binding	GO:1901430//positive regulation of syringal lignin biosynthetic process;GO:0010090//trichome morphogenesis;GO:0048658//tapetal layer development;GO:2000652//regulation of secondary cell wall biogenesis;GO:0045893//positive regulation of transcription, DNA-dependent	PF00249; Myb_DNA-binding	-	-	B9GKD6	B9GKD6_POPTR Predicted protein OS=Populus trichocarpa GN=MYB010 PE=4 SV=1
MA_10434363g0010	2301	29	121	0.570336	2.53864	2.15417	Up	4.04788e-16	3.6655e-15	GO:0043231//intracellular membrane-bounded organelle;GO:0044444//cytoplasmic part	-	-	PF01936; NYN|PF12872; OST-HTH	-	-	-	-
MA_231790g0010	1065	83	346	3.52677	15.684	2.15288	Up	2.9116e-43	6.87094e-42	-	-	-	-	-	-	-	-
MA_12969g0010	1035	18	75	0.787012	3.49826	2.15218	Up	1.69169e-10	1.05963e-09	-	GO:0016740//transferase activity	-	PF00722; Glyco_hydro_16|PF06955; XET_C	-	-	-	-
MA_563678g0010	984	6	25	0.275934	1.22653	2.15218	Up	0.000271308	0.000831523	-	-	-	-	-	-	A9S858	A9S858_PHYPA Predicted protein OS=Physcomitrella patens subsp. patens GN=PHYPADRAFT_163409 PE=4 SV=1
MA_10427997g0010	606	24	100	1.79221	7.96634	2.15218	Up	1.50313e-13	1.15992e-12	-	-	-	PF06749; DUF1218	-	-	-	-
MA_100380g0010	2397	49	204	0.925076	4.1086	2.151	Up	3.98296e-26	5.59017e-25	GO:0009507//chloroplast	GO:0004842//ubiquitin-protein ligase activity;GO:0070696//transmembrane receptor protein serine/threonine kinase binding	GO:0016567//protein ubiquitination	PF04564; U-box|PF05804; KAP	O48700	PUB6_ARATH U-box domain-containing protein 6 OS=Arabidopsis thaliana GN=PUB6 PE=2 SV=2	-	-
MA_33964g0010	1086	31	129	1.29176	5.73445	2.15032	Up	4.68506e-17	4.44827e-16	GO:0005634//nucleus	GO:0003677//DNA binding;GO:0003700//sequence-specific DNA binding transcription factor activity;GO:0003682//chromatin binding	GO:0010413//glucuronoxylan metabolic process;GO:0006355//regulation of transcription, DNA-dependent;GO:0009737//response to abscisic acid stimulus;GO:0045492//xylan biosynthetic process;GO:2000652//regulation of secondary cell wall biogenesis	PF00249; Myb_DNA-binding	-	-	I1LMB7	I1LMB7_SOYBN Uncharacterized protein OS=Glycine max PE=4 SV=1
MA_139513g0010	1593	93	387	2.6419	11.7281	2.15032	Up	4.00926e-48	1.05263e-46	GO:0016023//cytoplasmic membrane-bounded vesicle	GO:0005488//binding;GO:0016491//oxidoreductase activity	-	PF00067; p450	P98188	C94A2_VICSA Cytochrome P450 94A2 OS=Vicia sativa GN=CYP94A2 PE=2 SV=1	-	-
MA_48769g0010	792	76	316	4.34248	19.2617	2.14914	Up	1.43882e-39	3.12309e-38	-	-	-	PF13947; GUB_WAK_bind|PF14380; WAK_assoc	-	-	B9RZX9	B9RZX9_RICCO Putative uncharacterized protein OS=Ricinus communis GN=RCOM_1002880 PE=4 SV=1
MA_6484736g0010	235	19	79	3.65877	16.229	2.14914	Up	5.70156e-11	3.70686e-10	GO:0005773//vacuole;GO:0005886//plasma membrane;GO:0016021//integral to membrane;GO:0009507//chloroplast	GO:0005215//transporter activity	GO:0009624//response to nematode;GO:0009269//response to desiccation;GO:0006833//water transport;GO:0006970//response to osmotic stress;GO:0080170//hydrogen peroxide transmembrane transport;GO:0009737//response to abscisic acid stimulus	-	-	-	-	-
MA_10435715g0010	543	13	54	1.08341	4.80093	2.14774	Up	6.69862e-08	3.30976e-07	GO:0009507//chloroplast	GO:0050554;GO:0050559;GO:0000287//magnesium ion binding;GO:0010333//terpene synthase activity	GO:0008152//metabolic process	PF03936; Terpene_synth_C	-	-	-	-
MA_59170g0010	1260	13	54	0.466898	2.06897	2.14774	Up	6.69862e-08	3.3105e-07	GO:0005739//mitochondrion	GO:0052689;GO:0016298//lipase activity	-	PF01764; Lipase_3	-	-	B8LRW1	B8LRW1_PICSI Putative uncharacterized protein OS=Picea sitchensis PE=2 SV=1
MA_17238g0010	1173	27	112	1.04163	4.60948	2.14576	Up	5.86922e-15	4.94128e-14	GO:0043231//intracellular membrane-bounded organelle;GO:0044444//cytoplasmic part;GO:0016020//membrane	-	GO:0009987//cellular process	PF00892; EamA	-	-	K7MNZ1	K7MNZ1_SOYBN Uncharacterized protein OS=Glycine max PE=4 SV=1
MA_8992661g0010	687	41	170	2.7007	11.946	2.14513	Up	5.95612e-22	7.11198e-21	GO:0005634//nucleus	GO:0043565//sequence-specific DNA binding;GO:0003700//sequence-specific DNA binding transcription factor activity	GO:0006355//regulation of transcription, DNA-dependent;GO:0008356//asymmetric cell division;GO:0006950//response to stress	PF00447; HSF_DNA-bind	-	-	H9WUJ6	H9WUJ6_PINTA Uncharacterized protein (Fragment) OS=Pinus taeda GN=0_17860_02 PE=3 SV=1
MA_8183372g0010	1287	7	29	0.246132	1.08781	2.14391	Up	8.76576e-05	0.000289633	GO:0005739//mitochondrion;GO:0005634//nucleus	GO:0003700//sequence-specific DNA binding transcription factor activity;GO:0005488//binding	GO:0009567//double fertilization forming a zygote and endosperm	PF00249; Myb_DNA-binding|PF14379; Myb_CC_LHEQLE	Q9SAK5	APL_ARATH Myb family transcription factor APL OS=Arabidopsis thaliana GN=APL PE=2 SV=2	C0PPV3	C0PPV3_PICSI Putative uncharacterized protein OS=Picea sitchensis PE=2 SV=1
MA_517290g0010	850	7	29	0.372673	1.64707	2.14391	Up	8.76576e-05	0.000289677	-	GO:0016758//transferase activity, transferring hexosyl groups	-	-	-	-	-	-
MA_10436120g0010	1659	7	29	0.190942	0.843885	2.14391	Up	8.76576e-05	0.000289721	-	-	-	PF00931; NB-ARC	Q9LVT3	DRL38_ARATH Probable disease resistance protein At5g47260 OS=Arabidopsis thaliana GN=At5g47260 PE=3 SV=2	-	-
MA_140553g0010	2289	15	62	0.296548	1.30761	2.14059	Up	7.48866e-09	4.06069e-08	-	-	-	PF01535; PPR|PF12854; PPR_1|PF13041; PPR_2	-	-	-	-
MA_10430268g0010	1503	15	62	0.451629	1.99143	2.14059	Up	7.48866e-09	4.05969e-08	GO:0005886//plasma membrane	GO:0005351//sugar:hydrogen symporter activity	GO:0044765	PF00083; Sugar_tr	-	-	-	-
MA_99200g0020	1050	54	223	2.32731	10.2529	2.1393	Up	3.12602e-28	4.72959e-27	-	-	-	-	-	-	D5ACF0	D5ACF0_PICSI Putative uncharacterized protein OS=Picea sitchensis PE=2 SV=1
MA_6162675g0010	361	8	33	1.00284	4.41305	2.13768	Up	2.85462e-05	0.000101446	-	GO:0004197//cysteine-type endopeptidase activity	GO:0006917//induction of apoptosis;GO:0006508//proteolysis	PF00656; Peptidase_C14	Q7XJE6	MCA1_ARATH Metacaspase-1 OS=Arabidopsis thaliana GN=AMC1 PE=1 SV=1	A9P1N4	A9P1N4_PICSI Putative uncharacterized protein OS=Picea sitchensis PE=2 SV=1
MA_10432937g0010	1059	24	99	1.02557	4.51306	2.13768	Up	2.51698e-13	1.91863e-12	-	-	-	PF00249; Myb_DNA-binding	-	-	B9GZJ1	B9GZJ1_POPTR Predicted protein OS=Populus trichocarpa GN=POPTRDRAFT_554056 PE=4 SV=1
MA_159942g0010	1470	48	198	1.47766	6.50249	2.13768	Up	3.24582e-25	4.40335e-24	-	GO:0035251//UDP-glucosyltransferase activity	-	PF00201; UDPGT	-	-	-	-
MA_10430934g0010	2554	236	971	4.18158	18.354	2.13397	Up	5.49042e-117	3.8579e-115	GO:0009505//plant-type cell wall;GO:0016023//cytoplasmic membrane-bounded vesicle;GO:0005576//extracellular region	GO:0042802//identical protein binding;GO:0004252//serine-type endopeptidase activity	GO:0000911//cytokinesis by cell plate formation;GO:0006508//proteolysis;GO:0043086//negative regulation of catalytic activity	-	-	-	-	-
MA_10431926g0010	396	9	37	1.02848	4.51064	2.13282	Up	9.35414e-06	3.55409e-05	GO:0044464//cell part	GO:0016772//transferase activity, transferring phosphorus-containing groups	-	-	-	-	-	-
MA_164918g0010	1023	36	148	1.59249	6.98422	2.13282	Up	3.59024e-19	3.76057e-18	-	-	-	PF10248; Mlf1IP	-	-	A9P1E6	A9P1E6_PICSI Putative uncharacterized protein OS=Picea sitchensis PE=2 SV=1
MA_10437169g0010	1176	9	37	0.346325	1.51889	2.13282	Up	9.35414e-06	3.5547e-05	-	-	GO:0044237//cellular metabolic process	PF00069; Pkinase	Q9ZVR7	PSKR1_ARATH Phytosulfokine receptor 1 OS=Arabidopsis thaliana GN=PSKR1 PE=2 SV=4	B9RB88	B9RB88_RICCO ATP binding protein, putative OS=Ricinus communis GN=RCOM_1673160 PE=4 SV=1
MA_655783g0010	716	9	37	0.568825	2.49471	2.13282	Up	9.35414e-06	3.55347e-05	GO:0005576//extracellular region;GO:0009506//plasmodesma;GO:0009505//plant-type cell wall	-	GO:0080167//response to karrikin;GO:0010015//root morphogenesis	PF04862; DUF642	-	-	-	-
MA_103701g0010	267	19	78	3.22026	14.1031	2.13076	Up	9.5545e-11	6.10858e-10	-	-	-	-	-	-	-	-
MA_41964g0010	258	10	41	1.754	7.67178	2.12891	Up	3.0806e-06	1.2472e-05	-	GO:0003676//nucleic acid binding	-	PF12023; DUF3511	-	-	K7N3Y7	K7N3Y7_SOYBN Uncharacterized protein OS=Glycine max PE=4 SV=1
MA_29790g0010	516	10	41	0.877	3.83589	2.12891	Up	3.0806e-06	1.24697e-05	GO:0016023//cytoplasmic membrane-bounded vesicle	-	GO:0010363//regulation of plant-type hypersensitive response;GO:0009963//positive regulation of flavonoid biosynthetic process;GO:0006612//protein targeting to membrane	PF14368; LTP_2	-	-	-	-
MA_73173g0010	1638	30	123	0.828813	3.62512	2.12891	Up	3.84784e-16	3.49156e-15	-	-	-	PF03514; GRAS	Q5NE24	NSP2_MEDTR Nodulation-signaling pathway 2 protein OS=Medicago truncatula GN=NSP2 PE=1 SV=1	B9H7C5	B9H7C5_POPTR GRAS family transcription factor OS=Populus trichocarpa GN=GRAS42 PE=4 SV=1
MA_10431892g0020	2748	31	127	0.510498	2.2311	2.12778	Up	1.30847e-16	1.21756e-15	GO:0016023//cytoplasmic membrane-bounded vesicle	-	GO:0034968//histone lysine methylation;GO:0051726//regulation of cell cycle;GO:0010468//regulation of gene expression;GO:0009908//flower development;GO:0006261//DNA-dependent DNA replication	PF00400; WD40	O13046	WDHD1_XENLA WD repeat and HMG-box DNA-binding protein 1 OS=Xenopus laevis GN=wdhd1 PE=1 SV=1	M0S167	M0S167_MUSAM Uncharacterized protein OS=Musa acuminata subsp. malaccensis PE=4 SV=1
MA_134781g0010	2013	114	467	2.56277	11.1997	2.12768	Up	5.665e-57	1.78954e-55	-	-	GO:0044699	PF06075; DUF936	-	-	M5Y0P1	M5Y0P1_PRUPE Uncharacterized protein OS=Prunus persica GN=PRUPE_ppa015102mg PE=4 SV=1
MA_30959g0010	546	32	131	2.6522	11.5827	2.12671	Up	4.45154e-17	4.23205e-16	GO:0005576//extracellular region	-	-	PF00188; CAP	-	-	-	-
MA_29517g0010	1452	11	45	0.342827	1.49616	2.12571	Up	1.01873e-06	4.38949e-06	GO:0044424//intracellular part	GO:0004842//ubiquitin-protein ligase activity;GO:0070696//transmembrane receptor protein serine/threonine kinase binding	GO:0006464//cellular protein modification process	PF00514; Arm|PF04564; U-box	Q8VZ40	PUB14_ARATH U-box domain-containing protein 14 OS=Arabidopsis thaliana GN=PUB14 PE=1 SV=1	-	-
MA_8819462g0010	510	11	45	0.976049	4.25965	2.12571	Up	1.01873e-06	4.39121e-06	-	-	-	-	-	-	-	-
MA_142711g0010	749	11	45	0.6646	2.90043	2.12571	Up	1.01873e-06	4.39035e-06	GO:0005634//nucleus	GO:0003700//sequence-specific DNA binding transcription factor activity;GO:0043565//sequence-specific DNA binding;GO:0046982//protein heterodimerization activity;GO:0042803//protein homodimerization activity	GO:0006355//regulation of transcription, DNA-dependent	-	-	-	-	-
MA_10217369g0010	633	58	237	4.14642	18.0749	2.12405	Up	1.19387e-29	1.88976e-28	GO:0005634//nucleus	GO:0008270//zinc ion binding	-	PF01753; zf-MYND	-	-	-	-
MA_10434158g0010	1179	59	241	2.26458	9.86813	2.12353	Up	4.08942e-30	6.61153e-29	GO:0009505//plant-type cell wall;GO:0009506//plasmodesma	GO:0004553//hydrolase activity, hydrolyzing O-glycosyl compounds	GO:0048856//anatomical structure development;GO:0007275//multicellular organismal development;GO:0008152//metabolic process;GO:0044767	PF00332; Glyco_hydro_17|PF07983; X8	-	-	-	-
MA_10426221g0010	250	12	49	2.17215	9.46211	2.12304	Up	3.38056e-07	1.54658e-06	GO:0005737//cytoplasm;GO:0005834//heterotrimeric G-protein complex;GO:0033597//mitotic checkpoint complex	GO:0004871//signal transducer activity;GO:0005515//protein binding	GO:0007165//signal transduction	-	-	-	-	-
MA_20414g0010	1581	24	98	0.686955	2.99244	2.12304	Up	4.20684e-13	3.17694e-12	-	-	-	-	-	-	D7THD3	D7THD3_VITVI Putative uncharacterized protein OS=Vitis vinifera GN=VIT_08s0007g01600 PE=4 SV=1
MA_40312g0010	957	62	253	2.93176	12.7626	2.12209	Up	1.64476e-31	2.79954e-30	-	-	GO:0080090//regulation of primary metabolic process;GO:1901701;GO:0051707//response to other organism;GO:0031323//regulation of cellular metabolic process;GO:0044262//cellular carbohydrate metabolic process;GO:0071310//cellular response to organic substance;GO:0034645//cellular macromolecule biosynthetic process;GO:0007165//signal transduction;GO:0044723;GO:0010492//maintenance of shoot apical me…	PF12906; RINGv	-	-	I1KNX6	I1KNX6_SOYBN Uncharacterized protein OS=Glycine max PE=4 SV=1
MA_43667g0010	1017	92	375	4.0937	17.8009	2.12047	Up	6.9094e-46	1.72523e-44	GO:0005829//cytosol;GO:0009507//chloroplast	GO:0047769//arogenate dehydratase activity	GO:0006571//tyrosine biosynthetic process;GO:0009094//L-phenylalanine biosynthetic process;GO:0010244//response to low fluence blue light stimulus by blue low-fluence system;GO:0080167//response to karrikin;GO:0044707	PF00800; PDT	-	-	C0PQ13	C0PQ13_PICSI Putative uncharacterized protein OS=Picea sitchensis PE=2 SV=1
MA_304466g0010	782	84	342	4.86096	21.1131	2.11882	Up	5.93202e-42	1.36176e-40	-	GO:0016647//oxidoreductase activity, acting on the CH-NH group of donors, oxygen as acceptor	-	PF01593; Amino_oxidase	-	-	-	-
MA_13250g0010	1239	43	175	1.57053	6.81865	2.11823	Up	3.22174e-22	3.88078e-21	GO:0005829//cytosol;GO:0005634//nucleus	-	GO:0009620//response to fungus;GO:0006355//regulation of transcription, DNA-dependent;GO:0048443//stamen development	PF01167; Tub	Q9S9M8	TLP8_ARATH Tubby-like protein 8 OS=Arabidopsis thaliana GN=TULP8 PE=2 SV=1	D7T428	D7T428_VITVI Putative uncharacterized protein OS=Vitis vinifera GN=VIT_09s0018g01630 PE=4 SV=1
MA_279651g0010	363	15	61	1.86997	8.1125	2.11713	Up	1.2554e-08	6.64306e-08	-	-	-	-	-	-	-	-
MA_96086g0010	1329	45	183	1.53227	6.64749	2.11713	Up	3.75908e-23	4.70916e-22	GO:0005618//cell wall;GO:0005856//cytoskeleton;GO:0005739//mitochondrion;GO:0005634//nucleus;GO:0005886//plasma membrane	GO:0005524//ATP binding	GO:0048767//root hair elongation	PF00022; Actin	O81221	ACT_GOSHI Actin OS=Gossypium hirsutum PE=3 SV=1	A9NYV3	A9NYV3_PICSI Putative uncharacterized protein OS=Picea sitchensis PE=2 SV=1
MA_10432522g0010	1900	41	166	0.976516	4.2178	2.11078	Up	4.5997e-21	5.26576e-20	GO:0044464//cell part	GO:0000166//nucleotide binding	GO:0045087//innate immune response;GO:0008219//cell death	PF00931; NB-ARC	-	-	-	-
MA_9373163g0010	2102	192	776	4.1335	17.8222	2.10824	Up	1.93511e-92	1.0713e-90	GO:0048046//apoplast	GO:0008236//serine-type peptidase activity	GO:0008152//metabolic process	-	-	-	-	-
MA_909878g0010	1137	49	198	1.95023	8.40691	2.10793	Up	8.53032e-25	1.13961e-23	GO:0016021//integral to membrane	GO:0005507//copper ion binding;GO:0004008//copper-exporting ATPase activity;GO:0005524//ATP binding	GO:0060003//copper ion export;GO:0010273//detoxification of copper ion	PF00702; Hydrolase	-	-	I6R596	I6R596_SILVU Heavy metal ATPase 5 OS=Silene vulgaris GN=HMA5-1 PE=3 SV=1
MA_317249g0010	1428	52	210	1.64788	7.09942	2.10709	Up	3.41242e-26	4.80478e-25	GO:0000785//chromatin;GO:0005737//cytoplasm;GO:0005819//spindle;GO:0016363//nuclear matrix;GO:0009506//plasmodesma;GO:0008278//cohesin complex	GO:0005215//transporter activity;GO:0003682//chromatin binding;GO:0005524//ATP binding	GO:0031048//chromatin silencing by small RNA;GO:0006346//methylation-dependent chromatin silencing;GO:0006275//regulation of DNA replication;GO:0007131//reciprocal meiotic recombination;GO:0000911//cytokinesis by cell plate formation;GO:0051567//histone H3-K9 methylation;GO:0010389//regulation of G2/M transition of mitotic cell cycle;GO:0008283//cell proliferation;GO:0051607//defense response to …	PF06470; SMC_hinge	Q9FJL0	SMC4_ARATH Structural maintenance of chromosomes protein 4 OS=Arabidopsis thaliana GN=SMC4 PE=2 SV=1	B9T849	B9T849_RICCO Structural maintenance of chromosomes protein OS=Ricinus communis GN=RCOM_0100760 PE=3 SV=1
MA_10436014g0020	399	30	121	3.4025	14.6401	2.10526	Up	1.06885e-15	9.44855e-15	-	-	-	-	-	-	C0PTB8	C0PTB8_PICSI Putative uncharacterized protein OS=Picea sitchensis PE=2 SV=1
MA_106416g0010	909	76	305	3.78354	16.1982	2.09803	Up	3.88336e-37	7.96398e-36	GO:0005737//cytoplasm;GO:0005634//nucleus	GO:0004674//protein serine/threonine kinase activity;GO:0005524//ATP binding;GO:0030332//cyclin binding	GO:0006468//protein phosphorylation;GO:0048825//cotyledon development;GO:0009826//unidimensional cell growth;GO:0010376//stomatal complex formation	PF00069; Pkinase	-	-	-	-
MA_10648g0010	1518	182	730	5.42561	23.2158	2.09725	Up	1.70577e-86	8.57699e-85	GO:0016021//integral to membrane;GO:0005886//plasma membrane	GO:0004674//protein serine/threonine kinase activity;GO:0004713//protein tyrosine kinase activity;GO:0005524//ATP binding;GO:0032440//2-alkenal reductase [NAD(P)] activity	GO:0006468//protein phosphorylation;GO:0055114//oxidation-reduction process;GO:0009741//response to brassinosteroid stimulus;GO:0007169//transmembrane receptor protein tyrosine kinase signaling pathway;GO:0009733//response to auxin stimulus	PF00069; Pkinase|PF00560; LRR_1	-	-	-	-
MA_10437098g0010	1836	119	477	2.93308	12.5423	2.09632	Up	4.322e-57	1.37122e-55	GO:0005576//extracellular region	GO:0004553//hydrolase activity, hydrolyzing O-glycosyl compounds	GO:0008152//metabolic process	PF00759; Glyco_hydro_9|PF09478; CBM49	-	-	-	-
MA_59943g0010	960	142	569	6.6937	28.6136	2.09583	Up	9.46866e-68	3.6164e-66	-	-	GO:0006351//transcription, DNA-dependent	PF02362; B3	Q69V36	Y6944_ORYSJ B3 domain-containing protein Os06g0194400 OS=Oryza sativa subsp. japonica GN=Os06g0194400 PE=2 SV=1	J3MC16	J3MC16_ORYBR Uncharacterized protein OS=Oryza brachyantha GN=OB06G15600 PE=4 SV=1
MA_313447g0010	996	410	1641	18.6283	79.5392	2.09417	Up	9.66518e-192	1.20392e-189	-	-	-	-	-	-	H9ME17	H9ME17_PINRA Uncharacterized protein (Fragment) OS=Pinus radiata GN=UMN_6664_01 PE=4 SV=1
MA_197833g0010	354	12	48	1.53401	6.5459	2.09329	Up	5.66446e-07	2.51993e-06	-	-	-	-	-	-	-	-
MA_231408g0010	1021	9	36	0.398902	1.70219	2.09329	Up	1.57354e-05	5.79973e-05	GO:0009507//chloroplast;GO:0016020//membrane	-	-	PF00892; EamA	-	-	-	-
MA_10432442g0010	678	32	128	2.13584	9.11406	2.09329	Up	2.05348e-16	1.89153e-15	-	GO:0008171//O-methyltransferase activity	-	PF01596; Methyltransf_3	-	-	-	-
MA_173054g0010	837	7	28	0.378462	1.61497	2.09329	Up	0.000148083	0.000473103	-	-	-	PF00538; Linker_histone	-	-	-	-
MA_60369g0010	906	12	48	0.59938	2.55767	2.09329	Up	5.66446e-07	2.51941e-06	-	-	-	PF01926; MMR_HSR1	-	-	-	-
MA_10437174g0010	558	11	44	0.892088	3.80671	2.09329	Up	1.70885e-06	7.16313e-06	-	GO:0005488//binding;GO:0003713//transcription coactivator activity	GO:0006355//regulation of transcription, DNA-dependent	-	-	-	M5XM69	M5XM69_PRUPE Uncharacterized protein OS=Prunus persica GN=PRUPE_ppa000676mg PE=4 SV=1
MA_37806g0010	873	11	44	0.570201	2.43316	2.09329	Up	1.70885e-06	7.16039e-06	-	-	-	-	-	-	Q1EPA5	Q1EPA5_MUSAC Putative uncharacterized protein OS=Musa acuminata GN=MA4_54N07.32 PE=4 SV=1
MA_408078g0010	1407	11	44	0.353792	1.5097	2.09329	Up	1.70885e-06	7.16176e-06	-	-	GO:0050832//defense response to fungus;GO:0044710	PF01494; FAD_binding_3	Q5EXK1	3HBH_KLEOX 3-hydroxybenzoate 6-hydroxylase OS=Klebsiella oxytoca GN=mhbM PE=1 SV=1	-	-
MA_10436793g0010	1866	44	176	1.06706	4.55337	2.09329	Up	5.04876e-22	6.045e-21	GO:0043229//intracellular organelle	-	-	-	Q9WUV0	ORC5_MOUSE Origin recognition complex subunit 5 OS=Mus musculus GN=Orc5 PE=2 SV=1	F6GSP8	F6GSP8_VITVI Putative uncharacterized protein OS=Vitis vinifera GN=VIT_17s0000g01960 PE=4 SV=1
MA_496294g0010	426	14	56	1.48719	6.34615	2.09329	Up	6.27942e-08	3.11034e-07	GO:0016020//membrane;GO:0044464//cell part	-	-	-	-	-	-	-
MA_128891g0010	603	13	52	0.975608	4.16311	2.09329	Up	1.88348e-07	8.8343e-07	-	-	-	-	-	-	-	-
MA_82055g0010	765	21	84	1.24224	5.3009	2.09329	Up	3.02728e-11	2.00687e-10	-	-	-	-	Q9VAN6	SLBP_DROME Histone RNA hairpin-binding protein OS=Drosophila melanogaster GN=Slbp PE=1 SV=1	-	-
MA_66199g0010	642	19	76	1.33927	5.71492	2.09329	Up	2.66426e-10	1.64115e-09	GO:0016020//membrane;GO:0044464//cell part	-	-	PF02298; Cu_bind_like	-	-	A9NTG0	A9NTG0_PICSI Putative uncharacterized protein OS=Picea sitchensis PE=2 SV=1
MA_9195168g0010	930	23	92	1.11916	4.7757	2.09329	Up	3.45442e-12	2.45801e-11	-	-	-	-	Q8GUH2	Y1015_ARATH Uncharacterized protein At1g01500 OS=Arabidopsis thaliana GN=At1g01500 PE=2 SV=1	A9P1C5	A9P1C5_PICSI Putative uncharacterized protein OS=Picea sitchensis PE=2 SV=1
MA_132614g0010	252	59	236	10.595	45.2109	2.09329	Up	5.17e-29	8.00437e-28	GO:0016023//cytoplasmic membrane-bounded vesicle	-	GO:0006952//defense response	PF00304; Gamma-thionin	-	-	-	-
MA_759549g0010	204	7	28	1.55281	6.62612	2.09329	Up	0.000148083	0.000473172	-	-	-	-	-	-	A9NUR3	A9NUR3_PICSI Putative uncharacterized protein OS=Picea sitchensis PE=2 SV=1
MA_93934g0010	1479	15	60	0.458957	1.95846	2.09329	Up	2.09836e-08	1.08701e-07	GO:0005618//cell wall;GO:0005739//mitochondrion;GO:0009941//chloroplast envelope;GO:0009570//chloroplast stroma;GO:0005773//vacuole;GO:0022626//cytosolic ribosome;GO:0009514//glyoxysome;GO:0005886//plasma membrane;GO:0010319//stromule;GO:0048046//apoplast	GO:0050897//cobalt ion binding;GO:0004096//catalase activity;GO:0020037//heme binding	GO:0009648//photoperiodism;GO:0042744//hydrogen peroxide catabolic process;GO:0055114//oxidation-reduction process;GO:0008219//cell death;GO:0009409//response to cold;GO:0045454//cell redox homeostasis;GO:0009737//response to abscisic acid stimulus;GO:0009970//cellular response to sulfate starvation;GO:0006995//cellular response to nitrogen starvation;GO:0046686//response to cadmium ion;GO:001603…	PF00199; Catalase|PF06628; Catalase-rel	P29756	CATA1_SOYBN Catalase-1/2 OS=Glycine max GN=CAT1 PE=2 SV=1	A9U1M6	A9U1M6_PHYPA Catalase OS=Physcomitrella patens subsp. patens GN=PHYPADRAFT_227480 PE=3 SV=1
MA_10426783g0010	1230	458	1831	16.8504	71.8646	2.0925	Up	1.70597e-213	2.36708e-211	GO:0005618//cell wall;GO:0005576//extracellular region;GO:0005773//vacuole;GO:0016020//membrane	GO:0016787//hydrolase activity	GO:0008152//metabolic process	PF00082; Peptidase_S8	-	-	-	-
MA_10126g0010	2613	50	199	0.865924	3.67659	2.08606	Up	1.33217e-24	1.76466e-23	-	-	-	PF14309; DUF4378|PF14383; VARLMGL	-	-	-	-
MA_20409g0030	1941	148	589	3.45053	14.6495	2.08596	Up	1.17846e-69	4.68033e-68	-	-	-	-	-	-	G7K1Q1	G7K1Q1_MEDTR Putative uncharacterized protein OS=Medicago truncatula GN=MTR_5g078300 PE=4 SV=1
MA_9284841g0010	925	232	922	11.35	48.1195	2.08393	Up	6.87972e-108	4.44909e-106	GO:0005886//plasma membrane	GO:0042936//dipeptide transporter activity;GO:0042937//tripeptide transporter activity	GO:0042538//hyperosmotic salinity response;GO:0080052//response to histidine;GO:0042742//defense response to bacterium;GO:0042939//tripeptide transport;GO:0009753//response to jasmonic acid stimulus;GO:0043201//response to leucine;GO:0009611//response to wounding;GO:0009751//response to salicylic acid stimulus;GO:0009737//response to abscisic acid stimulus;GO:0042938//dipeptide transport;GO:00800…	-	-	-	-	-
MA_7436374g0010	501	117	464	10.5681	44.7108	2.0809	Up	4.53176e-55	1.39732e-53	GO:0005874//microtubule;GO:0005737//cytoplasm	GO:0003924//GTPase activity;GO:0005200//structural constituent of cytoskeleton;GO:0005525//GTP binding	GO:0051258//protein polymerization;GO:0006184//GTP catabolic process;GO:0007017//microtubule-based process	PF00091; Tubulin	Q41783	TBB6_MAIZE Tubulin beta-6 chain OS=Zea mays GN=TUBB6 PE=2 SV=1	-	-
MA_120047g0010	1146	116	460	4.5806	19.3778	2.0808	Up	1.31803e-54	4.01879e-53	-	-	-	PF00026; Asp	-	-	-	-
MA_5829g0010	849	24	95	1.27924	5.40191	2.07818	Up	1.94176e-12	1.40031e-11	GO:0044464//cell part	-	-	-	-	-	I1JVG1	I1JVG1_SOYBN Uncharacterized protein OS=Glycine max PE=4 SV=2
MA_10426515g0020	444	65	257	6.6249	27.9436	2.07654	Up	3.78968e-31	6.37125e-30	-	-	-	PF03018; Dirigent	-	-	A9NXD6	A9NXD6_PICSI Putative uncharacterized protein OS=Picea sitchensis PE=2 SV=1
MA_35705g0010	1386	41	162	1.33866	5.64265	2.07559	Up	3.48736e-20	3.83225e-19	-	GO:0016757//transferase activity, transferring glycosyl groups	-	PF01501; Glyco_transf_8	-	-	A9NXJ6	A9NXJ6_PICSI Putative uncharacterized protein OS=Picea sitchensis PE=2 SV=1
MA_24218g0010	1071	19	75	0.802811	3.38068	2.07418	Up	4.43288e-10	2.68533e-09	-	-	-	PF14226; DIOX_N	-	-	-	-
MA_150g0010	1209	19	75	0.711175	2.99479	2.07418	Up	4.43288e-10	2.68459e-09	-	-	-	PF00646; F-box	-	-	-	-
MA_533908g0010	1032	151	596	6.62135	27.8804	2.07405	Up	5.91188e-70	2.36508e-68	-	-	-	PF00657; Lipase_GDSL	-	-	-	-
MA_10437110g0020	1455	72	284	2.23933	9.42295	2.07311	Up	3.48466e-34	6.5462e-33	GO:0016023//cytoplasmic membrane-bounded vesicle;GO:0005886//plasma membrane	GO:0004553//hydrolase activity, hydrolyzing O-glycosyl compounds	GO:0008152//metabolic process	PF00332; Glyco_hydro_17|PF07983; X8	-	-	A5BTD4	A5BTD4_VITVI Putative uncharacterized protein OS=Vitis vinifera GN=VIT_08s0007g07560 PE=3 SV=1
MA_3767g0010	957	18	71	0.851157	3.58161	2.07311	Up	1.31795e-09	7.65795e-09	GO:0016023//cytoplasmic membrane-bounded vesicle;GO:0005783//endoplasmic reticulum	GO:0005488//binding;GO:0016491//oxidoreductase activity	-	PF00067; p450	-	-	C0PT68	C0PT68_PICSI Putative uncharacterized protein OS=Picea sitchensis PE=2 SV=1
MA_10103335g0010	708	112	441	7.1587	30.0703	2.07057	Up	4.25038e-52	1.21965e-50	-	GO:0008171//O-methyltransferase activity	GO:0032259//methylation	PF01596; Methyltransf_3	-	-	-	-
MA_9821440g0010	828	16	63	0.874458	3.67318	2.07057	Up	1.17033e-08	6.2214e-08	GO:0005737//cytoplasm;GO:0016021//integral to membrane	GO:0005515//protein binding;GO:0015250//water channel activity	GO:0006833//water transport;GO:0055085//transmembrane transport;GO:0009737//response to abscisic acid stimulus	PF00230; MIP	Q9ZVX8	PIP28_ARATH Probable aquaporin PIP2-8 OS=Arabidopsis thaliana GN=PIP2-8 PE=1 SV=1	A9NZ60	A9NZ60_PICSI Putative uncharacterized protein OS=Picea sitchensis PE=2 SV=1
MA_7686102g0010	275	107	421	17.6076	73.9062	2.0695	Up	8.85588e-50	2.38804e-48	GO:0005576//extracellular region	GO:0004190//aspartic-type endopeptidase activity	GO:0006508//proteolysis	-	-	-	-	-
MA_7423700g0010	685	136	535	8.98457	37.7047	2.06922	Up	8.68308e-63	3.05552e-61	-	-	-	-	-	-	-	-
MA_10031g0010	1380	15	59	0.491882	2.06398	2.06904	Up	3.49674e-08	1.77205e-07	-	-	-	PF00144; Beta-lactamase	-	-	-	-
MA_482647g0010	328	371	1459	51.1858	214.74	2.06878	Up	4.80074e-168	5.01174e-166	-	-	-	-	-	-	-	-
MA_123836g0020	2229	29	114	0.588758	2.46903	2.0682	Up	1.44017e-14	1.18472e-13	-	-	-	PF10358; NT-C2	-	-	-	-
MA_128137g0010	570	68	267	5.39863	22.6135	2.06652	Up	4.16492e-32	7.2755e-31	GO:0016023//cytoplasmic membrane-bounded vesicle;GO:0016020//membrane	-	-	PF05512; AWPM-19	-	-	A9NRC5	A9NRC5_PICSI Putative uncharacterized protein OS=Picea sitchensis PE=2 SV=1
MA_3927935g0010	421	38	149	4.08461	17.0858	2.06453	Up	1.45512e-18	1.48444e-17	-	-	-	-	-	-	-	-
MA_10427332g0010	1179	462	1810	17.7328	74.1134	2.06331	Up	2.71826e-207	3.67854e-205	GO:0009505//plant-type cell wall;GO:0005773//vacuole;GO:0016020//membrane	GO:0046872//metal ion binding;GO:0020037//heme binding;GO:0004601//peroxidase activity	GO:0006979//response to oxidative stress;GO:0055114//oxidation-reduction process	PF00141; peroxidase	-	-	A9NN72	A9NN72_PICSI Putative uncharacterized protein OS=Picea sitchensis PE=2 SV=1
MA_9556g0010	1350	169	662	5.66503	23.6731	2.0631	Up	5.48608e-77	2.42483e-75	GO:0005634//nucleus	GO:0003677//DNA binding	-	PF03789; ELK|PF03790; KNOX1|PF03791; KNOX2|PF05920; Homeobox_KN	Q41330	KN1_SOLLC Homeotic protein knotted-1 OS=Solanum lycopersicum GN=KN1 PE=2 SV=1	Q9ZR91	Q9ZR91_PICMA Homeobox transcription factor SKN1 OS=Picea mariana PE=2 SV=1
MA_10432442g0020	690	12	47	0.787012	3.28837	2.06291	Up	9.45624e-07	4.09702e-06	-	GO:0008171//O-methyltransferase activity	GO:0032259//methylation	PF01596; Methyltransf_3	Q5H879	COMT_HORSE Catechol O-methyltransferase OS=Equus caballus GN=COMT PE=2 SV=1	A9NQ07	A9NQ07_PICSI Putative uncharacterized protein OS=Picea sitchensis PE=2 SV=1
MA_194736g0010	672	35	137	2.35694	9.84199	2.06204	Up	3.68114e-17	3.50572e-16	GO:0005737//cytoplasm	GO:0008429//phosphatidylethanolamine binding	GO:0010162//seed dormancy process;GO:0010264//myo-inositol hexakisphosphate biosynthetic process;GO:0045893//positive regulation of transcription, DNA-dependent	PF01161; PBP	O26373	Y273_METTH UPF0098 protein MTH_273 OS=Methanothermobacter thermautotrophicus (strain ATCC 29096 / DSM 1053 / JCM 10044 / NBRC 100330 / Delta H) GN=MTH_273 PE=3 SV=1	A9NTA9	A9NTA9_PICSI Putative uncharacterized protein OS=Picea sitchensis PE=2 SV=1
MA_4522g0020	423	23	90	2.46058	10.2715	2.06158	Up	9.52328e-12	6.55095e-11	-	-	-	PF04398; DUF538	-	-	-	-
MA_5500840g0010	952	10	39	0.475349	1.9777	2.05676	Up	8.65268e-06	3.30418e-05	GO:0005770//late endosome;GO:0016021//integral to membrane;GO:0009507//chloroplast	GO:0015385//sodium:hydrogen antiporter activity	GO:0006885//regulation of pH;GO:0035725//sodium ion transmembrane transport	-	-	-	-	-
MA_52914g0010	3228	39	152	0.546739	2.27322	2.05581	Up	8.19634e-19	8.4599e-18	-	-	GO:0031047//gene silencing by RNA;GO:0048438//floral whorl development;GO:0016569//covalent chromatin modification;GO:0006259//DNA metabolic process;GO:0048449//floral organ formation;GO:0006342//chromatin silencing;GO:0043414//macromolecule methylation;GO:0007049//cell cycle	PF00249; Myb_DNA-binding|PF01844; HNH	Q9PU53	TERF2_CHICK Telomeric repeat-binding factor 2 OS=Gallus gallus GN=TERF2 PE=1 SV=2	K3XEK3	K3XEK3_SETIT Uncharacterized protein OS=Setaria italica GN=Si000320m.g PE=4 SV=1
MA_38801g0010	2346	76	296	1.466	6.0911	2.05481	Up	3.57604e-35	6.90727e-34	-	GO:0016787//hydrolase activity	-	PF00082; Peptidase_S8|PF02225; PA|PF05922; Inhibitor_I9	-	-	-	-
MA_111261g0010	2037	37	144	0.821977	3.41274	2.05376	Up	7.0555e-18	6.98319e-17	-	-	-	-	-	-	-	-
MA_7597689g0010	844	477	1855	25.5756	106.104	2.05265	Up	5.59162e-211	7.61398e-209	GO:0009505//plant-type cell wall;GO:0005576//extracellular region;GO:0016020//membrane	-	GO:0042545//cell wall modification;GO:0009664//plant-type cell wall organization;GO:0080167//response to karrikin	-	-	-	-	-
MA_101135g0010	984	45	175	2.06951	8.58568	2.05265	Up	2.13656e-21	2.48487e-20	-	-	GO:0019438//aromatic compound biosynthetic process;GO:1901362;GO:0018130	PF03106; WRKY	-	-	D5AE58	D5AE58_PICSI Putative uncharacterized protein OS=Picea sitchensis PE=2 SV=1
MA_460348g0010	1203	18	70	0.677105	2.80908	2.05265	Up	2.1878e-09	1.2445e-08	-	-	-	PF00931; NB-ARC	-	-	-	-
MA_169756g0010	780	18	70	1.0443	4.33247	2.05265	Up	2.1878e-09	1.24418e-08	GO:0046658//anchored to plasma membrane	GO:0042834//peptidoglycan binding	GO:0016998//cell wall macromolecule catabolic process;GO:0009909//regulation of flower development;GO:0048449//floral organ formation;GO:0042545//cell wall modification;GO:0006955//immune response;GO:0016570//histone modification;GO:0009664//plant-type cell wall organization	PF01476; LysM	-	-	B9H7D7	B9H7D7_POPTR Predicted protein OS=Populus trichocarpa GN=POPTRDRAFT_651402 PE=2 SV=1
MA_11159g0010	4026	115	446	1.29263	5.34802	2.0487	Up	5.70216e-52	1.62984e-50	-	GO:0016301//kinase activity	GO:0009987//cellular process;GO:0044699	PF00069; Pkinase	Q5R4M2	ULK4_PONAB Serine/threonine-protein kinase ULK4 OS=Pongo abelii GN=ULK4 PE=2 SV=1	F6HDI2	F6HDI2_VITVI Putative uncharacterized protein OS=Vitis vinifera GN=VIT_05s0020g01990 PE=4 SV=1
MA_50450g0010	909	41	159	2.04112	8.44433	2.04862	Up	1.57349e-19	1.6778e-18	GO:0055028//cortical microtubule	GO:0008017//microtubule binding	GO:0000910//cytokinesis;GO:0046785//microtubule polymerization	PF03999; MAP65_ASE1	-	-	-	-
MA_83822g0010	1524	152	589	4.51344	18.6579	2.04748	Up	4.9437e-68	1.90476e-66	GO:0005886//plasma membrane	GO:0004620//phospholipase activity;GO:0047617//acyl-CoA hydrolase activity	GO:0006644//phospholipid metabolic process;GO:0019374//galactolipid metabolic process;GO:0051707//response to other organism	PF01734; Patatin	-	-	B9HLL9	B9HLL9_POPTR Predicted protein OS=Populus trichocarpa GN=POPTRDRAFT_820259 PE=4 SV=1
MA_440182g0010	411	8	31	0.880841	3.64126	2.04748	Up	8.0657e-05	0.000268526	-	-	-	-	-	-	A9NS59	A9NS59_PICSI Putative uncharacterized protein OS=Picea sitchensis PE=2 SV=1
MA_10424301g0010	222	8	31	1.63075	6.74125	2.04748	Up	8.0657e-05	0.000268485	-	-	-	-	-	-	-	-
MA_10431010g0010	783	8	31	0.462357	1.91131	2.04748	Up	8.0657e-05	0.000268444	-	-	-	-	-	-	M1BS63	M1BS63_SOLTU Uncharacterized protein OS=Solanum tuberosum GN=PGSC0003DMG400020089 PE=4 SV=1
MA_10428446g0010	1323	806	3121	27.5692	113.885	2.04644	Up	0	0	GO:0005634//nucleus	GO:0003677//DNA binding	-	PF03789; ELK|PF03790; KNOX1|PF03791; KNOX2|PF05920; Homeobox_KN	P46639	KNAT1_ARATH Homeobox protein knotted-1-like 1 OS=Arabidopsis thaliana GN=KNAT1 PE=1 SV=1	Q8GZN0	Q8GZN0_PICAB KNOTTED1-like homeodomain protein 2 (Fragment) OS=Picea abies GN=HBK2 PE=2 SV=1
MA_75826g0010	279	31	120	5.02813	20.7639	2.04598	Up	4.5424e-15	3.85981e-14	-	-	-	PF12734; CYSTM	-	-	-	-
MA_96942g0010	1590	606	2344	17.2474	71.1692	2.04487	Up	9.32442e-265	1.70349e-262	-	GO:0051753//mannan synthase activity	GO:0009617//response to bacterium;GO:0009294//DNA mediated transformation	PF13641; Glyco_tranf_2_3	Q9LZR3	CSLA9_ARATH Glucomannan 4-beta-mannosyltransferase 9 OS=Arabidopsis thaliana GN=CSLA9 PE=2 SV=1	A3QT94	A3QT94_PINTA Cellulose synthase-like A1 OS=Pinus taeda GN=CslA1 PE=2 SV=1
MA_184473g0010	738	15	58	0.91978	3.79405	2.04438	Up	5.80888e-08	2.88771e-07	-	GO:0000166//nucleotide binding	-	PF05368; NmrA	-	-	A9NXW7	A9NXW7_PICSI Putative uncharacterized protein OS=Picea sitchensis PE=2 SV=1
MA_3157337g0010	362	7	27	0.875062	3.6007	2.04082	Up	0.000248688	0.000766159	GO:0005634//nucleus;GO:0005739//mitochondrion	GO:0005515//protein binding;GO:0016538//cyclin-dependent protein kinase regulator activity	GO:0006275//regulation of DNA replication;GO:0000911//cytokinesis by cell plate formation;GO:0051567//histone H3-K9 methylation;GO:0010389//regulation of G2/M transition of mitotic cell cycle;GO:0051225//spindle assembly;GO:0010440//stomatal lineage progression;GO:0006342//chromatin silencing;GO:0042023//DNA endoreduplication;GO:0009909//regulation of flower development;GO:0000280//nuclear divisi…	PF02984; Cyclin_C	Q0DH40	CCB15_ORYSJ Cyclin-B1-5 OS=Oryza sativa subsp. japonica GN=CYCB1-5 PE=2 SV=1	-	-
MA_10353203g0010	463	21	81	2.05252	8.4457	2.04082	Up	1.38251e-10	8.71189e-10	GO:0005886//plasma membrane	GO:0005524//ATP binding;GO:0004709//MAP kinase kinase kinase activity	GO:0000186//activation of MAPKK activity	-	-	-	-	-
MA_33057g0010	1707	194	748	5.14301	21.1544	2.04027	Up	1.56344e-85	7.75458e-84	GO:0048046//apoplast	GO:0005507//copper ion binding;GO:0052716//hydroquinone:oxygen oxidoreductase activity;GO:0008447//L-ascorbate oxidase activity	GO:0009834//secondary cell wall biogenesis;GO:0046274//lignin catabolic process;GO:0055114//oxidation-reduction process	PF00394; Cu-oxidase|PF07731; Cu-oxidase_2|PF07732; Cu-oxidase_3	Q8VZA1	LAC11_ARATH Laccase-11 OS=Arabidopsis thaliana GN=LAC11 PE=2 SV=1	Q9AUH9	Q9AUH9_PINTA Laccase OS=Pinus taeda GN=Lac8 PE=2 SV=1
MA_6887994g0010	640	76	293	5.37382	22.1014	2.04012	Up	1.59555e-34	3.01806e-33	GO:0016020//membrane;GO:0009505//plant-type cell wall;GO:0048046//apoplast	GO:0005507//copper ion binding;GO:0008447//L-ascorbate oxidase activity	GO:0055114//oxidation-reduction process	-	-	-	-	-
MA_10428222g0010	636	41	158	2.91727	11.9931	2.03952	Up	2.59368e-19	2.73503e-18	GO:0016023//cytoplasmic membrane-bounded vesicle;GO:0016021//integral to membrane;GO:0005886//plasma membrane	GO:0005515//protein binding;GO:0004675//transmembrane receptor protein serine/threonine kinase activity;GO:0004713//protein tyrosine kinase activity;GO:0032440//2-alkenal reductase [NAD(P)] activity;GO:0005524//ATP binding	GO:0010103//stomatal complex morphogenesis;GO:0009734//auxin mediated signaling pathway;GO:0010075//regulation of meristem growth;GO:0007169//transmembrane receptor protein tyrosine kinase signaling pathway;GO:0006468//protein phosphorylation;GO:0009742//brassinosteroid mediated signaling pathway;GO:0010305//leaf vascular tissue pattern formation;GO:0055114//oxidation-reduction process;GO:0010233…	PF00069; Pkinase	-	-	F1C8Z9	F1C8Z9_PICGL Brassinosteroid-like receptor protein (Fragment) OS=Picea glauca PE=4 SV=1
MA_167676g0010	2529	115	443	2.05778	8.45642	2.03896	Up	2.53494e-51	7.11568e-50	-	-	-	-	-	-	B8LRA1	B8LRA1_PICSI Putative uncharacterized protein OS=Picea sitchensis PE=2 SV=1
MA_901946g0010	864	13	50	0.680893	2.79375	2.0367	Up	5.22324e-07	2.33121e-06	-	-	-	PF04525; Tub_2	-	-	D5A8T9	D5A8T9_PICSI Putative uncharacterized protein OS=Picea sitchensis PE=2 SV=1
MA_296882g0010	693	79	303	5.15873	21.1077	2.03268	Up	1.7427e-35	3.40814e-34	GO:0005618//cell wall	GO:0005488//binding	-	-	-	-	-	-
MA_19074g0010	717	12	46	0.757376	3.09721	2.03189	Up	1.57257e-06	6.61716e-06	-	-	-	PF04520; Senescence_reg	-	-	-	-
MA_118953g0010	1458	18	69	0.558681	2.28467	2.03189	Up	3.62202e-09	2.02617e-08	-	-	-	PF10354; DUF2431	-	-	-	-
MA_10430807g0030	2454	156	598	2.87673	11.7641	2.03189	Up	2.24348e-68	8.73602e-67	GO:0005618//cell wall	GO:0016157//sucrose synthase activity	GO:0009058//biosynthetic process;GO:0080165//callose deposition in phloem sieve plate;GO:0005985//sucrose metabolic process	PF00534; Glycos_transf_1|PF00862; Sucrose_synth	-	-	-	-
MA_10436217g0010	2823	66	253	1.05799	4.32655	2.03189	Up	7.07868e-30	1.13274e-28	GO:0005783//endoplasmic reticulum	GO:0004721//phosphoprotein phosphatase activity;GO:0005034//osmosensor activity;GO:0043424//protein histidine kinase binding;GO:0019955//cytokine binding;GO:0009885//transmembrane histidine kinase cytokinin receptor activity	GO:0016036//cellular response to phosphate starvation;GO:0080090//regulation of primary metabolic process;GO:0071329//cellular response to sucrose stimulus;GO:0048831//regulation of shoot system development;GO:0009414//response to water deprivation;GO:0033500//carbohydrate homeostasis;GO:0031323//regulation of cellular metabolic process;GO:0042742//defense response to bacterium;GO:0048509//regula…	PF00512; HisKA|PF02518; HATPase_c	-	-	R4TXF6	R4TXF6_POPTO CRE1-1 OS=Populus tomentosa PE=4 SV=1
MA_530154g0010	1140	64	245	2.54053	10.3751	2.02993	Up	6.02358e-29	9.2931e-28	GO:0005576//extracellular region;GO:0005829//cytosol	GO:0046872//metal ion binding;GO:0020037//heme binding;GO:0004601//peroxidase activity	GO:0006979//response to oxidative stress;GO:0050832//defense response to fungus;GO:0055114//oxidation-reduction process	PF00141; peroxidase	Q42580	PER21_ARATH Peroxidase 21 OS=Arabidopsis thaliana GN=PER21 PE=1 SV=1	C1KA92	C1KA92_POPTR Peroxidase OS=Populus trichocarpa GN=PO2 PE=2 SV=1
MA_62008g0010	375	23	88	2.77553	11.3288	2.02916	Up	2.60328e-11	1.73312e-10	-	-	-	-	-	-	A9NTS3	A9NTS3_PICSI Putative uncharacterized protein OS=Picea sitchensis PE=2 SV=1
MA_110313g0010	1026	184	704	8.11558	33.1251	2.02916	Up	4.80796e-80	2.20512e-78	GO:0009507//chloroplast;GO:0016020//membrane	-	-	PF00892; EamA	-	-	-	-
MA_91466g0010	1353	195	746	6.52208	26.6178	2.02899	Up	1.0529e-84	5.09551e-83	-	-	GO:0008356//asymmetric cell division	PF00447; HSF_DNA-bind	-	-	B9R7A7	B9R7A7_RICCO DNA binding protein, putative OS=Ricinus communis GN=RCOM_1590070 PE=3 SV=1
MA_9303502g0010	351	17	65	2.19175	8.94001	2.02819	Up	1.07875e-08	5.75134e-08	-	GO:0046872//metal ion binding	GO:0030001//metal ion transport	PF00403; HMA	-	-	A9NRF2	A9NRF2_PICSI Putative uncharacterized protein OS=Picea sitchensis PE=2 SV=1
MA_10434235g0020	360	11	42	1.38274	5.63221	2.02617	Up	4.75012e-06	1.88075e-05	GO:0009507//chloroplast	-	GO:0006457//protein folding;GO:0009644//response to high light intensity;GO:0010286//heat acclimation;GO:0042542//response to hydrogen peroxide	PF00011; HSP20	-	-	-	-
MA_10434249g0030	633	44	168	3.14556	12.8126	2.02617	Up	2.7941e-20	3.09682e-19	-	-	-	-	-	-	-	-
MA_890631g0010	1722	11	42	0.289074	1.17746	2.02617	Up	4.75012e-06	1.88109e-05	-	GO:0015198//oligopeptide transporter activity	GO:0009725//response to hormone stimulus;GO:0043200//response to amino acid stimulus;GO:0006857//oligopeptide transport;GO:0006950//response to stress;GO:0014070//response to organic cyclic compound;GO:0051707//response to other organism	PF00854; PTR2	-	-	B8LR41	B8LR41_PICSI Putative uncharacterized protein OS=Picea sitchensis PE=2 SV=1
MA_187851g0010	1695	70	267	1.86886	7.60455	2.0247	Up	2.6407e-31	4.4601e-30	-	-	-	-	Q8RXD4	BRCA1_ARATH Protein BREAST CANCER SUSCEPTIBILITY 1 homolog OS=Arabidopsis thaliana GN=BRCA1 PE=2 SV=1	K4CJP8	K4CJP8_SOLLC Uncharacterized protein OS=Solanum lycopersicum GN=Solyc08g023280.2 PE=4 SV=1
MA_10434543g0020	3228	58	221	0.813099	3.30514	2.02321	Up	3.72164e-26	5.2301e-25	GO:0044424//intracellular part	-	GO:0044260;GO:0016569//covalent chromatin modification;GO:0048449//floral organ formation;GO:0044238//primary metabolic process;GO:0050789//regulation of biological process	-	-	-	B2DFV1	B2DFV1_PHYPA KINID1a OS=Physcomitrella patens subsp. patens GN=KINID1a PE=2 SV=1
MA_10430569g0010	1080	99	377	4.14821	16.8519	2.02235	Up	1.78672e-43	4.23005e-42	GO:0005971//ribonucleoside-diphosphate reductase complex	GO:0046914//transition metal ion binding;GO:0004748//ribonucleoside-diphosphate reductase activity, thioredoxin disulfide as acceptor	GO:0012501//programmed cell death;GO:0055114//oxidation-reduction process;GO:0006281//DNA repair;GO:0051726//regulation of cell cycle;GO:0009165//nucleotide biosynthetic process;GO:0006261//DNA-dependent DNA replication;GO:0009186//deoxyribonucleoside diphosphate metabolic process;GO:0007275//multicellular organismal development	PF00268; Ribonuc_red_sm	-	-	I1JQ20	I1JQ20_SOYBN Uncharacterized protein OS=Glycine max PE=4 SV=1
MA_18091g0010	507	26	99	2.32068	9.42668	2.02221	Up	1.6636e-12	1.20646e-11	-	-	-	-	-	-	D5AAG4	D5AAG4_PICSI Putative uncharacterized protein OS=Picea sitchensis PE=2 SV=1
MA_96446g0010	570	41	156	3.25505	13.2124	2.02114	Up	7.02068e-19	7.26697e-18	-	-	-	PF05078; DUF679	-	-	B8LRM5	B8LRM5_PICSI Putative uncharacterized protein OS=Picea sitchensis PE=2 SV=1
MA_3489843g0010	357	147	559	18.6337	75.5919	2.02032	Up	1.45057e-63	5.18775e-62	GO:0005737//cytoplasm	GO:0016491//oxidoreductase activity;GO:0000166//nucleotide binding	GO:0055114//oxidation-reduction process	PF13561; adh_short_C2	-	-	-	-
MA_10428603g0010	786	100	380	5.7574	23.3396	2.01929	Up	1.00706e-43	2.39976e-42	GO:0016020//membrane	GO:0030570//pectate lyase activity	-	PF00544; Pec_lyase_C	-	-	-	-
MA_10428846g0020	810	10	38	0.558681	2.2648	2.01929	Up	1.44042e-05	5.33148e-05	-	GO:0051749//indole acetic acid carboxyl methyltransferase activity;GO:0042802//identical protein binding;GO:0008757//S-adenosylmethionine-dependent methyltransferase activity;GO:0000287//magnesium ion binding	GO:0009944//polarity specification of adaxial/abaxial axis;GO:0008152//metabolic process;GO:0010252//auxin homeostasis	PF03492; Methyltransf_7	-	-	-	-
MA_10432180g0010	1662	25	95	0.680704	2.75946	2.01929	Up	4.9111e-12	3.45526e-11	-	GO:0016491//oxidoreductase activity;GO:0005488//binding	-	PF00067; p450	-	-	B8LLW0	B8LLW0_PICSI Putative uncharacterized protein OS=Picea sitchensis PE=2 SV=1
MA_342670g0010	336	3727	14137	501.96	2031.19	2.01668	Up	0	0	GO:0005576//extracellular region	GO:0008289//lipid binding	GO:0006869//lipid transport	PF14368; LTP_2	-	-	B8LN95	B8LN95_PICSI Putative uncharacterized protein OS=Picea sitchensis PE=4 SV=1
MA_58978g0010	381	392	1486	46.5597	188.289	2.0158	Up	1.80269e-165	1.84674e-163	-	GO:0008289//lipid binding	GO:0006869//lipid transport	PF00234; Tryp_alpha_amyl	A0AT29	NLTP2_LENCU Non-specific lipid-transfer protein 2 OS=Lens culinaris PE=1 SV=1	A9NUI4	A9NUI4_PICSI Non-specific lipid-transfer protein OS=Picea sitchensis PE=2 SV=1
MA_18616g0010	1200	114	432	4.29905	17.3794	2.01529	Up	2.35558e-49	6.31313e-48	-	-	-	PF00320; GATA	-	-	B9H8Y3	B9H8Y3_POPTR Predicted protein OS=Populus trichocarpa GN=POPTRDRAFT_802380 PE=4 SV=1
MA_121663g0010	1059	57	216	2.43572	9.84667	2.01529	Up	1.78287e-25	2.43223e-24	-	-	GO:0030001//metal ion transport	PF02535; Zip	-	-	A9NSI1	A9NSI1_PICSI Putative uncharacterized protein OS=Picea sitchensis PE=2 SV=1
MA_10436014g0010	624	394	1493	28.5733	115.507	2.01523	Up	3.51522e-166	3.6351e-164	-	-	-	-	-	-	-	-
MA_195978g0010	402	66	250	7.42963	30.0224	2.01468	Up	3.12942e-29	4.87607e-28	-	-	-	PF04669; Polysacc_synt_4	-	-	H9VI88	H9VI88_PINTA Uncharacterized protein (Fragment) OS=Pinus taeda GN=0_13634_01 PE=4 SV=1
MA_208236g0010	2643	18	68	0.308194	1.24206	2.01083	Up	5.97994e-09	3.27992e-08	-	-	-	-	-	-	F6I4K1	F6I4K1_VITVI Putative uncharacterized protein OS=Vitis vinifera GN=VIT_14s0060g02640 PE=4 SV=1
MA_57689g0010	1116	9	34	0.364945	1.47078	2.01083	Up	4.38842e-05	0.000151794	GO:0005634//nucleus	GO:0043565//sequence-specific DNA binding;GO:0003700//sequence-specific DNA binding transcription factor activity	GO:0048731;GO:0006355//regulation of transcription, DNA-dependent;GO:0044767;GO:0009733//response to auxin stimulus;GO:0007165//signal transduction;GO:0009653//anatomical structure morphogenesis;GO:0009639//response to red or far red light	PF00046; Homeobox|PF02183; HALZ|PF04618; HD-ZIP_N	P46665	HAT14_ARATH Homeobox-leucine zipper protein HAT14 OS=Arabidopsis thaliana GN=HAT14 PE=2 SV=3	A9NV75	A9NV75_PICSI Putative uncharacterized protein OS=Picea sitchensis PE=2 SV=1
MA_5516756g0010	1516	56	211	1.67162	6.71916	2.00703	Up	8.53152e-25	1.13908e-23	GO:0005576//extracellular region;GO:0009506//plasmodesma;GO:0009505//plant-type cell wall	GO:0005199//structural constituent of cell wall;GO:0005515//protein binding	-	PF08263; LRRNT_2	Q9LHF1	LRX4_ARATH Leucine-rich repeat extensin-like protein 4 OS=Arabidopsis thaliana GN=LRX4 PE=1 SV=1	B9ILJ5	B9ILJ5_POPTR Predicted protein OS=Populus trichocarpa GN=POPTRDRAFT_1106492 PE=4 SV=1
MA_673492g0010	1797	109	410	2.74491	11.0146	2.00458	Up	1.30733e-46	3.30955e-45	GO:0009506//plasmodesma;GO:0005618//cell wall	-	-	PF00560; LRR_1|PF08263; LRRNT_2|PF13516; LRR_6|PF13855; LRR_8	O82318	Y2579_ARATH Probably inactive leucine-rich repeat receptor-like protein kinase At2g25790 OS=Arabidopsis thaliana GN=At2g25790 PE=1 SV=1	B9RGI4	B9RGI4_RICCO Serine-threonine protein kinase, plant-type, putative OS=Ricinus communis GN=RCOM_1454170 PE=4 SV=1
MA_10432947g0010	1161	246	924	9.58853	38.4212	2.00252	Up	1.01097e-102	6.29647e-101	-	GO:0004386//helicase activity;GO:0016491//oxidoreductase activity;GO:0000166//nucleotide binding	GO:0044710	PF05368; NmrA	-	-	G3C8Z8	G3C8Z8_PINPS Pinoresinol-lariciresinol reductase OS=Pinus pinaster GN=plr PE=2 SV=1
MA_9923g0010	966	221	830	10.353	41.4794	2.00235	Up	1.90021e-92	1.05464e-90	GO:0005739//mitochondrion;GO:0016020//membrane	-	-	PF00892; EamA	Q6J163	5NG4_PINTA Auxin-induced protein 5NG4 OS=Pinus taeda PE=2 SV=1	B8LM15	B8LM15_PICSI Putative uncharacterized protein OS=Picea sitchensis PE=2 SV=1
MA_10430616g0010	1029	57	214	2.50674	10.0399	2.00187	Up	4.78628e-25	6.46915e-24	GO:0005886//plasma membrane	GO:0047372//acylglycerol lipase activity	-	PF12146; Hydrolase_4	-	-	-	-
MA_61153g0010	183	8	30	1.97828	7.91411	2.00018	Up	0.00013447	0.000432003	-	-	-	-	-	-	-	-
MA_258056g0010	435	8	30	0.832243	3.32938	2.00018	Up	0.00013447	0.000431939	-	-	-	PF14009; DUF4228	-	-	-	-
MA_83806g0010	3678	20	75	0.246075	0.984422	2.00018	Up	1.11536e-09	6.52576e-09	GO:0016021//integral to membrane;GO:0005886//plasma membrane	GO:0000166//nucleotide binding;GO:0010329//auxin efflux transmembrane transporter activity;GO:0042626//ATPase activity, coupled to transmembrane movement of substances	GO:0010048//vernalization response;GO:0010541//acropetal auxin transport;GO:0043481//anthocyanin accumulation in tissues in response to UV light;GO:0010540//basipetal auxin transport;GO:0010315//auxin efflux;GO:0055085//transmembrane transport;GO:0006200//ATP catabolic process;GO:0048440//carpel development	PF00005; ABC_tran|PF00664; ABC_membrane	-	-	-	-
MA_12657g0010	1959	16	60	0.369602	1.47859	2.00018	Up	5.31216e-08	2.64979e-07	GO:0044424//intracellular part	-	-	PF05997; Nop52	-	-	M0ZY50	M0ZY50_SOLTU Uncharacterized protein OS=Solanum tuberosum GN=PGSC0003DMG400004098 PE=4 SV=1
MA_10428362g0010	1689	24	90	0.643029	2.57244	2.00018	Up	2.38622e-11	1.59394e-10	-	-	-	PF00013; KH_1|PF00226; DnaJ	-	-	-	-
MA_39199g0010	1209	238	892	8.9084	35.6181	1.99937	Up	5.0249e-99	3.00166e-97	-	-	-	-	-	-	C0PSS4	C0PSS4_PICSI Putative uncharacterized protein OS=Picea sitchensis PE=2 SV=1
MA_9401071g0010	636	75	281	5.33646	21.3295	1.9989	Up	2.43104e-32	4.28767e-31	-	GO:0000166//nucleotide binding	-	PF00025; Arf	P61207	ARF3_TAKRU ADP-ribosylation factor 3 OS=Takifugu rubripes GN=arf3 PE=3 SV=2	K3WYT5	K3WYT5_PYTUL Uncharacterized protein OS=Pythium ultimum GN=PYU1_G010114 PE=3 SV=1
MA_27299g0010	2958	47	176	0.719033	2.87241	1.99813	Up	8.07722e-21	9.15126e-20	-	-	GO:0048451//petal formation;GO:0048453//sepal formation	-	-	-	M0SYE6	M0SYE6_MUSAM Uncharacterized protein OS=Musa acuminata subsp. malaccensis PE=4 SV=1
MA_158556g0010	2430	238	891	4.43221	17.7012	1.99775	Up	8.20304e-99	4.88683e-97	GO:0005971//ribonucleoside-diphosphate reductase complex;GO:0009507//chloroplast;GO:0005739//mitochondrion	GO:0004748//ribonucleoside-diphosphate reductase activity, thioredoxin disulfide as acceptor;GO:0003723//RNA binding;GO:0005524//ATP binding;GO:0000175//3'-5'-exoribonuclease activity	GO:0007010//cytoskeleton organization;GO:0006399//tRNA metabolic process;GO:0006094//gluconeogenesis;GO:0006261//DNA-dependent DNA replication;GO:0009793//embryo development ending in seed dormancy;GO:0009902//chloroplast relocation;GO:0010498//proteasomal protein catabolic process;GO:0009202//deoxyribonucleoside triphosphate biosynthetic process;GO:0046686//response to cadmium ion;GO:0055114//ox…	PF00317; Ribonuc_red_lgN|PF02867; Ribonuc_red_lgC|PF03477; ATP-cone	Q9SJ20	RIR1_ARATH Ribonucleoside-diphosphate reductase large subunit OS=Arabidopsis thaliana GN=RNR1 PE=1 SV=1	D7LBY7	D7LBY7_ARALL Ribonucleoside-diphosphate reductase OS=Arabidopsis lyrata subsp. lyrata GN=ARALYDRAFT_481044 PE=3 SV=1
MA_136282g0010	2430	115	430	2.14161	8.54268	1.99599	Up	1.55118e-48	4.08241e-47	GO:0005576//extracellular region	GO:0005524//ATP binding;GO:0004674//protein serine/threonine kinase activity	GO:0006468//protein phosphorylation;GO:0007169//transmembrane receptor protein tyrosine kinase signaling pathway	PF00069; Pkinase|PF08263; LRRNT_2	-	-	D8SLN1	D8SLN1_SELML Putative uncharacterized protein OS=Selaginella moellendorffii GN=SELMODRAFT_156455 PE=4 SV=1
MA_61553g0010	1281	64	239	2.26089	9.00701	1.99415	Up	1.16671e-27	1.73174e-26	GO:0044464//cell part;GO:0016020//membrane	-	GO:0044763;GO:0048364//root development	PF03547; Mem_trans	Q9LU77	PIN2_ARATH Auxin efflux carrier component 2 OS=Arabidopsis thaliana GN=PIN2 PE=1 SV=2	-	-
MA_6497112g0010	1120	15	56	0.606069	2.4138	1.99375	Up	1.58755e-07	7.53818e-07	GO:0009536//plastid;GO:0005886//plasma membrane	-	GO:0050896//response to stimulus;GO:0044699	-	-	-	M0SZY1	M0SZY1_MUSAM Uncharacterized protein OS=Musa acuminata subsp. malaccensis PE=4 SV=1
MA_709351g0010	671	52	194	3.50695	13.9576	1.99276	Up	1.01497e-22	1.24447e-21	-	GO:0016157//sucrose synthase activity	GO:0009058//biosynthetic process;GO:0005985//sucrose metabolic process	PF00534; Glycos_transf_1|PF00862; Sucrose_synth	P31926	SUSY_VICFA Sucrose synthase OS=Vicia faba GN=SUCS PE=2 SV=1	-	-
MA_421644g0010	630	159	593	11.421	45.4408	1.99229	Up	3.96502e-66	1.47081e-64	GO:0016023//cytoplasmic membrane-bounded vesicle;GO:0016020//membrane	-	-	PF06749; DUF1218	-	-	A9P030	A9P030_PICSI Putative uncharacterized protein OS=Picea sitchensis PE=2 SV=1
MA_46682g0010	1831	59	220	1.45819	5.80051	1.992	Up	1.50432e-25	2.05863e-24	-	GO:0003824//catalytic activity	-	-	-	-	-	-
MA_6256298g0010	314	11	41	1.5853	6.30356	1.99141	Up	7.86906e-06	3.02178e-05	-	-	-	-	-	-	-	-
MA_6535g0010	1272	33	123	1.17402	4.6682	1.99141	Up	6.31574e-15	5.30905e-14	-	-	-	-	-	-	C0PRC5	C0PRC5_PICSI Putative uncharacterized protein OS=Picea sitchensis PE=2 SV=1
MA_833797g0010	300	22	82	3.31857	13.1955	1.99141	Up	2.08702e-10	1.29541e-09	-	GO:0042802//identical protein binding;GO:0004252//serine-type endopeptidase activity	GO:0043086//negative regulation of catalytic activity	PF05922; Inhibitor_I9	-	-	A9NN04	A9NN04_PICSI Putative uncharacterized protein OS=Picea sitchensis PE=4 SV=1
MA_10430372g0020	885	36	134	1.84081	7.30959	1.98945	Up	4.08966e-16	3.70027e-15	-	-	-	PF05368; NmrA	-	-	-	-
MA_10155182g0010	600	195	725	14.7073	58.3336	1.9878	Up	3.2112e-80	1.47897e-78	GO:0009507//chloroplast	-	GO:0048519//negative regulation of biological process;GO:0009719;GO:0071310//cellular response to organic substance;GO:0045087//innate immune response;GO:1901701;GO:0010150//leaf senescence;GO:0043067//regulation of programmed cell death;GO:0007165//signal transduction;GO:0031347//regulation of defense response;GO:0008152//metabolic process;GO:0051607//defense response to virus	PF03168; LEA_2	-	-	-	-
MA_130277g0010	447	14	52	1.41733	5.61601	1.98637	Up	4.75442e-07	2.13676e-06	-	-	-	-	-	-	-	-
MA_584078g0010	475	14	52	1.33378	5.28496	1.98637	Up	4.75442e-07	2.1372e-06	-	-	-	-	-	-	-	-
MA_118674g0010	1527	294	1091	8.71279	34.4919	1.98505	Up	1.40904e-119	1.01613e-117	GO:0005794//Golgi apparatus	GO:0047262//polygalacturonate 4-alpha-galacturonosyltransferase activity	GO:0010417//glucuronoxylan biosynthetic process	PF01501; Glyco_transf_8	-	-	B9IK47	B9IK47_POPTR Glycosyltransferase OS=Populus trichocarpa GN=POPTRDRAFT_577718 PE=4 SV=1
MA_6619g0010	1521	79	293	2.35043	9.29973	1.98426	Up	2.41056e-33	4.40389e-32	-	-	GO:0007126//meiosis;GO:0051726//regulation of cell cycle	PF00134; Cyclin_N|PF02984; Cyclin_C	Q9C6Y3	CCA11_ARATH Cyclin-A1-1 OS=Arabidopsis thaliana GN=CYCA1-1 PE=1 SV=1	M0SWC5	M0SWC5_MUSAM Uncharacterized protein OS=Musa acuminata subsp. malaccensis PE=3 SV=1
MA_21627g0010	1284	98	363	3.4539	13.6481	1.9824	Up	7.09324e-41	1.58841e-39	GO:0005886//plasma membrane	-	-	PF04788; DUF620	-	-	A9NUK6	A9NUK6_PICSI Putative uncharacterized protein OS=Picea sitchensis PE=2 SV=1
MA_96487g0010	639	108	400	7.64843	30.2197	1.98226	Up	7.19302e-45	1.76193e-43	-	GO:0016787//hydrolase activity	-	PF00657; Lipase_GDSL	O80470	GDL38_ARATH GDSL esterase/lipase At2g23540 OS=Arabidopsis thaliana GN=At2g23540 PE=2 SV=1	A9NU57	A9NU57_PICSI Putative uncharacterized protein OS=Picea sitchensis PE=2 SV=1
MA_10255g0010	1674	27	100	0.72989	2.88387	1.98226	Up	2.49864e-12	1.79305e-11	-	-	GO:0010223//secondary shoot formation;GO:0006351//transcription, DNA-dependent	PF03514; GRAS	Q9ZWC5	SCL18_ARATH Scarecrow-like protein 18 OS=Arabidopsis thaliana GN=SCL18 PE=2 SV=1	B5M4A5	B5M4A5_TOBAC Lateral suppressor protein OS=Nicotiana tabacum GN=Ls PE=2 SV=1
MA_140235g0010	3462	997	3691	13.0322	51.4694	1.98163	Up	0	0	GO:0044444//cytoplasmic part;GO:0043231//intracellular membrane-bounded organelle	-	-	-	-	-	H9WKZ6	H9WKZ6_PINTA Uncharacterized protein (Fragment) OS=Pinus taeda GN=0_17701_01 PE=4 SV=1
MA_102298g0010	942	10	37	0.480395	1.89619	1.98081	Up	2.38656e-05	8.57012e-05	GO:0005576//extracellular region	GO:0004601//peroxidase activity;GO:0005488//binding	-	PF00141; peroxidase	-	-	-	-
MA_10435052g0020	795	10	37	0.569222	2.24681	1.98081	Up	2.38656e-05	8.56871e-05	-	-	-	-	-	-	-	-
MA_9756g0010	474	23	85	2.19583	8.6571	1.97912	Up	1.15718e-10	7.34902e-10	GO:0000786//nucleosome;GO:0005634//nucleus	GO:0003677//DNA binding;GO:0046982//protein heterodimerization activity	GO:0006334//nucleosome assembly	PF00125; Histone	-	-	-	-
MA_3303g0010	987	228	842	10.4536	41.1838	1.97807	Up	2.77006e-92	1.52201e-90	GO:0016023//cytoplasmic membrane-bounded vesicle	-	-	PF03283; PAE	-	-	-	-
MA_14949g0010	1935	32	118	0.748373	2.94397	1.97593	Up	3.0355e-14	2.4439e-13	-	GO:0003824//catalytic activity	-	PF08263; LRRNT_2|PF12799; LRR_4|PF13855; LRR_8	-	-	-	-
MA_10436982g0010	1062	958	3529	40.8216	160.42	1.97445	Up	0	0	-	-	-	PF02298; Cu_bind_like	-	-	-	-
MA_10432065g0010	2952	75	276	1.14973	4.51361	1.97299	Up	2.81494e-31	4.75073e-30	GO:0016020//membrane	GO:0005216//ion channel activity	GO:0044763;GO:0006811//ion transport	PF00027; cNMP_binding|PF00520; Ion_trans|PF11834; DUF3354|PF12796; Ank_2	Q75HP9	AKT2_ORYSJ Potassium channel AKT2 OS=Oryza sativa subsp. japonica GN=Os05g0428700 PE=2 SV=1	F6H931	F6H931_VITVI Putative uncharacterized protein OS=Vitis vinifera GN=VIT_12s0034g02240 PE=4 SV=1
MA_285695g0010	3591	34	125	0.428462	1.68045	1.97161	Up	5.7547e-15	4.84859e-14	GO:0009536//plastid;GO:0009524//phragmoplast;GO:0005874//microtubule;GO:0005875//microtubule associated complex	GO:0003777//microtubule motor activity;GO:0005524//ATP binding	GO:0000226//microtubule cytoskeleton organization;GO:0006346//methylation-dependent chromatin silencing;GO:0031048//chromatin silencing by small RNA;GO:0000911//cytokinesis by cell plate formation;GO:0051567//histone H3-K9 methylation;GO:0048453//sepal formation;GO:0048451//petal formation;GO:0009909//regulation of flower development;GO:0007018//microtubule-based movement	PF00225; Kinesin	P24339	CUT7_SCHPO Kinesin-like protein cut7 OS=Schizosaccharomyces pombe (strain 972 / ATCC 24843) GN=cut7 PE=3 SV=3	F6H8R7	F6H8R7_VITVI Putative uncharacterized protein OS=Vitis vinifera GN=VIT_05s0049g01350 PE=2 SV=1
MA_903039g0010	654	77	283	5.32797	20.8901	1.97116	Up	5.41904e-32	9.39886e-31	-	GO:0016491//oxidoreductase activity;GO:0000166//nucleotide binding	GO:0055114//oxidation-reduction process	PF00106; adh_short	-	-	A9NS96	A9NS96_PICSI Putative uncharacterized protein OS=Picea sitchensis PE=2 SV=1
MA_130334g0010	366	18	66	2.22557	8.70552	1.96776	Up	1.61613e-08	8.45799e-08	-	-	-	-	-	-	-	-
MA_8018896g0010	678	9	33	0.600706	2.34972	1.96776	Up	7.27214e-05	0.000243549	-	-	-	-	-	-	-	-
MA_475294g0010	418	48	176	5.19654	20.3268	1.96776	Up	1.96784e-20	2.20219e-19	GO:0000786//nucleosome;GO:0005634//nucleus;GO:0009536//plastid	GO:0003677//DNA binding;GO:0046982//protein heterodimerization activity	GO:0008283//cell proliferation;GO:0006334//nucleosome assembly	-	-	-	Q4RJ89	Q4RJ89_TETNG Chromosome 18 SCAF15038, whole genome shotgun sequence OS=Tetraodon nigroviridis GN=GSTENG00033533001 PE=4 SV=1
MA_824288g0010	321	75	275	10.5732	41.358	1.96776	Up	4.58382e-31	7.65938e-30	-	-	-	PF14368; LTP_2	-	-	D5AB44	D5AB44_PICSI Putative uncharacterized protein OS=Picea sitchensis PE=4 SV=1
MA_10426146g0010	624	12	44	0.870254	3.40408	1.96776	Up	4.2968e-06	1.70867e-05	GO:0005774//vacuolar membrane	-	GO:0009627//systemic acquired resistance;GO:0007030//Golgi organization;GO:0031347//regulation of defense response;GO:0006816//calcium ion transport;GO:0009651//response to salt stress	-	-	-	-	-
MA_8073g0010	1655	9	33	0.24609	0.962604	1.96776	Up	7.27214e-05	0.000243512	GO:0016021//integral to membrane	GO:0008271//secondary active sulfate transmembrane transporter activity	GO:0008272//sulfate transport;GO:0055085//transmembrane transport	-	-	-	-	-
MA_442701g0010	648	21	77	1.46654	5.73651	1.96776	Up	1.01314e-09	5.94832e-09	-	-	-	PF05553; DUF761	-	-	A9NZX8	A9NZX8_PICSI Putative uncharacterized protein OS=Picea sitchensis PE=2 SV=1
MA_23986g0010	1476	52	190	1.59429	6.2144	1.9627	Up	7.19598e-22	8.56447e-21	-	-	-	PF07716; bZIP_2	-	-	E0CTM6	E0CTM6_VITVI Putative uncharacterized protein OS=Vitis vinifera GN=VIT_12s0028g02590 PE=4 SV=1
MA_449g0010	594	20	73	1.52368	5.93291	1.96118	Up	3.00218e-09	1.68978e-08	GO:0005875//microtubule associated complex;GO:0005874//microtubule;GO:0005737//cytoplasm	GO:0003777//microtubule motor activity;GO:0005524//ATP binding	GO:0000911//cytokinesis by cell plate formation;GO:0016572//histone phosphorylation;GO:0007112//male meiosis cytokinesis;GO:0010245//radial microtubular system formation;GO:0007018//microtubule-based movement;GO:0009555//pollen development;GO:0010583//response to cyclopentenone;GO:0009558//embryo sac cellularization;GO:0008283//cell proliferation	PF11995; DUF3490	-	-	M5WCZ4	M5WCZ4_PRUPE Uncharacterized protein OS=Prunus persica GN=PRUPE_ppa000865mg PE=3 SV=1
MA_10429140g0010	3396	57	208	0.75955	2.95684	1.96084	Up	9.04838e-24	1.16208e-22	-	-	-	-	-	-	F6H6H4	F6H6H4_VITVI Putative uncharacterized protein OS=Vitis vinifera GN=VIT_16s0050g02260 PE=4 SV=1
MA_6142g0020	1581	37	135	1.05906	4.12224	1.96065	Up	6.0796e-16	5.44457e-15	-	-	-	-	Q4WEI5	HAT2_ASPFU Histone acetyltransferase type B subunit 2 OS=Neosartorya fumigata (strain ATCC MYA-4609 / Af293 / CBS 101355 / FGSC A1100) GN=hat2 PE=3 SV=1	K3X877	K3X877_PYTUL Uncharacterized protein OS=Pythium ultimum GN=PYU1_G013397 PE=4 SV=1
MA_10433658g0020	1758	17	62	0.437602	1.70257	1.96002	Up	4.80946e-08	2.40506e-07	GO:0016020//membrane	GO:0015326//cationic amino acid transmembrane transporter activity	GO:0055085//transmembrane transport	PF13520; AA_permease_2	Q9SQZ0	CAAT7_ARATH Cationic amino acid transporter 7, chloroplastic OS=Arabidopsis thaliana GN=CAT7 PE=3 SV=1	-	-
MA_86064g0010	552	17	62	1.39367	5.42231	1.96002	Up	4.80946e-08	2.40561e-07	-	GO:0016758//transferase activity, transferring hexosyl groups	-	PF00201; UDPGT	-	-	-	-
MA_19215g0010	1602	126	459	3.55924	13.8319	1.95836	Up	1.89851e-50	5.23536e-49	-	-	GO:0007049//cell cycle	PF00134; Cyclin_N|PF02984; Cyclin_C	-	-	-	-
MA_10433673g0010	1494	11	40	0.333189	1.29253	1.95578	Up	1.29774e-05	4.8311e-05	-	-	-	PF03007; WES_acyltransf|PF06974; DUF1298	-	-	-	-
MA_10430121g0020	1077	73	265	3.0673	11.8785	1.95331	Up	1.02488e-29	1.63052e-28	GO:0043231//intracellular membrane-bounded organelle;GO:0044444//cytoplasmic part;GO:0016020//membrane	-	GO:0009987//cellular process	PF00892; EamA	-	-	-	-
MA_40236g0010	615	27	98	1.98673	7.69277	1.95311	Up	6.67368e-12	4.65205e-11	-	-	-	PF02519; Auxin_inducible	-	-	M0ZT82	M0ZT82_SOLTU Uncharacterized protein OS=Solanum tuberosum GN=PGSC0003DMG400002926 PE=4 SV=1
MA_10432919g0010	933	8	29	0.388023	1.50054	1.95127	Up	0.000222876	0.000691398	-	-	-	PF00010; HLH	-	-	-	-
MA_34232g0010	1023	8	29	0.353886	1.36853	1.95127	Up	0.000222876	0.000691692	GO:0005618//cell wall;GO:0005730//nucleolus;GO:0005740//mitochondrial envelope;GO:0009507//chloroplast;GO:0005886//plasma membrane;GO:0048046//apoplast	GO:0051287//NAD binding;GO:0005507//copper ion binding;GO:0008270//zinc ion binding;GO:0004365//glyceraldehyde-3-phosphate dehydrogenase (NAD+) (phosphorylating) activity;GO:0050661//NADP binding	GO:0048316//seed development;GO:0055114//oxidation-reduction process;GO:0009744//response to sucrose stimulus;GO:0009651//response to salt stress;GO:0042742//defense response to bacterium;GO:0009408//response to heat;GO:0006096//glycolysis;GO:0046686//response to cadmium ion;GO:0042542//response to hydrogen peroxide	PF00044; Gp_dh_N|PF02800; Gp_dh_C	P34924	G3PC_PINSY Glyceraldehyde-3-phosphate dehydrogenase, cytosolic OS=Pinus sylvestris GN=GAPC PE=2 SV=1	A9NTQ1	A9NTQ1_PICSI Putative uncharacterized protein OS=Picea sitchensis PE=2 SV=1
MA_420849g0010	576	8	29	0.628516	2.43056	1.95127	Up	0.000222876	0.000691594	-	-	-	-	-	-	-	-
MA_3367945g0010	459	8	29	0.788727	3.05012	1.95127	Up	0.000222876	0.0006913	-	-	-	-	-	-	-	-
MA_8281887g0010	294	8	29	1.23138	4.76192	1.95127	Up	0.000222876	0.000691496	-	-	-	-	-	-	A9NLV9	A9NLV9_PICSI Putative uncharacterized protein OS=Picea sitchensis PE=4 SV=1
MA_6067836g0010	687	16	58	1.05393	4.07571	1.95127	Up	1.43348e-07	6.8318e-07	-	GO:0016747//transferase activity, transferring acyl groups other than amino-acyl groups	-	PF02458; Transferase	-	-	B8LS40	B8LS40_PICSI Putative uncharacterized protein OS=Picea sitchensis PE=2 SV=1
MA_884968g0010	602	26	94	1.95446	7.53812	1.94744	Up	1.9653e-11	1.32163e-10	GO:0009506//plasmodesma;GO:0009505//plant-type cell wall;GO:0044424//intracellular part	GO:0016787//hydrolase activity	-	PF00657; Lipase_GDSL	Q9LY84	GDL76_ARATH GDSL esterase/lipase At5g14450 OS=Arabidopsis thaliana GN=At5g14450 PE=2 SV=1	-	-
MA_6870g0010	3603	104	376	1.30623	5.03797	1.94744	Up	2.4925e-41	5.61594e-40	GO:0016021//integral to membrane;GO:0009506//plasmodesma;GO:0005886//plasma membrane	GO:0000166//nucleotide binding;GO:0010329//auxin efflux transmembrane transporter activity;GO:0042626//ATPase activity, coupled to transmembrane movement of substances	GO:0010048//vernalization response;GO:0010541//acropetal auxin transport;GO:0043481//anthocyanin accumulation in tissues in response to UV light;GO:0010540//basipetal auxin transport;GO:0010315//auxin efflux;GO:0055085//transmembrane transport;GO:0006200//ATP catabolic process;GO:0048440//carpel development	PF00005; ABC_tran|PF00664; ABC_membrane	-	-	-	-
MA_474985g0010	606	119	430	8.88635	34.2553	1.94666	Up	5.28988e-47	1.35637e-45	-	-	GO:0050896//response to stimulus	PF00257; Dehydrin	-	-	D5AAF5	D5AAF5_PICSI Putative uncharacterized protein OS=Picea sitchensis PE=2 SV=1
MA_93825g0010	810	56	202	3.12862	12.0392	1.94414	Up	6.96482e-23	8.60709e-22	GO:0016020//membrane	GO:0005215//transporter activity	GO:0006810//transport	PF00230; MIP	-	-	-	-
MA_139843g0010	690	33	119	2.16428	8.32587	1.94371	Up	4.48534e-14	3.57571e-13	GO:0009506//plasmodesma;GO:0016023//cytoplasmic membrane-bounded vesicle;GO:0005576//extracellular region;GO:0016020//membrane	-	GO:0007568//aging;GO:0007020//microtubule nucleation	PF00335; Tetraspannin	-	-	-	-
MA_682g0010	2781	251	904	4.08434	15.6928	1.94192	Up	1.39187e-96	8.02998e-95	GO:0005886//plasma membrane	GO:0004674//protein serine/threonine kinase activity	GO:0045492//xylan biosynthetic process;GO:0006468//protein phosphorylation;GO:0000165//MAPK cascade;GO:0010413//glucuronoxylan metabolic process;GO:0060255	PF07714; Pkinase_Tyr|PF12819; Malectin_like|PF13855; LRR_8	-	-	-	-
MA_112923g0010	2949	158	569	2.42455	9.31471	1.94179	Up	1.90799e-61	6.57688e-60	GO:0016020//membrane;GO:0005576//extracellular region	GO:0016491//oxidoreductase activity;GO:0004674//protein serine/threonine kinase activity;GO:0005524//ATP binding	GO:0045492//xylan biosynthetic process;GO:0007169//transmembrane receptor protein tyrosine kinase signaling pathway;GO:0006468//protein phosphorylation;GO:0000165//MAPK cascade;GO:0010413//glucuronoxylan metabolic process	PF00069; Pkinase|PF00560; LRR_1	-	-	I1MML9	I1MML9_SOYBN Uncharacterized protein OS=Glycine max PE=4 SV=2
MA_10434254g0020	2046	20	72	0.442358	1.69886	1.94129	Up	4.90562e-09	2.71238e-08	-	-	-	PF00856; SET|PF13414; TPR_11	Q9CWR2	SMYD3_MOUSE Histone-lysine N-methyltransferase SMYD3 OS=Mus musculus GN=Smyd3 PE=2 SV=1	D8T3Y4	D8T3Y4_SELML Putative uncharacterized protein OS=Selaginella moellendorffii GN=SELMODRAFT_447985 PE=4 SV=1
MA_43714g0010	1296	45	162	1.57129	6.03451	1.94129	Up	1.29673e-18	1.32594e-17	-	GO:0046872//metal ion binding;GO:0016705//oxidoreductase activity, acting on paired donors, with incorporation or reduction of molecular oxygen;GO:0004497//monooxygenase activity;GO:0019825//oxygen binding	GO:0048445//carpel morphogenesis;GO:0010075//regulation of meristem growth;GO:0010229//inflorescence development;GO:0051781//positive regulation of cell division;GO:0048366//leaf development	PF00067; p450	-	-	B9HFY4	B9HFY4_POPTR Cytochrome P450 OS=Populus trichocarpa GN=CYP78A21v1 PE=2 SV=1
MA_10435309g0010	1941	85	306	1.98172	7.61075	1.94129	Up	8.41866e-34	1.56807e-32	GO:0009507//chloroplast	GO:0050554;GO:0050559;GO:0000287//magnesium ion binding;GO:0010333//terpene synthase activity	GO:0008152//metabolic process	PF01397; Terpene_synth|PF03936; Terpene_synth_C	Q675L4	TPSD1_PICAB Levopimaradiene synthase, chloroplastic OS=Picea abies GN=TPS-LAS PE=2 SV=1	-	-
MA_10137628g0010	554	15	54	1.22527	4.70561	1.94129	Up	4.28004e-07	1.93307e-06	GO:0005634//nucleus	GO:0008168//methyltransferase activity	GO:0032259//methylation	-	-	-	-	-
MA_53335g0010	774	20	72	1.16933	4.4908	1.94129	Up	4.90562e-09	2.7117e-08	-	-	-	-	-	-	-	-
MA_10434232g0010	3129	10	36	0.144625	0.555429	1.94129	Up	3.93462e-05	0.000136919	-	-	-	PF12854; PPR_1|PF13041; PPR_2	-	-	-	-
MA_754688g0010	501	40	144	3.61303	13.8758	1.94129	Up	1.04548e-16	9.76983e-16	-	-	-	PF13639; zf-RING_2	-	-	D5ADG2	D5ADG2_PICSI Putative uncharacterized protein OS=Picea sitchensis PE=2 SV=1
MA_10426909g0020	780	137	493	7.94832	30.5129	1.9407	Up	1.98258e-53	5.89744e-52	GO:0005773//vacuole;GO:0046658//anchored to plasma membrane;GO:0016021//integral to membrane;GO:0005634//nucleus	GO:0005515//protein binding;GO:0015250//water channel activity	GO:0006833//water transport;GO:0055085//transmembrane transport;GO:0009737//response to abscisic acid stimulus	PF00230; MIP	-	-	D5A9R4	D5A9R4_PICSI Putative uncharacterized protein OS=Picea sitchensis PE=2 SV=1
MA_11511g0010	996	461	1657	20.9455	80.3147	1.93902	Up	4.14524e-175	4.5212e-173	GO:0048046//apoplast;GO:0005618//cell wall	GO:0004553//hydrolase activity, hydrolyzing O-glycosyl compounds;GO:0016762//xyloglucan:xyloglucosyl transferase activity	GO:0006073//cellular glucan metabolic process	PF00722; Glyco_hydro_16|PF06955; XET_C	-	-	D5A9H8	D5A9H8_PICSI Putative uncharacterized protein OS=Picea sitchensis PE=2 SV=1
MA_5971026g0020	1014	64	230	2.85622	10.9502	1.93878	Up	9.37972e-26	1.29573e-24	-	GO:0016788//hydrolase activity, acting on ester bonds	-	PF00657; Lipase_GDSL	Q9SF94	GDL50_ARATH GDSL esterase/lipase At3g09930 OS=Arabidopsis thaliana GN=At3g09930 PE=2 SV=1	D7TJ40	D7TJ40_VITVI Putative uncharacterized protein OS=Vitis vinifera GN=VIT_08s0007g03670 PE=4 SV=1
MA_10434774g0010	435	32	115	3.32897	12.7626	1.93878	Up	1.31546e-13	1.01832e-12	GO:0009505//plant-type cell wall	GO:0004553//hydrolase activity, hydrolyzing O-glycosyl compounds	GO:0005975//carbohydrate metabolic process;GO:0009793//embryo development ending in seed dormancy;GO:0010584//pollen exine formation	PF00332; Glyco_hydro_17	-	-	-	-
MA_16704g0010	1041	59	212	2.56478	9.83143	1.93857	Up	7.4315e-24	9.57231e-23	-	-	GO:0045962//positive regulation of development, heterochronic;GO:0006355//regulation of transcription, DNA-dependent;GO:0009965//leaf morphogenesis;GO:0030154//cell differentiation	PF03634; TCP	-	-	D7MCT1	D7MCT1_ARALL Putative uncharacterized protein OS=Arabidopsis lyrata subsp. lyrata GN=ARALYDRAFT_493022 PE=4 SV=1
MA_10286512g0010	1188	27	97	1.02848	3.94173	1.93831	Up	1.08731e-11	7.44678e-11	-	-	-	PF13532; 2OG-FeII_Oxy_2	-	-	-	-
MA_51173g0010	1113	17	61	0.691199	2.64586	1.93656	Up	7.86672e-08	3.85908e-07	-	GO:0003677//DNA binding;GO:0003682//chromatin binding	-	PF00249; Myb_DNA-binding	-	-	-	-
MA_235928g0010	1146	29	104	1.14515	4.38107	1.93575	Up	2.04636e-12	1.4738e-11	GO:0043231//intracellular membrane-bounded organelle;GO:0044444//cytoplasmic part	GO:0047746//chlorophyllase activity	GO:0015996//chlorophyll catabolic process	PF12740; Chlorophyllase2	-	-	A9P0C3	A9P0C3_PICSI Putative uncharacterized protein OS=Picea sitchensis PE=2 SV=1
MA_215978g0010	1485	294	1052	8.95922	34.1996	1.93253	Up	2.23378e-111	1.48397e-109	GO:0009505//plant-type cell wall;GO:0016020//membrane	-	GO:0043170;GO:0044238//primary metabolic process	PF00026; Asp	-	-	-	-
MA_78005g0010	1839	40	143	0.9843	3.75393	1.93123	Up	1.69752e-16	1.57223e-15	GO:0005886//plasma membrane	GO:0015326//cationic amino acid transmembrane transporter activity;GO:0015174//basic amino acid transmembrane transporter activity	GO:0009624//response to nematode;GO:0055085//transmembrane transport	PF13520; AA_permease_2|PF13906; AA_permease_C	-	-	B9HVV3	B9HVV3_POPTR Cationic amino acid transporter OS=Populus trichocarpa GN=PtrCAT10 PE=4 SV=1
MA_630451g0010	1563	61	218	1.76612	6.73332	1.93074	Up	2.30692e-24	3.0248e-23	GO:0005794//Golgi apparatus	GO:0048531//beta-1,3-galactosyltransferase activity	GO:0045489//pectin biosynthetic process;GO:0042546//cell wall biogenesis	PF01697; Glyco_transf_92	-	-	M0TTJ7	M0TTJ7_MUSAM Uncharacterized protein OS=Musa acuminata subsp. malaccensis PE=4 SV=1
MA_16509g0010	651	42	150	2.91956	11.1235	1.92979	Up	3.22712e-17	3.08137e-16	-	-	-	PF14009; DUF4228	-	-	-	-
MA_7639g0010	645	113	403	7.92808	30.1632	1.92775	Up	1.3259e-43	3.14925e-42	-	-	-	-	-	-	D7TCF5	D7TCF5_VITVI Putative uncharacterized protein OS=Vitis vinifera GN=VIT_11s0016g01160 PE=4 SV=1
MA_292549g0010	420	23	82	2.47815	9.42532	1.92728	Up	5.03674e-10	3.03603e-09	-	-	-	-	-	-	H9WWR6	H9WWR6_PINTA Uncharacterized protein (Fragment) OS=Pinus taeda GN=2_10297_01 PE=4 SV=1
MA_25601g0010	1248	16	57	0.580169	2.20492	1.92618	Up	2.34304e-07	1.08804e-06	-	-	-	PF02434; Fringe|PF04646; DUF604	-	-	-	-
MA_10436441g0010	1578	57	203	1.63462	6.21042	1.92573	Up	1.01959e-22	1.24944e-21	-	-	-	PF13839; PC-Esterase|PF14416; PMR5N	-	-	L7RVD9	L7RVD9_9CONI LRR receptor-like protein kinase (Fragment) OS=Larix sibirica PE=4 SV=1
MA_291821g0010	164	25	89	6.89835	26.1986	1.92517	Up	9.42274e-11	6.02962e-10	-	-	-	-	-	-	-	-
MA_15029g0010	720	2282	8123	143.427	544.648	1.925	Up	0	0	-	-	-	-	-	-	A9NLL9	A9NLL9_PICSI Putative uncharacterized protein OS=Picea sitchensis PE=2 SV=1
MA_14449g0010	1086	72	256	3.00021	11.38	1.92336	Up	3.33166e-28	5.03724e-27	GO:0016023//cytoplasmic membrane-bounded vesicle;GO:0005618//cell wall	GO:0030599//pectinesterase activity;GO:0045330	GO:0042545//cell wall modification	PF01095; Pectinesterase	-	-	B9RKG6	B9RKG6_RICCO Pectinesterase OS=Ricinus communis GN=RCOM_1049330 PE=3 SV=1
MA_45208g0010	1947	90	320	2.09183	7.93443	1.92336	Up	7.38164e-35	1.40965e-33	GO:0005886//plasma membrane	GO:0004871//signal transducer activity	GO:0009416//response to light stimulus	PF00651; BTB|PF03000; NPH3	Q9S9Q9	Y1044_ARATH BTB/POZ domain-containing protein At1g30440 OS=Arabidopsis thaliana GN=At1g30440 PE=1 SV=2	B8LPD8	B8LPD8_PICSI Putative uncharacterized protein OS=Picea sitchensis PE=2 SV=1
MA_49755g0010	1398	94	334	3.04278	11.5338	1.9224	Up	2.7353e-36	5.48135e-35	-	-	-	-	-	-	M0S8C1	M0S8C1_MUSAM Uncharacterized protein OS=Musa acuminata subsp. malaccensis PE=4 SV=1
MA_10426350g0030	1023	20	71	0.884715	3.35054	1.92111	Up	7.9936e-09	4.32487e-08	-	-	-	PF10294; Methyltransf_16	Q5VZV1	MT21C_HUMAN Protein-lysine methyltransferase METTL21C OS=Homo sapiens GN=METTL21C PE=1 SV=1	A9NQR5	A9NQR5_PICSI Putative uncharacterized protein OS=Picea sitchensis PE=2 SV=1
MA_141240g0010	885	20	71	1.02267	3.87299	1.92111	Up	7.9936e-09	4.3238e-08	-	-	-	PF01926; MMR_HSR1	-	-	-	-
MA_1830g0010	1878	83	294	2.00001	7.55759	1.91792	Up	4.85772e-32	8.47222e-31	-	-	-	PF01397; Terpene_synth|PF03936; Terpene_synth_C	-	-	-	-
MA_484445g0010	405	13	46	1.45257	5.48321	1.91641	Up	3.83922e-06	1.53618e-05	-	-	-	-	-	-	-	-
MA_114098g0010	1152	67	237	2.63191	9.93179	1.91594	Up	4.2488e-26	5.95947e-25	GO:0005622//intracellular	GO:0003676//nucleic acid binding;GO:0008270//zinc ion binding	-	-	-	-	B8LRD3	B8LRD3_PICSI Putative uncharacterized protein OS=Picea sitchensis PE=2 SV=1
MA_10281743g0010	819	30	106	1.65763	6.24818	1.91432	Up	1.83751e-12	1.32731e-11	GO:0000325//plant-type vacuole;GO:0009506//plasmodesma;GO:0005774//vacuolar membrane	-	GO:0006996//organelle organization	-	-	-	D8SQT5	D8SQT5_SELML Putative uncharacterized protein OS=Selaginella moellendorffii GN=SELMODRAFT_181929 PE=4 SV=1
MA_334306g0010	337	94	332	12.6226	47.5598	1.91374	Up	7.13516e-36	1.41432e-34	-	-	-	-	-	-	-	-
MA_38277g0010	561	166	586	13.3904	50.4274	1.91301	Up	5.2367e-62	1.8194e-60	-	-	-	PF06232; ATS3	-	-	A9NMX6	A9NMX6_PICSI Putative uncharacterized protein OS=Picea sitchensis PE=2 SV=1
MA_425397g0010	447	17	60	1.72104	6.48001	1.91272	Up	1.28257e-07	6.14329e-07	GO:0043231//intracellular membrane-bounded organelle;GO:0044444//cytoplasmic part	GO:0003824//catalytic activity	-	PF08392; FAE1_CUT1_RppA	-	-	M9Z5H7	M9Z5H7_GOSRA 3-ketoacyl-CoA synthase OS=Gossypium raimondii GN=KCS10 PE=3 SV=1
MA_8423017g0010	279	17	60	2.75736	10.3819	1.91272	Up	1.28257e-07	6.14463e-07	GO:0005634//nucleus	GO:0019905//syntaxin binding	-	PF09728; Taxilin	P40222	TXLNA_HUMAN Alpha-taxilin OS=Homo sapiens GN=TXLNA PE=1 SV=3	B8LQX7	B8LQX7_PICSI Putative uncharacterized protein OS=Picea sitchensis PE=2 SV=1
MA_58502g0010	2061	67	236	1.47111	5.52797	1.90984	Up	6.86246e-26	9.52188e-25	GO:0016020//membrane	GO:0004672//protein kinase activity;GO:0000166//nucleotide binding	GO:0016310//phosphorylation	PF00069; Pkinase|PF00560; LRR_1|PF12799; LRR_4|PF13855; LRR_8	C0LGS2	Y4361_ARATH Probable LRR receptor-like serine/threonine-protein kinase At4g36180 OS=Arabidopsis thaliana GN=At4g36180 PE=1 SV=1	D8SG88	D8SG88_SELML Putative uncharacterized protein OS=Selaginella moellendorffii GN=SELMODRAFT_116152 PE=4 SV=1
MA_10426889g0010	2109	140	492	3.004	11.2621	1.90652	Up	4.18164e-52	1.2015e-50	-	GO:0008661//1-deoxy-D-xylulose-5-phosphate synthase activity	GO:0016114//terpenoid biosynthetic process	PF02779; Transket_pyr|PF02780; Transketolase_C|PF13292; DXP_synthase_N	-	-	-	-
MA_10435640g0010	1119	47	165	1.90071	7.11845	1.90502	Up	1.69993e-18	1.72775e-17	-	GO:0016787//hydrolase activity	-	PF02140; Gal_Lectin	-	-	A9NPW7	A9NPW7_PICSI Putative uncharacterized protein OS=Picea sitchensis PE=2 SV=1
MA_5449g0010	678	55	193	3.67098	13.7423	1.90439	Up	2.25312e-21	2.61488e-20	GO:0005576//extracellular region	GO:0046872//metal ion binding;GO:0016491//oxidoreductase activity	-	PF00190; Cupin_1	Q9SR72	GL32_ARATH Germin-like protein subfamily 3 member 2 OS=Arabidopsis thaliana GN=At3g10080 PE=2 SV=1	B8LNR8	B8LNR8_PICSI Putative uncharacterized protein OS=Picea sitchensis PE=2 SV=1
MA_10429185g0010	786	111	389	6.39072	23.8923	1.9025	Up	1.96088e-41	4.42722e-40	-	-	GO:0006457//protein folding;GO:0009644//response to high light intensity;GO:0010286//heat acclimation;GO:0042542//response to hydrogen peroxide	PF00011; HSP20	-	-	-	-
MA_7502g0010	690	20	70	1.31169	4.89757	1.90064	Up	1.29884e-08	6.86131e-08	-	-	-	PF03168; LEA_2	-	-	M0U450	M0U450_MUSAM Uncharacterized protein OS=Musa acuminata subsp. malaccensis PE=4 SV=1
MA_216501g0010	1320	30	105	1.02848	3.84014	1.90064	Up	2.97554e-12	2.12415e-11	GO:0005576//extracellular region;GO:0005773//vacuole	-	GO:0007155//cell adhesion	PF02469; Fasciclin	-	-	-	-
MA_19342g0010	645	18	63	1.26288	4.71533	1.90064	Up	7.02084e-08	3.46428e-07	-	-	-	-	-	-	-	-
MA_16917g0010	2238	20	70	0.404407	1.50997	1.90064	Up	1.29884e-08	6.86296e-08	-	-	-	PF01535; PPR|PF13041; PPR_2	-	-	-	-
MA_128244g0010	1206	20	70	0.750467	2.80209	1.90064	Up	1.29884e-08	6.85965e-08	GO:0005634//nucleus	GO:0003677//DNA binding;GO:0003700//sequence-specific DNA binding transcription factor activity	GO:0009753//response to jasmonic acid stimulus;GO:0006355//regulation of transcription, DNA-dependent;GO:0009751//response to salicylic acid stimulus;GO:0009909//regulation of flower development;GO:0048443//stamen development	PF00249; Myb_DNA-binding	-	-	R0H722	R0H722_9BRAS Uncharacterized protein OS=Capsella rubella GN=CARUB_v10018382mg PE=4 SV=1
MA_10431256g0010	978	12	42	0.555254	2.0732	1.90064	Up	1.15409e-05	4.33166e-05	GO:0000932//cytoplasmic mRNA processing body;GO:0005634//nucleus	GO:0003676//nucleic acid binding;GO:0000166//nucleotide binding;GO:0032440//2-alkenal reductase [NAD(P)] activity	GO:0043484//regulation of RNA splicing;GO:0055114//oxidation-reduction process;GO:0006417//regulation of translation;GO:0009846//pollen germination	PF13893; RRM_5	-	-	-	-
MA_212523g0010	789	16	56	0.917682	3.42644	1.90064	Up	3.81644e-07	1.73261e-06	-	-	-	-	-	-	-	-
MA_451633g0010	264	82	287	14.0559	52.4819	1.90064	Up	5.91122e-31	9.86238e-30	-	-	-	-	-	-	B8LMD4	B8LMD4_PICSI Putative uncharacterized protein OS=Picea sitchensis PE=4 SV=1
MA_128814g0010	306	12	42	1.77463	6.62612	1.90064	Up	1.15409e-05	4.33091e-05	GO:0048046//apoplast	-	GO:0010090//trichome morphogenesis	PF04398; DUF538	-	-	A9NLA5	A9NLA5_PICSI Putative uncharacterized protein OS=Picea sitchensis PE=2 SV=1
MA_10318746g0010	1068	18	63	0.762694	2.84774	1.90064	Up	7.02084e-08	3.4635e-07	GO:0009360//DNA polymerase III complex;GO:0005886//plasma membrane	GO:0017111//nucleoside-triphosphatase activity;GO:0003887//DNA-directed DNA polymerase activity;GO:0003677//DNA binding;GO:0005524//ATP binding	GO:0006260//DNA replication;GO:0010091//trichome branching	PF12169; DNA_pol3_gamma3|PF13177; DNA_pol3_delta2	-	-	M8ADK7	M8ADK7_TRIUA DNA polymerase III subunit gamma/tau OS=Triticum urartu GN=TRIUR3_10448 PE=4 SV=1
MA_136883g0010	894	14	49	0.708663	2.646	1.90064	Up	2.0892e-06	8.64833e-06	GO:0016021//integral to membrane;GO:0009507//chloroplast;GO:0009504//cell plate;GO:0005886//plasma membrane	GO:0005484//SNAP receptor activity	GO:0031348//negative regulation of defense response;GO:0006499//N-terminal protein myristoylation;GO:0009595//detection of biotic stimulus;GO:0009611//response to wounding;GO:0009867//jasmonic acid mediated signaling pathway;GO:0009697//salicylic acid biosynthetic process;GO:0006862//nucleotide transport;GO:0009862//systemic acquired resistance, salicylic acid mediated signaling pathway;GO:000091…	PF05739; SNARE	Q9S7P9	SNP33_ARATH SNAP25 homologous protein SNAP33 OS=Arabidopsis thaliana GN=SNAP33 PE=1 SV=1	B8LQ80	B8LQ80_PICSI Putative uncharacterized protein OS=Picea sitchensis PE=2 SV=1
MA_10432865g0020	732	24	84	1.48371	5.53987	1.90064	Up	4.50314e-10	2.72337e-09	GO:0009505//plant-type cell wall;GO:0005773//vacuole;GO:0016020//membrane	GO:0046872//metal ion binding;GO:0020037//heme binding;GO:0004601//peroxidase activity	GO:0006979//response to oxidative stress;GO:0055114//oxidation-reduction process	PF00141; peroxidase	-	-	-	-
MA_112271g0010	459	14	49	1.38027	5.15365	1.90064	Up	2.0892e-06	8.65159e-06	GO:0009505//plant-type cell wall;GO:0005773//vacuole;GO:0016020//membrane	GO:0046872//metal ion binding;GO:0020037//heme binding;GO:0004601//peroxidase activity	GO:0006979//response to oxidative stress;GO:0055114//oxidation-reduction process	PF00141; peroxidase	-	-	-	-
MA_11193g0010	441	14	49	1.43661	5.36401	1.90064	Up	2.0892e-06	8.64996e-06	-	-	-	-	-	-	F6GTV1	F6GTV1_VITVI Putative uncharacterized protein OS=Vitis vinifera GN=VIT_06s0004g03910 PE=4 SV=1
MA_665140g0010	450	12	42	1.20675	4.50576	1.90064	Up	1.15409e-05	4.33017e-05	GO:0005739//mitochondrion;GO:0005634//nucleus	-	-	-	Q7XJU0	LHWL2_ARATH Transcription factor bHLH157 OS=Arabidopsis thaliana GN=BHLH157 PE=2 SV=1	K4C9C9	K4C9C9_SOLLC Uncharacterized protein OS=Solanum lycopersicum GN=Solyc06g074110.2 PE=4 SV=1
MA_112555g0010	990	22	77	1.00563	3.7548	1.90064	Up	2.41384e-09	1.36882e-08	-	-	-	PF00892; EamA	-	-	-	-
MA_10427681g0010	2415	59	206	1.10556	4.11796	1.89715	Up	1.32827e-22	1.62046e-21	-	GO:0016787//hydrolase activity	-	PF00082; Peptidase_S8|PF02225; PA|PF05922; Inhibitor_I9	-	-	-	-
MA_10290598g0010	1596	49	171	1.38935	5.17243	1.89643	Up	5.22872e-19	5.43524e-18	GO:0005834//heterotrimeric G-protein complex;GO:0005634//nucleus	GO:0004871//signal transducer activity;GO:0005515//protein binding	GO:0031047//gene silencing by RNA;GO:0051788//response to misfolded protein;GO:0042127//regulation of cell proliferation;GO:0043161//proteasomal ubiquitin-dependent protein catabolic process;GO:0000911//cytokinesis by cell plate formation;GO:0051567//histone H3-K9 methylation;GO:0051510//regulation of unidimensional cell growth;GO:0051225//spindle assembly;GO:0006342//chromatin silencing;GO:00063…	PF00400; WD40	Q8LPL5	FZR3_ARATH Protein FIZZY-RELATED 3 OS=Arabidopsis thaliana GN=FZR3 PE=1 SV=1	B8LPX8	B8LPX8_PICSI Putative uncharacterized protein OS=Picea sitchensis PE=2 SV=1
MA_10435411g0010	849	41	143	2.18537	8.1313	1.89561	Up	3.98762e-16	3.61541e-15	GO:0005794//Golgi apparatus	GO:0008378//galactosyltransferase activity	GO:0009056//catabolic process;GO:0009969//xyloglucan biosynthetic process;GO:0030048//actin filament-based movement	PF03016; Exostosin	-	-	A9NT31	A9NT31_PICSI Putative uncharacterized protein OS=Picea sitchensis PE=2 SV=1
MA_137442g0010	1536	35	122	1.03116	3.83443	1.89474	Up	5.85558e-14	4.61936e-13	GO:0016020//membrane	GO:0005488//binding;GO:0016709//oxidoreductase activity, acting on paired donors, with incorporation or reduction of molecular oxygen, NAD(P)H as one donor, and incorporation of one atom of oxygen	GO:0016099//monoterpenoid biosynthetic process	PF00067; p450	-	-	-	-
MA_162731g0010	1311	334	1164	11.529	42.8629	1.89446	Up	8.00634e-120	5.83133e-118	-	-	GO:0044238//primary metabolic process;GO:0044699;GO:0043170;GO:0044237//cellular metabolic process	PF00026; Asp	-	-	-	-
MA_91393g0010	2331	33	115	0.64065	2.3817	1.89438	Up	3.0983e-13	2.35357e-12	GO:0001673//male germ cell nucleus;GO:0019005//SCF ubiquitin ligase complex;GO:0009536//plastid	GO:0005515//protein binding	GO:0048316//seed development;GO:0006261//DNA-dependent DNA replication;GO:0055047//generative cell mitosis;GO:0009555//pollen development;GO:0031146//SCF-dependent proteasomal ubiquitin-dependent protein catabolic process;GO:0009790//embryo development	PF00646; F-box	Q8W104	FBL17_ARATH F-box/LRR-repeat protein 17 OS=Arabidopsis thaliana GN=FBL17 PE=1 SV=1	M5VI47	M5VI47_PRUPE Uncharacterized protein (Fragment) OS=Prunus persica GN=PRUPE_ppa022491mg PE=4 SV=1
MA_52004g0010	2034	31	108	0.6897	2.56333	1.89398	Up	1.64224e-12	1.19135e-11	GO:0005634//nucleus;GO:0005886//plasma membrane	GO:0004871//signal transducer activity;GO:0005515//protein binding	GO:0009825//multidimensional cell growth;GO:0046777//protein autophosphorylation;GO:0009785//blue light signaling pathway;GO:0048767//root hair elongation;GO:0009638//phototropism;GO:0000271//polysaccharide biosynthetic process;GO:0009932//cell tip growth;GO:0016567//protein ubiquitination;GO:0043481//anthocyanin accumulation in tissues in response to UV light;GO:0010155//regulation of proton tra…	PF03000; NPH3	Q9FMF5	RPT3_ARATH Root phototropism protein 3 OS=Arabidopsis thaliana GN=RPT3 PE=1 SV=2	A5B405	A5B405_VITVI Putative uncharacterized protein OS=Vitis vinifera GN=VITISV_002200 PE=4 SV=1
MA_204624g0010	399	348	1211	39.4689	146.522	1.89233	Up	2.13212e-124	1.62866e-122	GO:0016023//cytoplasmic membrane-bounded vesicle	-	-	-	-	-	-	-
MA_11716g0010	1443	1655	5755	51.9016	192.535	1.89127	Up	0	0	-	GO:0016787//hydrolase activity	GO:0005975//carbohydrate metabolic process	PF00332; Glyco_hydro_17|PF07983; X8	-	-	A9NVN4	A9NVN4_PICSI Putative uncharacterized protein OS=Picea sitchensis PE=2 SV=1
MA_176968g0010	639	19	66	1.34556	4.98626	1.88975	Up	3.84348e-08	1.93881e-07	-	-	-	-	-	-	-	-
MA_503753g0010	1491	144	500	4.37053	16.1892	1.88915	Up	2.70712e-52	7.80897e-51	-	-	-	PF00067; p450	Q8W4T9	T13H_TAXCU Taxane 13-alpha-hydroxylase OS=Taxus cuspidata GN=CYP725A2 PE=1 SV=1	Q5BU48	Q5BU48_9CONI Taxane 13-alpha-hydroxylase OS=Taxus x media PE=2 SV=1
MA_9148200g0010	1618	102	354	2.8528	10.5623	1.88847	Up	1.71305e-37	3.53294e-36	GO:0005886//plasma membrane	GO:0022857//transmembrane transporter activity;GO:0016887//ATPase activity	GO:0044763;GO:0010048//vernalization response;GO:0043481//anthocyanin accumulation in tissues in response to UV light;GO:0009926//auxin polar transport;GO:0048440//carpel development	PF00005; ABC_tran|PF00664; ABC_membrane	Q6YUU5	MDR_ORYSJ Putative multidrug resistance protein OS=Oryza sativa subsp. japonica GN=Os02g0190300 PE=3 SV=1	M8B8N6	M8B8N6_AEGTA Putative multidrug resistance protein OS=Aegilops tauschii GN=F775_20157 PE=4 SV=1
MA_738195g0010	536	17	59	1.43527	5.31397	1.88847	Up	2.08412e-07	9.73374e-07	GO:0005634//nucleus	GO:0005515//protein binding;GO:0016538//cyclin-dependent protein kinase regulator activity	GO:0006346//methylation-dependent chromatin silencing;GO:0031048//chromatin silencing by small RNA;GO:0016246//RNA interference;GO:0006275//regulation of DNA replication;GO:0051567//histone H3-K9 methylation;GO:0008283//cell proliferation;GO:0010440//stomatal lineage progression;GO:0006306//DNA methylation;GO:0051726//regulation of cell cycle;GO:0006270//DNA replication initiation	PF00134; Cyclin_N|PF02984; Cyclin_C	Q9SFW6	CCB24_ARATH Cyclin-B2-4 OS=Arabidopsis thaliana GN=CYCB2-4 PE=2 SV=2	D7T0U0	D7T0U0_VITVI Putative uncharacterized protein OS=Vitis vinifera GN=VIT_19s0085g00690 PE=3 SV=1
MA_10433064g0010	1047	43	149	1.85854	6.87023	1.88619	Up	1.22173e-16	1.13829e-15	-	-	-	PF02362; B3	Q5KQI4	Y5814_ORYSJ B3 domain-containing protein Os05g0481400 OS=Oryza sativa subsp. japonica GN=Os05g0481400 PE=2 SV=1	F6GU71	F6GU71_VITVI Putative uncharacterized protein OS=Vitis vinifera GN=VIT_06s0004g08270 PE=4 SV=1
MA_94094g0010	1767	41	142	1.05002	3.87957	1.88548	Up	6.43068e-16	5.75428e-15	-	-	GO:0006306//DNA methylation;GO:0051567//histone H3-K9 methylation;GO:0006270//DNA replication initiation;GO:0008283//cell proliferation;GO:0006279//premeiotic DNA replication;GO:0048229//gametophyte development	PF02724; CDC45	O74113	CDC45_SCHPO Cell division control protein 45 homolog OS=Schizosaccharomyces pombe (strain 972 / ATCC 24843) GN=sna41 PE=1 SV=1	F6HNZ8	F6HNZ8_VITVI Putative uncharacterized protein OS=Vitis vinifera GN=VIT_12s0142g00280 PE=4 SV=1
MA_10428404g0010	1104	13	45	0.532873	1.96777	1.8847	Up	6.25728e-06	2.43397e-05	-	GO:0050643	-	PF02458; Transferase	-	-	T1M5H5	T1M5H5_TRIUA Uncharacterized protein (Fragment) OS=Triticum urartu PE=4 SV=1
MA_10430158g0020	1500	50	173	1.50844	5.56784	1.88406	Up	4.66972e-19	4.86108e-18	GO:0005634//nucleus	-	-	-	-	-	-	-
MA_68132g0010	852	50	173	2.6557	9.80253	1.88406	Up	4.66972e-19	4.86339e-18	GO:0005773//vacuole;GO:0016021//integral to membrane;GO:0009507//chloroplast;GO:0009506//plasmodesma;GO:0005886//plasma membrane	GO:0015250//water channel activity;GO:0031625//ubiquitin protein ligase binding	GO:0009750//response to fructose stimulus;GO:0006833//water transport;GO:0080170//hydrogen peroxide transmembrane transport;GO:0006816//calcium ion transport;GO:0010106//cellular response to iron ion starvation;GO:0009651//response to salt stress;GO:0006826//iron ion transport;GO:0048767//root hair elongation;GO:0006972//hyperosmotic response;GO:0007030//Golgi organization;GO:0006096//glycolysis;…	PF00230; MIP	-	-	-	-
MA_8816169g0010	1053	22	76	0.945461	3.48431	1.88178	Up	3.9081e-09	2.17842e-08	-	-	-	-	-	-	B9GFE7	B9GFE7_POPTR Predicted protein OS=Populus trichocarpa GN=POPTRDRAFT_845614 PE=4 SV=1
MA_8950133g0010	222	11	38	2.24228	8.26347	1.88178	Up	3.4796e-05	0.00012221	-	-	-	-	-	-	-	-
MA_104034g0010	2415	228	787	4.27235	15.7322	1.88062	Up	8.07034e-81	3.73262e-79	GO:0000786//nucleosome;GO:0005634//nucleus	GO:0005515//protein binding;GO:0003676//nucleic acid binding;GO:0004003//ATP-dependent DNA helicase activity	GO:0006346//methylation-dependent chromatin silencing;GO:0031048//chromatin silencing by small RNA;GO:0016246//RNA interference;GO:0090241//negative regulation of histone H4 acetylation;GO:0006344//maintenance of chromatin silencing;GO:0008283//cell proliferation;GO:0009294//DNA mediated transformation;GO:0016572//histone phosphorylation;GO:0044030//regulation of DNA methylation;GO:0006349//regul…	PF00176; SNF2_N|PF00271; Helicase_C	-	-	M1B734	M1B734_SOLTU Uncharacterized protein OS=Solanum tuberosum GN=PGSC0003DMG400014895 PE=4 SV=1
MA_188576g0010	342	140	483	18.5247	68.1793	1.87988	Up	3.0049e-50	8.23455e-49	-	GO:0008289//lipid binding	GO:0006869//lipid transport	PF14368; LTP_2	-	-	-	-
MA_879707g0010	387	20	69	2.33867	8.60736	1.87988	Up	2.10428e-08	1.08982e-07	-	GO:0009055//electron carrier activity;GO:0015035//protein disulfide oxidoreductase activity	GO:0045454//cell redox homeostasis;GO:0006662//glycerol ether metabolic process	PF00085; Thioredoxin	-	-	A9NRR6	A9NRR6_PICSI Putative uncharacterized protein OS=Picea sitchensis PE=2 SV=1
MA_311439g0010	1527	16	55	0.474166	1.73882	1.87465	Up	6.19422e-07	2.74613e-06	GO:0005739//mitochondrion	-	GO:0051726//regulation of cell cycle	PF00134; Cyclin_N|PF02984; Cyclin_C	-	-	-	-
MA_490412g0010	294	23	79	3.54022	12.9721	1.87351	Up	2.14386e-09	1.22141e-08	-	-	-	-	-	-	H9VAK7	H9VAK7_PINTA Uncharacterized protein (Fragment) OS=Pinus taeda GN=0_6473_01 PE=4 SV=1
MA_10434666g0010	492	21	72	1.93154	7.06479	1.8709	Up	1.15223e-08	6.12668e-08	-	-	GO:0050896//response to stimulus	PF00314; Thaumatin	-	-	H9MDC3	H9MDC3_PINRA Uncharacterized protein (Fragment) OS=Pinus radiata GN=CL4080Contig1_02 PE=4 SV=1
MA_7176638g0010	482	63	216	5.91484	21.6341	1.8709	Up	3.25656e-23	4.08664e-22	GO:0005829//cytosol;GO:0016020//membrane	GO:0008236//serine-type peptidase activity	GO:0005982//starch metabolic process;GO:0009069//serine family amino acid metabolic process;GO:0010075//regulation of meristem growth;GO:0000096//sulfur amino acid metabolic process;GO:0008652//cellular amino acid biosynthetic process;GO:0007020//microtubule nucleation;GO:0009832//plant-type cell wall biogenesis;GO:0019761//glucosinolate biosynthetic process;GO:0009827//plant-type cell wall modif…	-	-	-	-	-
MA_10427061g0010	1617	40	137	1.11944	4.09018	1.86939	Up	3.01432e-15	2.5976e-14	-	GO:0003824//catalytic activity;GO:0005515//protein binding	-	PF00150; Cellulase	Q7Z9L3	EXGA_ASPOR Glucan 1,3-beta-glucosidase A OS=Aspergillus oryzae (strain ATCC 42149 / RIB 40) GN=exgA PE=1 SV=1	M5WGH2	M5WGH2_PRUPE Uncharacterized protein OS=Prunus persica GN=PRUPE_ppa023601mg PE=4 SV=1
MA_8902028g0010	522	19	65	1.64715	6.01139	1.86773	Up	6.2196e-08	3.0828e-07	GO:0005576//extracellular region;GO:0016020//membrane;GO:0016023//cytoplasmic membrane-bounded vesicle	-	-	PF05512; AWPM-19	-	-	D5AB38	D5AB38_PICSI Putative uncharacterized protein OS=Picea sitchensis PE=2 SV=1
MA_20109g0010	1683	115	393	3.09217	11.273	1.86618	Up	8.33476e-41	1.86072e-39	-	-	-	PF06886; TPX2	-	-	-	-
MA_93406g0010	1713	407	1390	10.7519	39.1732	1.86527	Up	8.99496e-140	7.70299e-138	GO:0005886//plasma membrane	GO:0005215//transporter activity	GO:0009753//response to jasmonic acid stimulus;GO:0009611//response to wounding;GO:0070838//divalent metal ion transport;GO:0010035//response to inorganic substance;GO:0030003//cellular cation homeostasis;GO:0071705	PF00854; PTR2	Q9SZY4	PTR27_ARATH Nitrate transporter 1.4 OS=Arabidopsis thaliana GN=NRT1.4 PE=1 SV=1	J7LKJ6	J7LKJ6_CUCSA Nitrate transporter OS=Cucumis sativus GN=NRT1.4A PE=2 SV=1
MA_10430509g0010	10887	393	1342	1.63355	5.95081	1.86507	Up	5.42008e-135	4.45035e-133	-	-	-	PF00225; Kinesin|PF12711; Kinesin-relat_1	Q9GYZ0	KIF15_STRPU Kinesin-like protein KIF15 OS=Strongylocentrotus purpuratus GN=KIF15 PE=1 SV=1	M5VLU3	M5VLU3_PRUPE Uncharacterized protein OS=Prunus persica GN=PRUPE_ppa000013mg PE=3 SV=1
MA_10430372g0010	951	121	413	5.75777	20.9653	1.86442	Up	9.58202e-43	2.2443e-41	-	GO:0016491//oxidoreductase activity	-	PF05368; NmrA	-	-	-	-
MA_2912g0010	501	17	58	1.53554	5.58884	1.86381	Up	3.375e-07	1.54436e-06	GO:0016020//membrane;GO:0005739//mitochondrion	-	GO:0045492//xylan biosynthetic process;GO:0010413//glucuronoxylan metabolic process	-	-	-	R0IED5	R0IED5_9BRAS Uncharacterized protein OS=Capsella rubella GN=CARUB_v10011793mg PE=4 SV=1
MA_10431585g0010	930	22	75	1.07051	3.89323	1.86268	Up	6.31016e-09	3.4481e-08	GO:0005576//extracellular region	-	-	PF13668; Ferritin_2	-	-	F4HWR0	F4HWR0_ARATH Uncharacterized protein OS=Arabidopsis thaliana GN=AT1G47980 PE=2 SV=1
MA_6755353g0010	519	22	75	1.91825	6.97631	1.86268	Up	6.31016e-09	3.44724e-08	-	-	-	-	-	-	A9P2I9	A9P2I9_PICSI Putative uncharacterized protein OS=Picea sitchensis PE=2 SV=1
MA_13257g0010	1956	57	194	1.31873	4.78812	1.86031	Up	7.46068e-21	8.46586e-20	GO:0009506//plasmodesma;GO:0005886//plasma membrane	GO:0004674//protein serine/threonine kinase activity;GO:0005524//ATP binding	GO:0009944//polarity specification of adaxial/abaxial axis;GO:0006468//protein phosphorylation;GO:0010075//regulation of meristem growth;GO:0010014//meristem initiation;GO:0007169//transmembrane receptor protein tyrosine kinase signaling pathway;GO:0009855//determination of bilateral symmetry	PF00560; LRR_1|PF07714; Pkinase_Tyr|PF08263; LRRNT_2	-	-	-	-
MA_40034g0010	1335	154	524	5.22022	18.9488	1.85992	Up	1.31092e-53	3.92077e-52	-	-	-	PF13178; DUF4005	-	-	K7NQI6	K7NQI6_PINTA Uncharacterized protein (Fragment) OS=Pinus taeda GN=UMN_7550_02 PE=4 SV=1
MA_10266265g0010	804	10	34	0.562851	2.04152	1.85882	Up	0.000105276	0.000344009	GO:0009536//plastid	GO:0016740//transferase activity	-	-	-	-	T1LX92	T1LX92_TRIUA Uncharacterized protein OS=Triticum urartu PE=4 SV=1
MA_10427740g0010	393	10	34	1.15148	4.17655	1.85882	Up	0.000105276	0.000343958	-	-	-	-	-	-	-	-
MA_54872g0010	1239	125	424	4.5655	16.5206	1.85542	Up	1.46202e-43	3.46883e-42	-	-	-	PF00067; p450	-	-	-	-
MA_10426237g0010	2202	118	400	2.42501	8.76949	1.8545	Up	3.66116e-41	8.22373e-40	GO:0042555//MCM complex;GO:0005737//cytoplasm;GO:0005634//nucleus	GO:0003678//DNA helicase activity;GO:0003677//DNA binding;GO:0005524//ATP binding	GO:0032508//DNA duplex unwinding;GO:0006270//DNA replication initiation	PF00493; MCM	P43299	PROL_ARATH Protein PROLIFERA OS=Arabidopsis thaliana GN=PRL PE=1 SV=2	M5VVG7	M5VVG7_PRUPE Uncharacterized protein OS=Prunus persica GN=PRUPE_ppa002089mg PE=3 SV=1
MA_76146g0010	558	18	61	1.45978	5.27749	1.8541	Up	1.83973e-07	8.64758e-07	-	-	-	-	Q92835	SHIP1_HUMAN Phosphatidylinositol 3,4,5-trisphosphate 5-phosphatase 1 OS=Homo sapiens GN=INPP5D PE=1 SV=2	B8LLZ8	B8LLZ8_PICSI Putative uncharacterized protein OS=Picea sitchensis PE=2 SV=1
MA_185230g0010	843	31	105	1.66411	6.01303	1.85334	Up	6.86682e-12	4.77909e-11	GO:0005737//cytoplasm	-	GO:0006346//methylation-dependent chromatin silencing;GO:0031048//chromatin silencing by small RNA;GO:0007017//microtubule-based process;GO:0006275//regulation of DNA replication;GO:0051567//histone H3-K9 methylation;GO:0008283//cell proliferation;GO:0051726//regulation of cell cycle;GO:0009909//regulation of flower development;GO:0006270//DNA replication initiation;GO:0000910//cytokinesis	PF02985; HEAT	-	-	M5XUD3	M5XUD3_PRUPE Uncharacterized protein OS=Prunus persica GN=PRUPE_ppa015228mg PE=4 SV=1
MA_25863g0010	783	13	44	0.75133	2.71283	1.85228	Up	1.01537e-05	3.84125e-05	-	-	-	-	-	-	-	-
MA_220991g0010	1509	91	308	2.72899	9.85356	1.85228	Up	5.09594e-32	8.87357e-31	-	GO:0016757//transferase activity, transferring glycosyl groups	-	PF00201; UDPGT	-	-	-	-
MA_66695g0010	2112	131	443	2.8069	10.1261	1.85103	Up	2.6887e-45	6.65286e-44	-	GO:0005089//Rho guanyl-nucleotide exchange factor activity	-	PF03759; PRONE	Q93ZY2	ROGF1_ARATH Rop guanine nucleotide exchange factor 1 OS=Arabidopsis thaliana GN=ROPGEF1 PE=1 SV=2	F6HNR6	F6HNR6_VITVI Putative uncharacterized protein OS=Vitis vinifera GN=VIT_13s0019g02710 PE=4 SV=1
MA_33151g0010	2628	21	71	0.361612	1.30426	1.85072	Up	1.85809e-08	9.662e-08	-	-	-	PF01535; PPR|PF13041; PPR_2	Q0WN60	PPR48_ARATH Pentatricopeptide repeat-containing protein At1g18485 OS=Arabidopsis thaliana GN=PCMP-H8 PE=2 SV=2	-	-
MA_20204g0010	987	29	98	1.32963	4.79337	1.85002	Up	3.64848e-11	2.40269e-10	-	-	-	-	-	-	-	-
MA_5401g0010	1239	211	713	7.70656	27.7811	1.84995	Up	8.46528e-72	3.47536e-70	-	-	-	PF01764; Lipase_3	O49523	DSEL_ARATH Phospholipase A1-IIgamma OS=Arabidopsis thaliana GN=DSEL PE=1 SV=1	-	-
MA_15713g0010	2520	204	689	3.66335	13.1993	1.84922	Up	2.0943e-69	8.25779e-68	GO:0042555//MCM complex;GO:0005634//nucleus	GO:0003678//DNA helicase activity;GO:0003677//DNA binding;GO:0005524//ATP binding;GO:0005515//protein binding;GO:0008094//DNA-dependent ATPase activity	GO:0006268//DNA unwinding involved in replication;GO:0006270//DNA replication initiation	PF00493; MCM	P49731	MCM6_SCHPO DNA replication licensing factor mcm6 OS=Schizosaccharomyces pombe (strain 972 / ATCC 24843) GN=mcm6 PE=1 SV=2	Q5I285	Q5I285_MAIZE Minichromosome maintenance protein OS=Zea mays GN=MCM6 PE=2 SV=1
MA_7040g0010	1131	61	206	2.44071	8.79298	1.84905	Up	7.00334e-22	8.34425e-21	GO:0009524//phragmoplast	GO:0008574//plus-end-directed microtubule motor activity;GO:0005515//protein binding	GO:0000914//phragmoplast assembly;GO:0048438//floral whorl development;GO:0006261//DNA-dependent DNA replication;GO:0016569//covalent chromatin modification;GO:0048449//floral organ formation;GO:0006342//chromatin silencing;GO:0080175//phragmoplast microtubule organization;GO:0043414//macromolecule methylation;GO:0051726//regulation of cell cycle;GO:0055046//microgametogenesis	PF06548; Kinesin-related	-	-	I1MYC2	I1MYC2_SOYBN Uncharacterized protein OS=Glycine max PE=3 SV=2
MA_6711351g0010	273	24	81	3.9783	14.3237	1.84818	Up	1.8935e-09	1.08271e-08	-	GO:0030599//pectinesterase activity;GO:0004857//enzyme inhibitor activity	GO:0043086//negative regulation of catalytic activity	PF04043; PMEI	-	-	A9NPS0	A9NPS0_PICSI Putative uncharacterized protein OS=Picea sitchensis PE=2 SV=1
MA_10435863g0020	1842	35	118	0.85986	3.0926	1.84665	Up	3.9267e-13	2.97255e-12	GO:0071944//cell periphery	-	-	PF00560; LRR_1|PF08263; LRRNT_2|PF13516; LRR_6|PF13855; LRR_8	-	-	-	-
MA_9579g0010	1710	27	91	0.714524	2.56908	1.8462	Up	1.94301e-10	1.20876e-09	GO:0005777//peroxisome;GO:0009507//chloroplast	GO:0016874//ligase activity	-	PF00501; AMP-binding|PF13193; DUF4009	Q9FFE9	AAE6_ARATH Probable acyl-activating enzyme 6 OS=Arabidopsis thaliana GN=AAE6 PE=2 SV=1	Q259I0	Q259I0_ORYSA H0103C06.2 protein OS=Oryza sativa GN=H0103C06.2 PE=2 SV=1
MA_9461665g0010	1659	27	91	0.736489	2.64805	1.8462	Up	1.94301e-10	1.2091e-09	-	-	-	-	-	-	B9GM94	B9GM94_POPTR Predicted protein OS=Populus trichocarpa GN=POPTRDRAFT_547899 PE=4 SV=1
MA_10427009g0010	1308	46	155	1.59147	5.72079	1.84585	Up	8.54758e-17	8.01491e-16	-	-	-	-	-	-	F6HFA9	F6HFA9_VITVI Putative uncharacterized protein OS=Vitis vinifera GN=VIT_01s0011g06270 PE=4 SV=1
MA_42230g0010	1998	157	529	3.55593	12.7818	1.84579	Up	1.467e-53	4.3816e-52	-	-	-	PF03000; NPH3	Q9C9V6	Y1790_ARATH BTB/POZ domain-containing protein At1g67900 OS=Arabidopsis thaliana GN=At1g67900 PE=1 SV=1	F6GVL5	F6GVL5_VITVI Putative uncharacterized protein OS=Vitis vinifera GN=VIT_01s0137g00820 PE=2 SV=1
MA_247686g0010	318	38	128	5.40761	19.4319	1.84536	Up	4.09538e-14	3.27317e-13	-	-	-	PF01436; NHL	-	-	B8LQD4	B8LQD4_PICSI Putative uncharacterized protein OS=Picea sitchensis PE=2 SV=1
MA_14604g0010	1209	57	192	2.13352	7.66667	1.84536	Up	1.91327e-20	2.14222e-19	-	GO:0008810//cellulase activity	GO:0005975//carbohydrate metabolic process;GO:0009624//response to nematode	PF00759; Glyco_hydro_9	-	-	-	-
MA_10433771g0010	1530	19	64	0.561968	2.01939	1.84536	Up	1.00328e-07	4.86291e-07	GO:0005886//plasma membrane	GO:0004674//protein serine/threonine kinase activity;GO:0005524//ATP binding	GO:0006468//protein phosphorylation;GO:0035556//intracellular signal transduction;GO:0009693//ethylene biosynthetic process;GO:0009738//abscisic acid mediated signaling pathway;GO:0009723//response to ethylene stimulus	PF00069; Pkinase	-	-	-	-
MA_54742g0010	1143	170	572	6.73057	24.1591	1.84377	Up	1.08866e-57	3.49439e-56	GO:0005622//intracellular	GO:0005488//binding	-	-	Q39265	ZFP6_ARATH Zinc finger protein 6 OS=Arabidopsis thaliana GN=ZFP6 PE=2 SV=1	M1B5S5	M1B5S5_SOLTU Uncharacterized protein OS=Solanum tuberosum GN=PGSC0003DMG400014553 PE=4 SV=1
MA_134938g0010	940	278	934	13.3834	47.9679	1.84163	Up	6.2773e-93	3.49282e-91	-	GO:0004553//hydrolase activity, hydrolyzing O-glycosyl compounds	GO:0005975//carbohydrate metabolic process	-	-	-	-	-
MA_10436652g0010	1980	56	188	1.27989	4.58379	1.84052	Up	5.53306e-20	6.0229e-19	GO:0044424//intracellular part	-	GO:0031047//gene silencing by RNA;GO:0007017//microtubule-based process;GO:0048438//floral whorl development;GO:0048449//floral organ formation;GO:0006342//chromatin silencing;GO:0034968//histone lysine methylation	PF00225; Kinesin	Q9BVG8	KIFC3_HUMAN Kinesin-like protein KIFC3 OS=Homo sapiens GN=KIFC3 PE=1 SV=4	Q0ILW7	Q0ILW7_ORYSJ Os12g0616000 protein (Fragment) OS=Oryza sativa subsp. japonica GN=Os12g0616000 PE=2 SV=1
MA_71280g0010	2667	132	442	2.23975	8.00075	1.8368	Up	9.68418e-45	2.36685e-43	GO:0016023//cytoplasmic membrane-bounded vesicle;GO:0005576//extracellular region;GO:0043680//filiform apparatus;GO:0009506//plasmodesma;GO:0005886//plasma membrane	GO:0004713//protein tyrosine kinase activity;GO:0004674//protein serine/threonine kinase activity;GO:0005524//ATP binding	GO:0006833//water transport;GO:0010483//pollen tube reception;GO:0009651//response to salt stress;GO:0000902//cell morphogenesis;GO:0009791//post-embryonic development;GO:0050832//defense response to fungus;GO:0048767//root hair elongation;GO:0006972//hyperosmotic response;GO:0046777//protein autophosphorylation;GO:0007030//Golgi organization;GO:0006096//glycolysis;GO:0030244//cellulose biosynthe…	PF07714; Pkinase_Tyr|PF12819; Malectin_like	Q9SCZ4	FERON_ARATH Receptor-like protein kinase FERONIA OS=Arabidopsis thaliana GN=FER PE=1 SV=1	M5W8D7	M5W8D7_PRUPE Uncharacterized protein OS=Prunus persica GN=PRUPE_ppa001164mg PE=4 SV=1
MA_104110g0010	660	85	284	5.82806	20.7733	1.83364	Up	2.91226e-29	4.55064e-28	-	-	-	-	-	-	D5AB40	D5AB40_PICSI Putative uncharacterized protein OS=Picea sitchensis PE=2 SV=1
MA_34795g0020	756	9	30	0.538728	1.91572	1.83025	Up	0.000319826	0.000968579	-	-	-	-	-	-	-	-
MA_8453212g0010	633	21	70	1.50129	5.33858	1.83025	Up	2.98756e-08	1.52246e-07	GO:0043231//intracellular membrane-bounded organelle;GO:0044444//cytoplasmic part	GO:0017111//nucleoside-triphosphatase activity	GO:0044763;GO:0051707//response to other organism;GO:0051179//localization;GO:0006952//defense response	-	Q949G3	PDR1_NICPL Pleiotropic drug resistance protein 1 OS=Nicotiana plumbaginifolia GN=PDR1 PE=1 SV=1	D8TE18	D8TE18_SELML Putative uncharacterized protein OS=Selaginella moellendorffii GN=SELMODRAFT_137645 PE=4 SV=1
MA_55232g0010	1782	9	30	0.228551	0.812728	1.83025	Up	0.000319826	0.000968445	GO:0005829//cytosol;GO:0009506//plasmodesma;GO:0009941//chloroplast envelope;GO:0005886//plasma membrane;GO:0048046//apoplast	GO:0008705//methionine synthase activity;GO:0080019//fatty-acyl-CoA reductase (alcohol-forming) activity	GO:0009651//response to salt stress;GO:0010584//pollen exine formation;GO:0008652//cellular amino acid biosynthetic process;GO:0046686//response to cadmium ion	PF03015; Sterile|PF07993; NAD_binding_4	-	-	-	-
MA_10430204g0020	1104	15	50	0.614853	2.18642	1.83025	Up	2.97612e-06	1.2078e-05	-	-	-	PF00560; LRR_1|PF13504; LRR_7|PF13516; LRR_6	-	-	-	-
MA_10428282g0010	1140	24	80	0.952699	3.38779	1.83025	Up	3.04046e-09	1.71044e-08	-	-	-	PF03140; DUF247	-	-	M0T684	M0T684_MUSAM Uncharacterized protein OS=Musa acuminata subsp. malaccensis PE=4 SV=1
MA_29255g0010	1245	27	90	0.981394	3.48983	1.83025	Up	3.11672e-10	1.90753e-09	GO:0005576//extracellular region;GO:0005739//mitochondrion	GO:0016491//oxidoreductase activity	GO:0007165//signal transduction;GO:0008152//metabolic process	PF08263; LRRNT_2|PF13855; LRR_8	-	-	I1JFE5	I1JFE5_SOYBN Uncharacterized protein OS=Glycine max PE=4 SV=2
MA_19015g0020	543	9	30	0.750053	2.66718	1.83025	Up	0.000319826	0.000968713	-	-	-	-	-	-	-	-
MA_10047456g0010	912	30	100	1.48859	5.29343	1.83025	Up	3.21328e-11	2.12631e-10	-	-	-	PF06974; DUF1298	-	-	-	-
MA_13367g0010	1911	133	443	3.14949	11.1912	1.82917	Up	1.36395e-44	3.31875e-43	-	-	-	-	-	-	B9RW73	B9RW73_RICCO Putative uncharacterized protein OS=Ricinus communis GN=RCOM_1176400 PE=4 SV=1
MA_894609g0010	1269	206	685	7.34607	26.0592	1.82675	Up	6.82656e-68	2.61184e-66	-	GO:0016787//hydrolase activity	-	PF00150; Cellulase	-	-	M0TY52	M0TY52_MUSAM Uncharacterized protein OS=Musa acuminata subsp. malaccensis PE=4 SV=1
MA_429323g0010	1059	65	216	2.77758	9.84667	1.82581	Up	1.67212e-22	2.03203e-21	-	GO:0016787//hydrolase activity	-	PF00657; Lipase_GDSL	Q9LZC5	GDL73_ARATH GDSL esterase/lipase At5g03820 OS=Arabidopsis thaliana GN=At5g03820 PE=3 SV=1	-	-
MA_726207g0010	1017	791	2626	35.1969	124.654	1.82441	Up	1.70412e-254	2.80899e-252	GO:0016023//cytoplasmic membrane-bounded vesicle;GO:0005886//plasma membrane;GO:0005794//Golgi apparatus;GO:0048046//apoplast	GO:0004568//chitinase activity;GO:0030247//polysaccharide binding	GO:0048767//root hair elongation;GO:0006833//water transport;GO:0043481//anthocyanin accumulation in tissues in response to UV light;GO:0009825//multidimensional cell growth;GO:0010413//glucuronoxylan metabolic process;GO:0019761//glucosinolate biosynthetic process;GO:0019344//cysteine biosynthetic process;GO:0009926//auxin polar transport;GO:0009805//coumarin biosynthetic process;GO:0010075//reg…	PF00182; Glyco_hydro_19	Q9MA41	CTL1_ARATH Chitinase-like protein 1 OS=Arabidopsis thaliana GN=CTL1 PE=1 SV=1	A9NT20	A9NT20_PICSI Putative uncharacterized protein OS=Picea sitchensis PE=2 SV=1
MA_130482g0010	1464	1181	3920	36.5055	129.264	1.82413	Up	0	0	GO:0009505//plant-type cell wall;GO:0005886//plasma membrane;GO:0005783//endoplasmic reticulum	GO:0016710//trans-cinnamate 4-monooxygenase activity;GO:0009055//electron carrier activity;GO:0005506//iron ion binding;GO:0020037//heme binding	GO:0009555//pollen development;GO:0009611//response to wounding;GO:0009808//lignin metabolic process;GO:0040007//growth;GO:0009416//response to light stimulus;GO:0055114//oxidation-reduction process;GO:0080167//response to karrikin	PF00067; p450	-	-	-	-
MA_8925g0020	2280	94	312	1.8657	6.6062	1.8241	Up	8.97534e-32	1.54206e-30	GO:0043231//intracellular membrane-bounded organelle	-	GO:0009987//cellular process	-	-	-	-	-
MA_14593g0010	2319	61	202	1.19036	4.20516	1.82076	Up	4.55104e-21	5.21277e-20	GO:0005634//nucleus	-	-	PF13207; AAA_17	Q8T1P1	Y3453_DICDI Uncharacterized protein DDB_G0273453/DDB_G0273565 OS=Dictyostelium discoideum GN=DDB_G0273453 PE=4 SV=2	M0U5T1	M0U5T1_MUSAM Uncharacterized protein OS=Musa acuminata subsp. malaccensis PE=4 SV=1
MA_25045g0010	1344	68	225	2.2896	8.08193	1.81961	Up	2.82552e-23	3.55795e-22	GO:0005886//plasma membrane;GO:0016021//integral to membrane	GO:0015171//amino acid transmembrane transporter activity	GO:0043090//amino acid import;GO:0080167//response to karrikin	PF01490; Aa_trans	-	-	D8RNJ5	D8RNJ5_SELML Putative uncharacterized protein OS=Selaginella moellendorffii GN=SELMODRAFT_270979 PE=4 SV=1
MA_54068g0010	897	26	86	1.31169	4.62847	1.81911	Up	9.1086e-10	5.37229e-09	-	-	-	-	-	-	-	-
MA_403891g0010	945	13	43	0.622531	2.19669	1.81911	Up	1.64019e-05	6.02512e-05	-	-	-	PF02825; WWE	-	-	-	-
MA_135496g0010	951	36	119	1.71305	6.04085	1.81818	Up	5.52984e-13	4.14889e-12	GO:0005634//nucleus;GO:0005886//plasma membrane	GO:0004871//signal transducer activity;GO:0005515//protein binding	GO:0009825//multidimensional cell growth;GO:0046777//protein autophosphorylation;GO:0009785//blue light signaling pathway;GO:0048767//root hair elongation;GO:0009638//phototropism;GO:0000271//polysaccharide biosynthetic process;GO:0009932//cell tip growth;GO:0016567//protein ubiquitination;GO:0043481//anthocyanin accumulation in tissues in response to UV light;GO:0010155//regulation of proton tra…	-	-	-	D8SY28	D8SY28_SELML Putative uncharacterized protein NPH3A-2 OS=Selaginella moellendorffii GN=NPH3A-2 PE=4 SV=1
MA_222634g0010	1103	60	198	2.46164	8.66605	1.81575	Up	1.3121e-20	1.4759e-19	-	-	-	PF02987; LEA_4	P20075	LEAD8_DAUCA Embryonic protein DC-8 OS=Daucus carota PE=3 SV=1	R0FT01	R0FT01_9BRAS Uncharacterized protein OS=Capsella rubella GN=CARUB_v10018901mg PE=4 SV=1
MA_14679g0010	903	10	33	0.501143	1.76424	1.81575	Up	0.000170768	0.000538204	-	GO:0016740//transferase activity	-	PF00722; Glyco_hydro_16|PF06955; XET_C	-	-	-	-
MA_93490g0010	867	10	33	0.521951	1.8375	1.81575	Up	0.000170768	0.000538281	GO:0009536//plastid	GO:0080030//methyl indole-3-acetate esterase activity;GO:0004091//carboxylesterase activity;GO:0050253//retinyl-palmitate esterase activity;GO:0080031//methyl salicylate esterase activity;GO:0080032//methyl jasmonate esterase activity	GO:0009611//response to wounding;GO:0015824//proline transport;GO:0009805//coumarin biosynthetic process	PF12697; Abhydrolase_6	-	-	B9R708	B9R708_RICCO Sigma factor sigb regulation protein rsbq, putative OS=Ricinus communis GN=RCOM_1587550 PE=4 SV=1
MA_9725515g0010	840	20	66	1.07746	3.79312	1.81575	Up	8.78702e-08	4.28465e-07	GO:0005886//plasma membrane;GO:0016021//integral to membrane	GO:0005351//sugar:hydrogen symporter activity	GO:0055085//transmembrane transport;GO:0008643//carbohydrate transport	-	-	-	-	-
MA_920994g0010	909	90	297	4.48051	15.7734	1.81575	Up	3.84484e-30	6.2207e-29	GO:0005737//cytoplasm;GO:0005634//nucleus	GO:0004674//protein serine/threonine kinase activity;GO:0005524//ATP binding;GO:0030332//cyclin binding	GO:0006468//protein phosphorylation;GO:0048825//cotyledon development;GO:0009826//unidimensional cell growth;GO:0010376//stomatal complex formation	PF00069; Pkinase	Q8L4P8	CKB11_ORYSJ Cyclin-dependent kinase B1-1 OS=Oryza sativa subsp. japonica GN=CDKB1-1 PE=2 SV=1	A9NNM1	A9NNM1_PICSI Putative uncharacterized protein OS=Picea sitchensis PE=2 SV=1
MA_10435850g0010	1527	94	310	2.78572	9.80064	1.81482	Up	2.27142e-31	3.84528e-30	-	GO:0016491//oxidoreductase activity;GO:0005488//binding	-	PF00067; p450	-	-	B8LN25	B8LN25_PICSI Putative uncharacterized protein OS=Picea sitchensis PE=2 SV=1
MA_10427676g0020	1668	27	89	0.732516	2.57588	1.81413	Up	4.98748e-10	3.00717e-09	GO:0044464//cell part	GO:0016491//oxidoreductase activity	-	PF01565; FAD_binding_4|PF04030; ALO	-	-	D8SQD4	D8SQD4_SELML Putative uncharacterized protein OS=Selaginella moellendorffii GN=SELMODRAFT_181802 PE=4 SV=1
MA_131067g0010	510	51	168	4.52532	15.9027	1.81318	Up	1.11454e-17	1.09227e-16	-	-	-	PF00403; HMA	-	-	-	-
MA_180169g0010	4056	156	513	1.74051	6.10592	1.8107	Up	1.11145e-50	3.07654e-49	GO:0043234//protein complex;GO:0044430//cytoskeletal part;GO:0015630//microtubule cytoskeleton	GO:0000166//nucleotide binding;GO:0003777//microtubule motor activity	-	PF00225; Kinesin|PF11721; Malectin	-	-	B9I0F7	B9I0F7_POPTR Predicted protein OS=Populus trichocarpa GN=POPTRDRAFT_569144 PE=3 SV=1
MA_38486g0010	1911	52	171	1.23138	4.31983	1.8107	Up	6.14688e-18	6.09489e-17	GO:0005886//plasma membrane	GO:0004871//signal transducer activity	GO:0009416//response to light stimulus	PF00651; BTB|PF03000; NPH3	-	-	-	-
MA_135948g0010	465	28	92	2.72492	9.55139	1.8095	Up	2.73162e-10	1.68028e-09	GO:0005576//extracellular region;GO:0016023//cytoplasmic membrane-bounded vesicle	GO:0004091//carboxylesterase activity	-	-	-	-	A9NXM8	A9NXM8_PICSI Putative uncharacterized protein OS=Picea sitchensis PE=2 SV=1
MA_10285746g0010	759	21	69	1.25206	4.38873	1.8095	Up	4.78908e-08	2.39596e-07	-	-	-	PF05056; DUF674	-	-	A9NU73	A9NU73_PICSI Putative uncharacterized protein OS=Picea sitchensis PE=2 SV=1
MA_9992421g0010	1530	1674	5492	49.5123	173.289	1.80732	Up	0	0	-	GO:0016491//oxidoreductase activity;GO:0005488//binding	-	PF00067; p450	Q50EK4	C75A1_PINTA Cytochrome P450 750A1 OS=Pinus taeda GN=CYP750A1 PE=2 SV=1	-	-
MA_6422g0010	1647	18	59	0.49457	1.72938	1.80601	Up	4.75594e-07	2.137e-06	-	-	-	PF00201; UDPGT	-	-	B8LKQ5	B8LKQ5_PICSI Putative uncharacterized protein OS=Picea sitchensis PE=2 SV=1
MA_28323g0010	1356	76	249	2.53631	8.86485	1.80536	Up	2.46414e-25	3.34705e-24	GO:0005634//nucleus	GO:0019901//protein kinase binding	GO:0000079//regulation of cyclin-dependent protein serine/threonine kinase activity;GO:0051301//cell division	PF00134; Cyclin_N|PF02984; Cyclin_C	Q7F830	CCA11_ORYSJ Cyclin-A1-1 OS=Oryza sativa subsp. japonica GN=CYCA1-1 PE=2 SV=1	A9SJ33	A9SJ33_PHYPA Predicted protein OS=Physcomitrella patens subsp. patens GN=PHYPADRAFT_80110 PE=3 SV=1
MA_10427590g0020	582	29	95	2.25488	7.88011	1.80516	Up	1.49647e-10	9.40842e-10	GO:0009570//chloroplast stroma	GO:0004747//ribokinase activity	GO:0006014//D-ribose metabolic process;GO:0016310//phosphorylation	PF00294; PfkB	-	-	-	-
MA_616616g0010	300	11	36	1.65928	5.79313	1.80378	Up	9.14178e-05	0.000301195	-	GO:0032440//2-alkenal reductase [NAD(P)] activity;GO:0005509//calcium ion binding	GO:0055114//oxidation-reduction process	PF00036; efhand|PF13499; EF_hand_5	-	-	C6F9H5	C6F9H5_PSEMZ Polcalcin (Fragment) OS=Pseudotsuga menziesii PE=4 SV=1
MA_503588g0010	1062	33	108	1.40617	4.90943	1.80378	Up	8.48682e-12	5.85636e-11	-	GO:0016491//oxidoreductase activity	-	PF00067; p450	-	-	-	-
MA_214498g0010	180	48	157	12.0675	42.1074	1.80295	Up	1.68502e-16	1.56132e-15	GO:0016023//cytoplasmic membrane-bounded vesicle;GO:0005886//plasma membrane;GO:0016021//integral to membrane	-	GO:0042538//hyperosmotic salinity response;GO:0009414//response to water deprivation;GO:0009409//response to cold;GO:0032940//secretion by cell;GO:0009737//response to abscisic acid stimulus	PF01679; Pmp3	-	-	-	-
MA_10293g0010	1455	218	713	6.7802	23.6569	1.80286	Up	2.35406e-69	9.26536e-68	GO:0005576//extracellular region	GO:0016787//hydrolase activity	-	PF00026; Asp	-	-	M5XS93	M5XS93_PRUPE Uncharacterized protein OS=Prunus persica GN=PRUPE_ppa017015mg PE=4 SV=1
MA_8906816g0010	468	26	85	2.51407	8.76809	1.80224	Up	1.45549e-09	8.42362e-09	-	-	-	-	-	-	-	-
MA_211108g0010	2751	45	147	0.740238	2.57964	1.80111	Up	1.60403e-15	1.40323e-14	-	-	-	-	-	-	M0T1Z2	M0T1Z2_MUSAM Uncharacterized protein OS=Musa acuminata subsp. malaccensis PE=4 SV=1
MA_552873g0010	687	182	594	11.9885	41.7409	1.79981	Up	6.11586e-58	1.97174e-56	-	-	-	-	-	-	-	-
MA_10426467g0010	879	94	306	4.83936	16.806	1.79609	Up	1.44193e-30	2.36612e-29	-	GO:0016760//cellulose synthase (UDP-forming) activity;GO:0051753//mannan synthase activity	-	PF13632; Glyco_trans_2_3	-	-	-	-
MA_205961g0010	1146	593	1928	23.4164	81.2183	1.79429	Up	3.67776e-183	4.31163e-181	-	-	-	PF03767; Acid_phosphat_B	-	-	-	-
MA_97119g0010	303	16	52	2.38961	8.285	1.79373	Up	2.58934e-06	1.05769e-05	-	-	-	PF07732; Cu-oxidase_3	Q56YT0	LAC3_ARATH Laccase-3 OS=Arabidopsis thaliana GN=LAC3 PE=2 SV=2	B8LPF9	B8LPF9_PICSI Putative uncharacterized protein OS=Picea sitchensis PE=2 SV=1
MA_9561610g0010	318	16	52	2.27689	7.8942	1.79373	Up	2.58934e-06	1.05729e-05	GO:0005634//nucleus;GO:0009536//plastid	-	-	-	-	-	D5ABR0	D5ABR0_PICSI Putative uncharacterized protein OS=Picea sitchensis PE=4 SV=1
MA_128094g0010	1491	20	65	0.607018	2.10459	1.79373	Up	1.40608e-07	6.70849e-07	GO:0005576//extracellular region	GO:0008810//cellulase activity	GO:0009944//polarity specification of adaxial/abaxial axis;GO:0048440//carpel development;GO:0010014//meristem initiation;GO:0010051//xylem and phloem pattern formation;GO:0010089//xylem development;GO:0010093//specification of floral organ identity;GO:0009855//determination of bilateral symmetry;GO:0044036//cell wall macromolecule metabolic process;GO:0009624//response to nematode	PF00759; Glyco_hydro_9	-	-	-	-
MA_10434726g0010	393	16	52	1.84237	6.38767	1.79373	Up	2.58934e-06	1.05749e-05	GO:0005886//plasma membrane;GO:0016021//integral to membrane;GO:0005739//mitochondrion	GO:0046872//metal ion binding;GO:0004722//protein serine/threonine phosphatase activity	GO:0042742//defense response to bacterium;GO:0006470//protein dephosphorylation	PF00481; PP2C	-	-	-	-
MA_9935197g0010	207	12	39	2.62337	9.09549	1.79373	Up	4.90502e-05	0.000168494	-	GO:0008270//zinc ion binding	-	-	-	-	A9REQ2	A9REQ2_PHYPA Predicted protein OS=Physcomitrella patens subsp. patens GN=PHYPADRAFT_174203 PE=4 SV=1
MA_96649g0010	168	40	130	10.7746	37.3565	1.79373	Up	8.04466e-14	6.29868e-13	-	-	-	-	-	-	A9NTZ3	A9NTZ3_PICSI Putative uncharacterized protein OS=Picea sitchensis PE=4 SV=1
MA_18498g0010	1083	146	474	6.10061	21.1291	1.79221	Up	2.56486e-46	6.44094e-45	-	GO:0016491//oxidoreductase activity;GO:0000166//nucleotide binding	GO:0055114//oxidation-reduction process	PF00106; adh_short	-	-	-	-
MA_183122g0010	1086	61	198	2.54185	8.80171	1.79191	Up	2.9053e-20	3.20548e-19	-	-	GO:0043067//regulation of programmed cell death	PF00656; Peptidase_C14	-	-	-	-
MA_20409g0010	3627	826	2680	10.3058	35.6713	1.79131	Up	3.12868e-253	5.11866e-251	-	-	-	PF04576; Zein-binding	-	-	B9SP67	B9SP67_RICCO Putative uncharacterized protein OS=Ricinus communis GN=RCOM_0629030 PE=4 SV=1
MA_35964g0010	504	45	146	4.04046	13.9847	1.79126	Up	2.5488e-15	2.2051e-14	-	-	-	-	-	-	Q9ZVF7	Q9ZVF7_ARATH O-fucosyltransferase family protein OS=Arabidopsis thaliana GN=AT2G01480 PE=2 SV=1
MA_137299g0010	1410	45	146	1.44425	4.9988	1.79126	Up	2.5488e-15	2.20423e-14	-	-	-	PF02469; Fasciclin	-	-	-	-
MA_948595g0010	408	103	334	11.4242	39.5201	1.79049	Up	4.41478e-33	7.99217e-32	-	-	-	-	-	-	A9P1B4	A9P1B4_PICSI Putative uncharacterized protein OS=Picea sitchensis PE=2 SV=1
MA_10433948g0010	552	25	81	2.04951	7.08399	1.78928	Up	4.24648e-09	2.36163e-08	GO:0005886//plasma membrane	GO:0004721//phosphoprotein phosphatase activity	GO:0006470//protein dephosphorylation	-	Q8H4S6	P2C64_ORYSJ Probable protein phosphatase 2C 64 OS=Oryza sativa subsp. japonica GN=Os07g0566200 PE=2 SV=2	A5C3B0	A5C3B0_VITVI Putative uncharacterized protein OS=Vitis vinifera GN=VIT_12s0059g01820 PE=4 SV=1
MA_12996g0010	2307	21	68	0.411928	1.42296	1.78843	Up	7.6532e-08	3.75938e-07	GO:0005773//vacuole	GO:0008238//exopeptidase activity	-	PF02225; PA|PF04253; TFR_dimer|PF04389; Peptidase_M28	-	-	A9T8K5	A9T8K5_PHYPA Predicted protein OS=Physcomitrella patens subsp. patens GN=PHYPADRAFT_141903 PE=4 SV=1
MA_10428004g0010	334	17	55	2.30331	7.94965	1.78719	Up	1.40269e-06	5.94226e-06	GO:0044464//cell part	-	-	-	-	-	-	-
MA_10427673g0020	579	47	152	3.6734	12.6735	1.78663	Up	7.71936e-16	6.87374e-15	-	GO:0046872//metal ion binding;GO:0016491//oxidoreductase activity	-	PF00067; p450	-	-	-	-
MA_10143614g0010	789	43	139	2.46627	8.50491	1.78596	Up	1.33699e-14	1.10316e-13	-	-	-	PF13839; PC-Esterase	-	-	-	-
MA_14004g0010	1266	26	84	0.92937	3.20315	1.78517	Up	2.31982e-09	1.31721e-08	-	-	-	PF00026; Asp	-	-	-	-
MA_5451g0010	837	26	84	1.40571	4.84491	1.78517	Up	2.31982e-09	1.31687e-08	GO:0005886//plasma membrane	GO:0045735//nutrient reservoir activity;GO:0004620//phospholipase activity;GO:0047617//acyl-CoA hydrolase activity	GO:0006644//phospholipid metabolic process;GO:0019374//galactolipid metabolic process;GO:0051707//response to other organism	PF01734; Patatin	Q2MY40	PAT11_SOLTU Patatin-11 OS=Solanum tuberosum PE=2 SV=1	F6HNH2	F6HNH2_VITVI Putative uncharacterized protein OS=Vitis vinifera GN=VIT_13s0019g04200 PE=4 SV=1
MA_216572g0010	1296	3811	12310	133.071	458.548	1.78488	Up	0	0	GO:0005576//extracellular region	GO:0008810//cellulase activity	GO:0009624//response to nematode;GO:0048440//carpel development;GO:0005975//carbohydrate metabolic process;GO:0010014//meristem initiation;GO:0010051//xylem and phloem pattern formation;GO:0009944//polarity specification of adaxial/abaxial axis;GO:0010093//specification of floral organ identity;GO:0009855//determination of bilateral symmetry	PF00759; Glyco_hydro_9	-	-	-	-
MA_333359g0010	1449	909	2936	28.3886	97.8181	1.78479	Up	7.89148e-276	1.53102e-273	GO:0009505//plant-type cell wall;GO:0016020//membrane	-	GO:0071555//cell wall organization;GO:0080167//response to karrikin	PF00026; Asp	-	-	B8LKD5	B8LKD5_PICSI Putative uncharacterized protein OS=Picea sitchensis PE=2 SV=1
MA_142027g0010	1734	87	281	2.27049	7.82328	1.78477	Up	5.74314e-28	8.62967e-27	-	-	-	PF03398; Ist1	-	-	A9RUY0	A9RUY0_PHYPA Uncharacterized protein (Fragment) OS=Physcomitrella patens subsp. patens GN=PHYPADRAFT_119725 PE=4 SV=1
MA_9263807g0010	308	144	465	21.1573	72.8843	1.78445	Up	3.30838e-45	8.13112e-44	-	GO:0008233//peptidase activity	GO:0008152//metabolic process	-	Q9LLL8	XSP1_ARATH Xylem serine proteinase 1 OS=Arabidopsis thaliana GN=XSP1 PE=2 SV=1	H9W7K5	H9W7K5_PINTA Uncharacterized protein (Fragment) OS=Pinus taeda GN=CL4686Contig1_05 PE=4 SV=1
MA_10141852g0010	1617	48	155	1.34332	4.62757	1.78445	Up	4.24874e-16	3.83629e-15	-	-	-	PF00931; NB-ARC	-	-	-	-
MA_8889417g0010	734	22	71	1.35636	4.66975	1.7836	Up	4.1682e-08	2.0949e-07	-	-	-	-	-	-	-	-
MA_130162g0010	2136	150	484	3.17789	10.939	1.78333	Up	6.0361e-47	1.54051e-45	GO:0009506//plasmodesma;GO:0005886//plasma membrane	GO:0004672//protein kinase activity	GO:0009944//polarity specification of adaxial/abaxial axis;GO:0010075//regulation of meristem growth;GO:0010014//meristem initiation;GO:0016310//phosphorylation;GO:0009855//determination of bilateral symmetry	PF00560; LRR_1|PF07714; Pkinase_Tyr|PF08263; LRRNT_2|PF13855; LRR_8	-	-	-	-
MA_9000359g0010	565	27	87	2.16254	7.43366	1.78134	Up	1.2678e-09	7.3822e-09	GO:0005886//plasma membrane	GO:0015238//drug transmembrane transporter activity;GO:0015297//antiporter activity	GO:0009835//fruit ripening;GO:0006855//drug transmembrane transport	PF01554; MatE	-	-	-	-
MA_9616058g0010	889	277	892	14.1003	48.439	1.78045	Up	7.38014e-85	3.59544e-83	GO:0009505//plant-type cell wall;GO:0016023//cytoplasmic membrane-bounded vesicle;GO:0048046//apoplast	GO:0004252//serine-type endopeptidase activity	GO:0048359//mucilage metabolic process involved seed coat development;GO:0006508//proteolysis;GO:0080001//mucilage extrusion from seed coat	-	-	-	-	-
MA_8291g0010	2031	55	177	1.22547	4.20722	1.77953	Up	4.11818e-18	4.10937e-17	GO:0005819//spindle;GO:0005874//microtubule	-	GO:0007067//mitosis	PF06886; TPX2	-	-	G7KMP3	G7KMP3_MEDTR Putative uncharacterized protein OS=Medicago truncatula GN=MTR_6g015010 PE=4 SV=1
MA_104866g0010	348	65	209	8.45246	28.9934	1.77828	Up	4.26052e-21	4.88767e-20	GO:0005576//extracellular region	GO:0008289//lipid binding	GO:0006869//lipid transport	PF14368; LTP_2	-	-	-	-
MA_18532g0010	732	14	45	0.865498	2.96779	1.77779	Up	1.42023e-05	5.26119e-05	-	-	-	-	-	-	A9TLG7	A9TLG7_PHYPA Predicted protein OS=Physcomitrella patens subsp. patens GN=PHYPADRAFT_170744 PE=4 SV=1
MA_79976g0010	1845	89	286	2.18295	7.48344	1.77743	Up	2.77334e-28	4.20179e-27	-	GO:0005085//guanyl-nucleotide exchange factor activity;GO:0042802//identical protein binding	GO:0009860//pollen tube growth;GO:0006944//cellular membrane fusion;GO:0009827//plant-type cell wall modification	PF03759; PRONE	Q9LV40	ROGF8_ARATH Rho guanine nucleotide exchange factor 8 OS=Arabidopsis thaliana GN=ROPGEF8 PE=1 SV=1	A9RQH4	A9RQH4_PHYPA Predicted protein (Fragment) OS=Physcomitrella patens subsp. patens GN=PHYPADRAFT_22294 PE=4 SV=1
MA_918490g0010	309	24	77	3.51481	12.03	1.77511	Up	1.23853e-08	6.55695e-08	-	-	-	-	-	-	-	-
MA_10436001g0020	1362	567	1818	18.8389	64.439	1.77422	Up	3.62642e-170	3.84068e-168	GO:0016020//membrane	GO:0003849//3-deoxy-7-phosphoheptulonate synthase activity	GO:0033587//shikimate biosynthetic process;GO:0009423//chorismate biosynthetic process;GO:0009073//aromatic amino acid family biosynthetic process	PF01474; DAHP_synth_2	P21357	AROF_SOLTU Phospho-2-dehydro-3-deoxyheptonate aldolase 1, chloroplastic OS=Solanum tuberosum GN=SHKA PE=1 SV=2	A9NUF5	A9NUF5_PICSI Putative uncharacterized protein OS=Picea sitchensis PE=2 SV=1
MA_7007g0010	858	219	702	11.5506	39.4986	1.77383	Up	7.94136e-67	2.98625e-65	-	GO:0005515//protein binding	-	PF05093; CIAPIN1	B8LK84	DRE21_PICSI Anamorsin homolog 1 OS=Picea sitchensis PE=2 SV=1	D8QQJ4	D8QQJ4_SELML Anamorsin homolog OS=Selaginella moellendorffii GN=SELMODRAFT_437388 PE=3 SV=1
MA_76403g0010	684	44	141	2.91102	9.95164	1.77341	Up	1.16522e-14	9.64331e-14	-	-	-	-	-	-	-	-
MA_478577g0010	603	50	160	3.75234	12.8096	1.77136	Up	2.03826e-16	1.8783e-15	-	-	-	-	-	-	-	-
MA_59794g0010	1020	1428	4569	63.3545	216.248	1.77117	Up	0	0	-	-	-	-	-	-	A9P215	A9P215_PICSI Putative uncharacterized protein OS=Picea sitchensis PE=2 SV=1
MA_130934g0010	1206	192	614	7.20449	24.5784	1.77042	Up	1.62092e-58	5.24894e-57	-	GO:0016740//transferase activity	-	PF01501; Glyco_transf_8	Q9M8J2	GATL4_ARATH Probable galacturonosyltransferase-like 4 OS=Arabidopsis thaliana GN=GATL4 PE=2 SV=1	B9HIY9	B9HIY9_POPTR Glycosyltransferase, CAZy family GT8 OS=Populus trichocarpa GN=POPTRDRAFT_656772 PE=4 SV=1
MA_8861171g0010	333	113	361	15.3562	52.3353	1.76896	Up	4.66478e-35	8.96284e-34	-	GO:0009055//electron carrier activity;GO:0015035//protein disulfide oxidoreductase activity	GO:0045454//cell redox homeostasis;GO:0006662//glycerol ether metabolic process	PF00085; Thioredoxin	-	-	A9NL11	A9NL11_PICSI Thioredoxin OS=Picea sitchensis PE=2 SV=1
MA_3421g0010	1614	26	83	0.728986	2.4826	1.76789	Up	3.68776e-09	2.06189e-08	-	GO:0015198//oligopeptide transporter activity	GO:0009725//response to hormone stimulus;GO:0043200//response to amino acid stimulus;GO:0006857//oligopeptide transport;GO:0006950//response to stress;GO:0014070//response to organic cyclic compound;GO:0051707//response to other organism	PF00854; PTR2	-	-	-	-
MA_99940g0010	633	115	367	8.22135	27.9894	1.76743	Up	1.42626e-35	2.80429e-34	-	-	-	-	-	-	-	-
MA_5484215g0010	281	21	67	3.38191	11.5107	1.76706	Up	1.21916e-07	5.85617e-07	GO:0005886//plasma membrane;GO:0043231//intracellular membrane-bounded organelle;GO:0016021//integral to membrane	GO:0005215//transporter activity	GO:0006810//transport	-	-	-	-	-
MA_14475g0010	499	16	51	1.451	4.93402	1.76571	Up	4.13832e-06	1.64834e-05	GO:0009505//plant-type cell wall	GO:0005524//ATP binding;GO:0017111//nucleoside-triphosphatase activity;GO:0008270//zinc ion binding	-	PF00004; AAA	A7YWC4	ATAD3_BOVIN ATPase family AAA domain-containing protein 3 OS=Bos taurus GN=ATAD3 PE=2 SV=1	B9I0J0	B9I0J0_POPTR Predicted protein (Fragment) OS=Populus trichocarpa GN=POPTRDRAFT_232691 PE=4 SV=1
MA_487655g0010	504	16	51	1.43661	4.88508	1.76571	Up	4.13832e-06	1.64864e-05	GO:0009506//plasmodesma;GO:0005886//plasma membrane	GO:0000166//nucleotide binding;GO:0043621//protein self-association;GO:0046872//metal ion binding;GO:0005388//calcium-transporting ATPase activity;GO:0005516//calmodulin binding	GO:0048281//inflorescence morphogenesis;GO:0006816//calcium ion transport;GO:0044237//cellular metabolic process;GO:0009624//response to nematode;GO:0048367//shoot system development;GO:0006882//cellular zinc ion homeostasis;GO:0044281//small molecule metabolic process	PF00689; Cation_ATPase_C	-	-	-	-
MA_31668g0010	1410	262	835	8.40875	28.589	1.7655	Up	1.21473e-78	5.47954e-77	GO:0016020//membrane	GO:0016705//oxidoreductase activity, acting on paired donors, with incorporation or reduction of molecular oxygen;GO:0009055//electron carrier activity;GO:0004497//monooxygenase activity;GO:0020037//heme binding;GO:0005506//iron ion binding	GO:0016132//brassinosteroid biosynthetic process;GO:0022900//electron transport chain;GO:0001578//microtubule bundle formation;GO:0010268//brassinosteroid homeostasis;GO:0009647//skotomorphogenesis	PF00067; p450	Q69F95	C85A_PHAVU Cytochrome P450 85A OS=Phaseolus vulgaris GN=BA13 PE=3 SV=2	A9P221	A9P221_PICSI Putative uncharacterized protein OS=Picea sitchensis PE=2 SV=1
MA_170251g0010	2703	107	341	1.79138	6.09032	1.76545	Up	4.0633e-33	7.36196e-32	-	-	GO:0006259//DNA metabolic process;GO:0006342//chromatin silencing;GO:0016568//chromatin modification	-	-	-	M0TFT4	M0TFT4_MUSAM Uncharacterized protein OS=Musa acuminata subsp. malaccensis PE=4 SV=1
MA_136705g0010	372	11	35	1.33813	4.5421	1.76314	Up	0.000146968	0.000469744	-	-	-	-	-	-	-	-
MA_962778g0010	423	22	70	2.35359	7.98894	1.76314	Up	6.63262e-08	3.27862e-07	GO:0000786//nucleosome;GO:0005730//nucleolus	GO:0003677//DNA binding;GO:0046982//protein heterodimerization activity	GO:0006334//nucleosome assembly	PF00125; Histone	P25469	H2A1_SOLLC Histone H2A.1 OS=Solanum lycopersicum PE=2 SV=1	A9NXR7	A9NXR7_PICSI Histone H2A OS=Picea sitchensis PE=2 SV=1
MA_597173g0010	314	35	111	5.04415	17.0657	1.75842	Up	1.02124e-11	7.00961e-11	-	-	-	-	-	-	A9NLI9	A9NLI9_PICSI Putative uncharacterized protein OS=Picea sitchensis PE=2 SV=1
MA_10431371g0010	1176	53	168	2.03947	6.89658	1.75769	Up	5.36678e-17	5.07575e-16	GO:0005886//plasma membrane;GO:0005774//vacuolar membrane	GO:0015238//drug transmembrane transporter activity;GO:0015297//antiporter activity	GO:0009835//fruit ripening;GO:0006855//drug transmembrane transport	PF01554; MatE	-	-	M7YU94	M7YU94_TRIUA Protein TRANSPARENT TESTA 12 OS=Triticum urartu GN=TRIUR3_31945 PE=4 SV=1
MA_18076g0010	984	136	431	6.25451	21.1453	1.75737	Up	3.58492e-41	8.06074e-40	GO:0016020//membrane	GO:0016772//transferase activity, transferring phosphorus-containing groups;GO:0015171//amino acid transmembrane transporter activity	GO:0006865//amino acid transport	PF01490; Aa_trans	-	-	-	-
MA_948664g0010	1104	113	358	4.63189	15.6547	1.75692	Up	1.8255e-34	3.44115e-33	GO:0005576//extracellular region;GO:0016023//cytoplasmic membrane-bounded vesicle	GO:0004091//carboxylesterase activity	-	PF00657; Lipase_GDSL	Q9CA68	GDL31_ARATH GDSL esterase/lipase At1g74460 OS=Arabidopsis thaliana GN=At1g74460 PE=2 SV=1	A9P2L0	A9P2L0_PICSI Putative uncharacterized protein OS=Picea sitchensis PE=2 SV=1
MA_15527g0010	987	42	133	1.92567	6.50528	1.75625	Up	9.65706e-14	7.53154e-13	GO:0009506//plasmodesma;GO:0000796//condensin complex	-	GO:0007076//mitotic chromosome condensation;GO:0009408//response to heat	PF13646; HEAT_2	-	-	K4D5U2	K4D5U2_SOLLC Uncharacterized protein OS=Solanum lycopersicum GN=Solyc11g011370.1 PE=4 SV=1
MA_19523g0010	750	30	95	1.81013	6.11497	1.75625	Up	3.28686e-10	2.00886e-09	GO:0044424//intracellular part	-	-	PF00808; CBFD_NFYB_HMF	Q9ZVL3	NFYC3_ARATH Nuclear transcription factor Y subunit C-3 OS=Arabidopsis thaliana GN=NFYC3 PE=2 SV=1	-	-
MA_196602g0010	582	12	38	0.933055	3.15204	1.75625	Up	7.8652e-05	0.00026209	-	-	-	-	-	-	F6H0V6	F6H0V6_VITVI Putative uncharacterized protein OS=Vitis vinifera GN=VIT_18s0001g05130 PE=4 SV=1
MA_10432173g0020	492	12	38	1.10374	3.72864	1.75625	Up	7.8652e-05	0.00026205	-	-	-	-	-	-	-	-
MA_11327g0010	855	349	1104	18.4718	62.3354	1.75473	Up	1.60877e-102	9.99122e-101	GO:0016021//integral to membrane	GO:0005215//transporter activity	GO:0006810//transport	PF00230; MIP	-	-	A9NK85	A9NK85_PICSI Putative uncharacterized protein OS=Picea sitchensis PE=2 SV=1
MA_18060g0010	609	741	2344	55.0618	185.811	1.75472	Up	1.71149e-215	2.40519e-213	-	-	GO:0050896//response to stimulus	PF00314; Thaumatin	-	-	-	-
MA_10427746g0010	1287	583	1843	20.4993	69.1319	1.75378	Up	9.79232e-170	1.02716e-167	-	GO:0003824//catalytic activity	GO:0007165//signal transduction	PF00560; LRR_1|PF12799; LRR_4|PF13504; LRR_7	-	-	-	-
MA_19057g0010	1884	2432	7686	58.416	196.948	1.75338	Up	0	0	-	-	GO:0048869//cellular developmental process;GO:0009888//tissue development;GO:0016049//cell growth;GO:0071555//cell wall organization;GO:0060560//developmental growth involved in morphogenesis;GO:0010015//root morphogenesis;GO:0010817//regulation of hormone levels;GO:0071669//plant-type cell wall organization or biogenesis;GO:0005976//polysaccharide metabolic process	PF03181; BURP	-	-	-	-
MA_45158g0010	2637	76	240	1.30423	4.39372	1.75225	Up	1.52507e-23	1.94046e-22	-	-	GO:0044238//primary metabolic process;GO:0044260	-	-	-	B9GNE7	B9GNE7_POPTR Predicted protein OS=Populus trichocarpa GN=POPTRDRAFT_816877 PE=4 SV=1
MA_111174g0010	1920	19	60	0.447818	1.50863	1.75225	Up	6.56982e-07	2.90091e-06	GO:0005829//cytosol	GO:0004430//1-phosphatidylinositol 4-kinase activity	GO:0031348//negative regulation of defense response;GO:0006499//N-terminal protein myristoylation;GO:0009611//response to wounding;GO:0009867//jasmonic acid mediated signaling pathway;GO:0009862//systemic acquired resistance, salicylic acid mediated signaling pathway;GO:0009414//response to water deprivation;GO:0006944//cellular membrane fusion;GO:0010363//regulation of plant-type hypersensitive …	PF00240; ubiquitin|PF00454; PI3_PI4_kinase	-	-	M1AIL4	M1AIL4_SOLTU Uncharacterized protein OS=Solanum tuberosum GN=PGSC0003DMG400009125 PE=4 SV=1
MA_1926935g0010	265	70	221	11.9537	40.2604	1.75191	Up	8.54264e-22	1.01178e-20	GO:0005576//extracellular region;GO:0009505//plant-type cell wall	GO:0042802//identical protein binding;GO:0004252//serine-type endopeptidase activity	GO:0043086//negative regulation of catalytic activity;GO:0006508//proteolysis	-	-	-	-	-
MA_10426701g0030	1917	90	284	2.12456	7.15201	1.75118	Up	1.4942e-27	2.21035e-26	-	-	-	PF00005; ABC_tran|PF01061; ABC2_membrane	Q9SIT6	AB5G_ARATH ABC transporter G family member 5 OS=Arabidopsis thaliana GN=ABCG5 PE=2 SV=1	A5B0P5	A5B0P5_VITVI Putative uncharacterized protein OS=Vitis vinifera GN=VITISV_020682 PE=4 SV=1
MA_20195g0010	564	231	728	18.5346	62.3138	1.74933	Up	6.17372e-68	2.37034e-66	GO:0005886//plasma membrane	GO:0051015//actin filament binding;GO:0008270//zinc ion binding	GO:0051017//actin filament bundle assembly	PF00412; LIM	P29675	SF3_HELAN Pollen-specific protein SF3 OS=Helianthus annuus GN=SF3 PE=2 SV=1	A9NNM5	A9NNM5_PICSI Putative uncharacterized protein OS=Picea sitchensis PE=2 SV=1
MA_114968g0020	2166	80	252	1.6714	5.6166	1.74864	Up	1.41204e-24	1.8682e-23	GO:0005770//late endosome;GO:0012505//endomembrane system;GO:0009507//chloroplast;GO:0005783//endoplasmic reticulum	GO:0015385//sodium:hydrogen antiporter activity	GO:0006623//protein targeting to vacuole;GO:0035725//sodium ion transmembrane transport;GO:0030007//cellular potassium ion homeostasis;GO:0006885//regulation of pH;GO:0030104//water homeostasis	PF00999; Na_H_Exchanger	Q9FFR9	CHX18_ARATH Cation/H(+) antiporter 18 OS=Arabidopsis thaliana GN=CHX18 PE=2 SV=1	-	-
MA_101610g0010	363	20	63	2.49329	8.37849	1.74864	Up	3.56466e-07	1.62605e-06	-	-	-	PF02519; Auxin_inducible	-	-	-	-
MA_10429177g0010	2580	982	3089	17.2243	57.8003	1.74663	Up	1.63682e-281	3.32259e-279	GO:0016021//integral to membrane	GO:0016760//cellulose synthase (UDP-forming) activity	GO:0030244//cellulose biosynthetic process	PF03552; Cellulose_synt	Q5JN63	CESA4_ORYSJ Cellulose synthase A catalytic subunit 4 [UDP-forming] OS=Oryza sativa subsp. japonica GN=CESA4 PE=2 SV=1	Q5DI95	Q5DI95_PINTA Cellulose synthase catalytic subunit OS=Pinus taeda GN=CesA1 PE=2 SV=1
MA_567696g0010	939	186	585	8.96389	30.0761	1.74642	Up	8.23438e-55	2.52832e-53	-	-	-	PF01255; Prenyltransf	-	-	-	-
MA_364818g0010	174	14	44	3.64106	12.2077	1.74536	Up	2.2678e-05	8.16505e-05	-	-	-	-	-	-	B8LMJ8	B8LMJ8_PICSI Putative uncharacterized protein OS=Picea sitchensis PE=4 SV=1
MA_10437108g0020	1830	21	66	0.519299	1.7411	1.74536	Up	1.93582e-07	9.07204e-07	GO:0016020//membrane	-	GO:0006810//transport	PF00854; PTR2	-	-	-	-
MA_19105g0030	1485	49	154	1.4932	5.0064	1.74536	Up	1.45868e-15	1.27863e-14	GO:0009505//plant-type cell wall;GO:0016020//membrane	-	GO:0043170;GO:0044238//primary metabolic process	PF00026; Asp	-	-	-	-
MA_158099g0010	1347	21	66	0.705506	2.36542	1.74536	Up	1.93582e-07	9.0701e-07	GO:0005840//ribosome;GO:0005634//nucleus	GO:0043565//sequence-specific DNA binding;GO:0003700//sequence-specific DNA binding transcription factor activity;GO:0003682//chromatin binding	GO:1901430//positive regulation of syringal lignin biosynthetic process;GO:0010090//trichome morphogenesis;GO:0048658//tapetal layer development;GO:2000652//regulation of secondary cell wall biogenesis;GO:0045893//positive regulation of transcription, DNA-dependent	PF00249; Myb_DNA-binding	-	-	A5JYE6	A5JYE6_PICGL R2R3-MYB transcription factor MYB2 OS=Picea glauca PE=2 SV=1
MA_46679g0010	348	14	44	1.82053	6.10387	1.74536	Up	2.2678e-05	8.16639e-05	-	-	GO:0009739//response to gibberellin stimulus;GO:0009911//positive regulation of flower development	-	-	-	B9HSB8	B9HSB8_POPTR Predicted protein OS=Populus trichocarpa GN=POPTRDRAFT_657971 PE=2 SV=1
MA_18900g0010	1068	29	91	1.22879	4.11341	1.7431	Up	9.5114e-10	5.59181e-09	-	-	-	-	-	-	-	-
MA_11969g0010	2046	29	91	0.641419	2.14718	1.7431	Up	9.5114e-10	5.59031e-09	GO:0016020//membrane;GO:0005783//endoplasmic reticulum	GO:0016491//oxidoreductase activity;GO:0043167//ion binding	GO:0050896//response to stimulus;GO:0044710	PF00175; NAD_binding_1|PF00258; Flavodoxin_1|PF00667; FAD_binding_1	-	-	Q40916	Q40916_PSEMZ NADPH--cytochrome P450 reductase OS=Pseudotsuga menziesii GN=CPR1 PE=2 SV=3
MA_55163g0010	1365	148	464	4.90657	16.4103	1.74182	Up	1.1394e-43	2.70922e-42	-	-	-	PF00201; UDPGT	-	-	-	-
MA_5195g0010	825	745	2335	40.865	136.636	1.7414	Up	2.07876e-212	2.84829e-210	-	-	-	PF02469; Fasciclin	-	-	B8LQM0	B8LQM0_PICSI Putative uncharacterized protein OS=Picea sitchensis PE=2 SV=1
MA_84366g0010	1692	307	962	8.21083	27.4477	1.74109	Up	1.29338e-88	6.71914e-87	-	-	-	-	-	-	-	-
MA_482771g0010	876	30	94	1.54977	5.18031	1.74099	Up	5.19686e-10	3.12482e-09	-	-	-	-	-	-	B8LS03	B8LS03_PICSI Putative uncharacterized protein OS=Picea sitchensis PE=2 SV=1
MA_90341g0010	2949	315	987	4.83376	16.1575	1.74099	Up	7.3073e-91	3.93607e-89	-	-	-	-	-	-	B9GIN7	B9GIN7_POPTR Predicted protein OS=Populus trichocarpa GN=POPTRDRAFT_550042 PE=4 SV=1
MA_140410g0010	3229	885	2766	12.4029	41.3538	1.73734	Up	2.02068e-250	3.2101e-248	GO:0016021//integral to membrane;GO:0009507//chloroplast;GO:0005794//Golgi apparatus	GO:0008270//zinc ion binding;GO:0016760//cellulose synthase (UDP-forming) activity	GO:0009833//primary cell wall biogenesis;GO:0016049//cell growth;GO:0030244//cellulose biosynthetic process;GO:0009834//secondary cell wall biogenesis;GO:0010400//rhamnogalacturonan I side chain metabolic process;GO:0010214//seed coat development;GO:0043622//cortical microtubule organization	-	-	-	A9P873	A9P873_POPTR Putative uncharacterized protein OS=Populus trichocarpa PE=2 SV=1
MA_407755g0010	1544	16	50	0.468945	1.56334	1.73714	Up	6.58646e-06	2.55521e-05	GO:0005886//plasma membrane	GO:0015297//antiporter activity	GO:0009835//fruit ripening;GO:0055085//transmembrane transport	PF01554; MatE	-	-	-	-
MA_947233g0010	522	42	131	3.64106	12.1153	1.73439	Up	2.40128e-13	1.83298e-12	GO:0016021//integral to membrane;GO:0009506//plasmodesma;GO:0005886//plasma membrane	GO:0043621//protein self-association;GO:0046872//metal ion binding;GO:0005388//calcium-transporting ATPase activity;GO:0005516//calmodulin binding;GO:0005524//ATP binding	GO:0048281//inflorescence morphogenesis;GO:0044237//cellular metabolic process;GO:0009624//response to nematode;GO:0048367//shoot system development;GO:0006882//cellular zinc ion homeostasis;GO:0044281//small molecule metabolic process;GO:0070588//calcium ion transmembrane transport	PF00689; Cation_ATPase_C	-	-	D5A955	D5A955_PICSI Putative uncharacterized protein OS=Picea sitchensis PE=2 SV=1
MA_10426944g0020	1476	152	474	4.66022	15.5033	1.7341	Up	2.6211e-44	6.31455e-43	-	GO:0016758//transferase activity, transferring hexosyl groups	GO:0008152//metabolic process	PF00201; UDPGT	-	-	-	-
MA_16730g0010	621	17	53	1.23882	4.12018	1.73375	Up	3.55752e-06	1.42894e-05	GO:0005634//nucleus	-	GO:0006333//chromatin assembly or disassembly;GO:0009294//DNA mediated transformation	PF04729; ASF1_hist_chap	-	-	A5AT73	A5AT73_VITVI Putative uncharacterized protein OS=Vitis vinifera GN=VIT_01s0011g04480 PE=4 SV=1
MA_46842g0010	1995	52	162	1.17953	3.92016	1.7327	Up	3.8133e-16	3.46166e-15	-	-	-	PF04484; DUF566	-	-	-	-
MA_8332525g0010	1151	35	109	1.37607	4.57175	1.73219	Up	2.5449e-11	1.6958e-10	-	-	-	-	-	-	-	-
MA_9138363g0010	1483	114	355	3.47867	11.5563	1.73207	Up	1.51687e-33	2.79684e-32	-	GO:0016301//kinase activity;GO:0008168//methyltransferase activity	GO:0016310//phosphorylation;GO:0032259//methylation	-	-	-	F2EI12	F2EI12_HORVD Predicted protein (Fragment) OS=Hordeum vulgare var. distichum PE=2 SV=1
MA_181928g0010	2373	287	893	5.4731	18.1671	1.7309	Up	1.00002e-81	4.66454e-80	-	GO:0016301//kinase activity	GO:0009987//cellular process;GO:0008152//metabolic process	PF00069; Pkinase|PF00560; LRR_1|PF08263; LRRNT_2|PF13855; LRR_8	C0LGS3	Y4372_ARATH Probable LRR receptor-like serine/threonine-protein kinase At4g37250 OS=Arabidopsis thaliana GN=At4g37250 PE=2 SV=1	B9H6K2	B9H6K2_POPTR Predicted protein OS=Populus trichocarpa GN=POPTRDRAFT_760511 PE=4 SV=1
MA_4175g0020	3240	18	56	0.251407	0.834401	1.73072	Up	1.92398e-06	8.01432e-06	GO:0005737//cytoplasm	-	-	PF00560; LRR_1|PF00931; NB-ARC|PF13504; LRR_7|PF13855; LRR_8	-	-	-	-
MA_10431293g0020	1050	18	56	0.775769	2.57472	1.73072	Up	1.92398e-06	8.0128e-06	-	-	-	-	-	-	A9RNF8	A9RNF8_PHYPA Predicted protein OS=Physcomitrella patens subsp. patens GN=PHYPADRAFT_160117 PE=4 SV=1
MA_364061g0010	342	46	143	6.08669	20.1856	1.7296	Up	2.17934e-14	1.77086e-13	GO:0005737//cytoplasm;GO:0005634//nucleus	GO:0004693//cyclin-dependent protein kinase activity;GO:0005515//protein binding;GO:0016538//cyclin-dependent protein kinase regulator activity	GO:0000278//mitotic cell cycle;GO:0010440//stomatal lineage progression;GO:0045736//negative regulation of cyclin-dependent protein serine/threonine kinase activity;GO:0006661//phosphatidylinositol biosynthetic process;GO:0042023//DNA endoreduplication	PF01111; CKS	Q6PS57	CKS1_ORYSJ Cyclin-dependent kinases regulatory subunit 1 OS=Oryza sativa subsp. japonica GN=CKS1 PE=2 SV=1	A9NLW6	A9NLW6_PICSI Putative uncharacterized protein OS=Picea sitchensis PE=4 SV=1
MA_46738g0010	1038	37	115	1.61307	5.3485	1.72932	Up	7.63198e-12	5.28811e-11	GO:0005739//mitochondrion;GO:0016020//membrane	-	GO:0009987//cellular process	PF00892; EamA	-	-	-	-
MA_66608g0020	894	29	90	1.46794	4.86	1.72716	Up	1.50106e-09	8.67135e-09	-	-	-	PF01151; ELO	-	-	-	-
MA_68398g0010	1392	29	90	0.942775	3.1213	1.72716	Up	1.50106e-09	8.66907e-09	-	-	-	PF03140; DUF247	-	-	-	-
MA_89317g0010	1863	650	2016	15.7888	52.2407	1.72627	Up	1.91976e-181	2.22682e-179	GO:0005886//plasma membrane	GO:0005215//transporter activity	GO:0009624//response to nematode;GO:0043200//response to amino acid stimulus;GO:0006857//oligopeptide transport;GO:0006950//response to stress;GO:0014070//response to organic cyclic compound	PF00854; PTR2	Q8VZR7	PTR30_ARATH Probable peptide/nitrate transporter At2g40460 OS=Arabidopsis thaliana GN=At2g40460 PE=2 SV=2	D7T4G2	D7T4G2_VITVI Putative uncharacterized protein OS=Vitis vinifera GN=VIT_13s0067g02340 PE=4 SV=1
MA_10436436g0010	465	69	214	6.71499	22.2174	1.72623	Up	9.4631e-21	1.07104e-19	GO:0016020//membrane	GO:0016772//transferase activity, transferring phosphorus-containing groups	GO:0009987//cellular process;GO:0071704;GO:0065007//biological regulation	-	-	-	-	-
MA_136990g0010	819	20	62	1.10508	3.6546	1.72556	Up	5.64654e-07	2.51246e-06	GO:0005634//nucleus	GO:0003700//sequence-specific DNA binding transcription factor activity	GO:0009733//response to auxin stimulus;GO:0050794//regulation of cellular process;GO:0006351//transcription, DNA-dependent	PF02309; AUX_IAA	-	-	-	-
MA_9285293g0010	933	71	220	3.4437	11.3834	1.7249	Up	2.87168e-21	3.32396e-20	-	-	-	PF03468; XS|PF03470; zf-XS	A1Y2B7	SGS3_MAIZE Protein SUPPRESSOR OF GENE SILENCING 3 homolog OS=Zea mays GN=SGS3 PE=1 SV=1	M0TX43	M0TX43_MUSAM Uncharacterized protein OS=Musa acuminata subsp. malaccensis PE=4 SV=1
MA_15278g0010	276	430	1332	70.5032	232.984	1.72447	Up	2.28752e-120	1.68286e-118	-	-	-	-	-	-	-	-
MA_3894g0010	1356	289	895	9.64467	31.8636	1.72411	Up	1.837e-81	8.5143e-80	GO:0016020//membrane	GO:0015416//organic phosphonate transmembrane-transporting ATPase activity;GO:0005524//ATP binding	GO:0006200//ATP catabolic process	PF00005; ABC_tran	-	-	B8LN70	B8LN70_PICSI Putative uncharacterized protein OS=Picea sitchensis PE=2 SV=1
MA_34040g0010	1008	31	96	1.39172	4.59772	1.72405	Up	4.47818e-10	2.71127e-09	-	-	-	-	-	-	B8LQA2	B8LQA2_PICSI Putative uncharacterized protein OS=Picea sitchensis PE=2 SV=1
MA_90792g0010	2031	156	483	3.47587	11.4807	1.72377	Up	9.4096e-45	2.30231e-43	-	-	-	PF04784; DUF547|PF14389; Lzipper-MIP1	-	-	M1AMD7	M1AMD7_SOLTU Uncharacterized protein OS=Solanum tuberosum GN=PGSC0003DMG400010017 PE=4 SV=1
MA_18594g0010	894	52	161	2.63218	8.69401	1.72377	Up	5.99018e-16	5.36888e-15	-	GO:0016787//hydrolase activity	-	PF03767; Acid_phosphat_B	-	-	-	-
MA_10426168g0010	1773	241	746	6.15117	20.3124	1.72343	Up	3.66206e-68	1.41843e-66	GO:0009506//plasmodesma;GO:0009505//plant-type cell wall;GO:0016020//membrane	GO:0016491//oxidoreductase activity	GO:0048767//root hair elongation;GO:0015706//nitrate transport;GO:0010106//cellular response to iron ion starvation;GO:0006826//iron ion transport;GO:0010167//response to nitrate	PF00141; peroxidase	-	-	F6HIK4	F6HIK4_VITVI Putative uncharacterized protein OS=Vitis vinifera GN=VIT_12s0059g02420 PE=3 SV=1
MA_74433g0010	1161	21	65	0.818533	2.70279	1.72334	Up	3.06356e-07	1.40772e-06	-	GO:0016301//kinase activity	GO:0009987//cellular process;GO:0008544//epidermis development;GO:0009790//embryo development	PF00560; LRR_1|PF13855; LRR_8	-	-	-	-
MA_494121g0010	2154	21	65	0.441187	1.4568	1.72334	Up	3.06356e-07	1.40802e-06	GO:0009897//external side of plasma membrane	GO:0008236//serine-type peptidase activity	GO:0042127//regulation of cell proliferation;GO:0010103//stomatal complex morphogenesis;GO:0008152//metabolic process	PF00082; Peptidase_S8|PF02225; PA|PF05922; Inhibitor_I9	O64495	SDD1_ARATH Subtilisin-like protease SDD1 OS=Arabidopsis thaliana GN=SDD1 PE=2 SV=1	F6HZR3	F6HZR3_VITVI Putative uncharacterized protein OS=Vitis vinifera GN=VIT_07s0005g04410 PE=4 SV=1
MA_395650g0010	2395	42	130	0.793584	2.62041	1.72334	Up	3.7766e-13	2.85991e-12	-	-	-	-	-	-	-	-
MA_10432392g0010	810	11	34	0.614549	2.0264	1.72132	Up	0.000234908	0.000726564	-	-	GO:0048856//anatomical structure development;GO:0003006//developmental process involved in reproduction;GO:0048229//gametophyte development	PF00571; CBS	Q9XI37	PV42A_ARATH SNF1-related protein kinase regulatory subunit gamma-like PV42a OS=Arabidopsis thaliana GN=PV42A PE=2 SV=1	D5AD52	D5AD52_PICSI Putative uncharacterized protein OS=Picea sitchensis PE=2 SV=1
MA_10865g0010	846	23	71	1.23029	4.05154	1.71947	Up	9.04142e-08	4.4038e-07	-	-	-	-	-	-	I1ILM2	I1ILM2_BRADI Uncharacterized protein OS=Brachypodium distachyon GN=BRADI4G18377 PE=4 SV=1
MA_522355g0010	801	23	71	1.2994	4.27915	1.71947	Up	9.04142e-08	4.40478e-07	GO:0005774//vacuolar membrane;GO:0005829//cytosol	GO:0016787//hydrolase activity	-	PF03767; Acid_phosphat_B	-	-	-	-
MA_10436287g0020	636	685	2113	48.7397	160.389	1.71841	Up	7.24356e-189	8.82225e-187	-	-	-	-	-	-	A9NP70	A9NP70_PICSI Putative uncharacterized protein OS=Picea sitchensis PE=2 SV=1
MA_159244g0020	1044	12	37	0.520152	1.71093	1.71778	Up	0.000125438	0.000405122	-	GO:0004568//chitinase activity;GO:0008061//chitin binding	GO:0005975//carbohydrate metabolic process;GO:0006032//chitin catabolic process;GO:0016998//cell wall macromolecule catabolic process	PF00182; Glyco_hydro_19|PF00187; Chitin_bind_1	-	-	-	-
MA_74741g0010	1044	168	518	7.28212	23.9531	1.71778	Up	1.20071e-47	3.12257e-46	GO:0005794//Golgi apparatus;GO:0005886//plasma membrane;GO:0009570//chloroplast stroma;GO:0005829//cytosol	GO:0004747//ribokinase activity	GO:0006014//D-ribose metabolic process;GO:0009744//response to sucrose stimulus;GO:0046686//response to cadmium ion;GO:0016310//phosphorylation;GO:0009749//response to glucose stimulus;GO:0009750//response to fructose stimulus;GO:0000041//transition metal ion transport	PF00294; PfkB	Q9M1B9	SCRK4_ARATH Probable fructokinase-4 OS=Arabidopsis thaliana GN=At3g59480 PE=2 SV=1	C0PRB5	C0PRB5_PICSI Putative uncharacterized protein OS=Picea sitchensis PE=2 SV=1
MA_10436919g0010	486	12	37	1.11736	3.67534	1.71778	Up	0.000125438	0.000405062	GO:0005634//nucleus;GO:0005739//mitochondrion	GO:0000166//nucleotide binding	-	PF00022; Actin	Q7XR80	ARP8_ORYSJ Actin-related protein 8 OS=Oryza sativa subsp. japonica GN=ARP8 PE=2 SV=1	M0S1A3	M0S1A3_MUSAM Uncharacterized protein OS=Musa acuminata subsp. malaccensis PE=3 SV=1
MA_6393g0010	1296	24	74	0.838022	2.7565	1.71778	Up	4.91754e-08	2.45855e-07	-	GO:0003677//DNA binding;GO:0003682//chromatin binding	-	PF00249; Myb_DNA-binding	-	-	-	-
MA_8547205g0010	1104	143	440	5.8616	19.2405	1.71478	Up	1.25156e-40	2.77994e-39	-	-	-	PF03407; Nucleotid_trans	-	-	-	-
MA_10429199g0020	474	122	375	11.6474	38.1931	1.7133	Up	7.88516e-35	1.50449e-33	-	-	-	PF05056; DUF674	-	-	-	-
MA_15897g0010	2193	14	43	0.288894	0.946589	1.7122	Up	3.6039e-05	0.000126211	-	-	-	PF00176; SNF2_N|PF00271; Helicase_C	P41410	RAD54_SCHPO DNA repair protein rhp54 OS=Schizosaccharomyces pombe (strain 972 / ATCC 24843) GN=rhp54 PE=1 SV=2	M5WCX6	M5WCX6_PRUPE Uncharacterized protein OS=Prunus persica GN=PRUPE_ppa000588mg PE=4 SV=1
MA_10432359g0020	2286	46	141	0.910607	2.97766	1.70928	Up	5.36896e-14	4.25384e-13	GO:0009506//plasmodesma;GO:0005886//plasma membrane	GO:0004672//protein kinase activity	GO:0046777//protein autophosphorylation;GO:0051510//regulation of unidimensional cell growth;GO:0009791//post-embryonic development;GO:0009742//brassinosteroid mediated signaling pathway	PF07714; Pkinase_Tyr|PF12819; Malectin_like	-	-	-	-
MA_10437002g0020	1722	156	478	4.09959	13.4007	1.70875	Up	8.77254e-44	2.09271e-42	GO:0005774//vacuolar membrane;GO:0005829//cytosol;GO:0009506//plasmodesma;GO:0009941//chloroplast envelope;GO:0005886//plasma membrane;GO:0005739//mitochondrion	GO:0015086//cadmium ion transmembrane transporter activity;GO:0016866//intramolecular transferase activity;GO:0016887//ATPase activity	GO:0042344//indole glucosinolate catabolic process;GO:0015691//cadmium ion transport;GO:0009697//salicylic acid biosynthetic process;GO:0010363//regulation of plant-type hypersensitive response;GO:0010200//response to chitin;GO:0030003//cellular cation homeostasis;GO:0031348//negative regulation of defense response;GO:0071366//cellular response to indolebutyric acid stimulus;GO:0016126//sterol bi…	PF00005; ABC_tran|PF01061; ABC2_membrane	Q94A18	AB29G_ARATH ABC transporter G family member 29 OS=Arabidopsis thaliana GN=ABCG29 PE=2 SV=2	M7Z7A5	M7Z7A5_TRIUA Pleiotropic drug resistance protein 12 OS=Triticum urartu GN=TRIUR3_02933 PE=4 SV=1
MA_8852959g0010	292	94	288	14.5678	47.6147	1.70862	Up	5.06344e-27	7.35625e-26	GO:0005576//extracellular region	-	GO:0009664//plant-type cell wall organization	-	-	-	-	-
MA_41403g0010	417	16	49	1.73633	5.67273	1.708	Up	1.0438e-05	3.94199e-05	GO:0009507//chloroplast	GO:0004519//endonuclease activity;GO:0003676//nucleic acid binding	-	PF01844; HNH	-	-	A9NR05	A9NR05_PICSI Putative uncharacterized protein OS=Picea sitchensis PE=2 SV=1
MA_17180g0010	537	16	49	1.34833	4.40508	1.708	Up	1.0438e-05	3.94131e-05	-	-	-	-	-	-	-	-
MA_10434864g0010	1728	50	153	1.30941	4.27444	1.70682	Up	4.87756e-15	4.13179e-14	-	GO:0046872//metal ion binding;GO:0016491//oxidoreductase activity	GO:0044710	PF00394; Cu-oxidase|PF07731; Cu-oxidase_2|PF07732; Cu-oxidase_3	-	-	-	-
MA_7052680g0010	1326	17	52	0.580169	1.89318	1.70627	Up	5.63126e-06	2.20611e-05	-	-	-	-	-	-	I1QJU7	I1QJU7_ORYGL Uncharacterized protein OS=Oryza glaberrima PE=4 SV=1
MA_10426147g0010	1752	220	671	5.68248	18.4893	1.7021	Up	1.91829e-60	6.43036e-59	GO:0005886//plasma membrane;GO:0005618//cell wall	GO:0004564//beta-fructofuranosidase activity	GO:0009611//response to wounding;GO:0010200//response to chitin;GO:0002679//respiratory burst involved in defense response;GO:0015706//nitrate transport;GO:0006865//amino acid transport;GO:0010167//response to nitrate;GO:0080167//response to karrikin	PF00251; Glyco_hydro_32N|PF08244; Glyco_hydro_32C	-	-	-	-
MA_10432013g0010	424	20	61	2.13458	6.94537	1.7021	Up	8.91256e-07	3.87141e-06	-	-	-	-	-	-	-	-
MA_9293g0010	243	41	125	7.63531	24.8334	1.70152	Up	1.69514e-12	1.22892e-11	-	-	-	-	-	-	D5A870	D5A870_PICSI Putative uncharacterized protein OS=Picea sitchensis PE=4 SV=1
MA_4707799g0010	745	188	573	11.4196	37.1304	1.70109	Up	7.9322e-52	2.25841e-50	GO:0005576//extracellular region	GO:0008233//peptidase activity	GO:0006508//proteolysis	-	-	-	-	-
MA_2640g0010	1167	21	64	0.814325	2.64753	1.70097	Up	4.83174e-07	2.16884e-06	GO:0043231//intracellular membrane-bounded organelle;GO:0044444//cytoplasmic part;GO:0016020//membrane	-	GO:0071669//plant-type cell wall organization or biogenesis;GO:0009826//unidimensional cell growth	PF00892; EamA	-	-	F6GZP9	F6GZP9_VITVI Putative uncharacterized protein OS=Vitis vinifera GN=VIT_18s0001g13360 PE=4 SV=1
MA_95456g0010	334	107	326	14.4973	47.1197	1.70055	Up	3.47228e-30	5.63038e-29	-	-	GO:0009628//response to abiotic stimulus;GO:0006950//response to stress;GO:1901700	PF05562; WCOR413	-	-	D5AD21	D5AD21_PICSI Putative uncharacterized protein OS=Picea sitchensis PE=2 SV=1
MA_83892g0010	1464	45	137	1.39098	4.51764	1.69947	Up	1.53221e-13	1.18152e-12	-	-	-	PF00612; IQ|PF13178; DUF4005	-	-	A5BXD3	A5BXD3_VITVI Putative uncharacterized protein OS=Vitis vinifera GN=VITISV_003845 PE=2 SV=1
MA_476377g0010	1611	69	210	1.93822	6.29297	1.69901	Up	5.67758e-20	6.17409e-19	GO:0044430//cytoskeletal part;GO:0015630//microtubule cytoskeleton;GO:0043234//protein complex;GO:0005739//mitochondrion	GO:0000166//nucleotide binding;GO:0003777//microtubule motor activity	GO:0010363//regulation of plant-type hypersensitive response;GO:0006612//protein targeting to membrane;GO:0009963//positive regulation of flavonoid biosynthetic process	PF00225; Kinesin	P46864	ATK2_ARATH Kinesin-2 OS=Arabidopsis thaliana GN=ATK2 PE=2 SV=1	B9GXW7	B9GXW7_POPTR Predicted protein OS=Populus trichocarpa GN=POPTRDRAFT_817650 PE=3 SV=1
MA_9835454g0010	528	73	222	6.2566	20.2979	1.69788	Up	5.21946e-21	5.9597e-20	-	GO:0016301//kinase activity	-	-	Q9ZVM9	Y1461_ARATH Probable serine/threonine-protein kinase At1g54610 OS=Arabidopsis thaliana GN=At1g54610 PE=1 SV=1	G7IRA6	G7IRA6_MEDTR Serine/threonine protein kinase cdk9 OS=Medicago truncatula GN=MTR_2g085200 PE=4 SV=1
MA_10436261g0010	561	26	79	2.0973	6.79823	1.69663	Up	2.29192e-08	1.18309e-07	GO:0005576//extracellular region	GO:0016298//lipase activity	-	PF00657; Lipase_GDSL	-	-	-	-
MA_7414543g0010	541	26	79	2.17483	7.04955	1.69663	Up	2.29192e-08	1.18281e-07	-	GO:0005488//binding;GO:0016491//oxidoreductase activity	GO:0071704;GO:0044710;GO:0010584//pollen exine formation;GO:0044237//cellular metabolic process	-	-	-	-	-
MA_10429177g0030	687	28	85	1.84438	5.97302	1.69532	Up	6.80382e-09	3.704e-08	-	GO:0005515//protein binding	-	PF00651; BTB	-	-	-	-
MA_133864g0010	909	230	698	11.4502	37.0701	1.69488	Up	1.94389e-62	6.79681e-61	-	-	GO:0009617//response to bacterium	PF00314; Thaumatin	-	-	D5ACB0	D5ACB0_PICSI Putative uncharacterized protein OS=Picea sitchensis PE=2 SV=1
MA_83720g0010	1062	29	88	1.23573	4.00028	1.69474	Up	3.71022e-09	2.07339e-08	-	GO:0003729//mRNA binding	-	-	Q9YGP6	SLBP2_XENLA Oocyte-specific histone RNA stem-loop-binding protein 2 OS=Xenopus laevis GN=slbp2 PE=2 SV=1	A9TJM3	A9TJM3_PHYPA Predicted protein OS=Physcomitrella patens subsp. patens GN=PHYPADRAFT_170461 PE=4 SV=1
MA_10436580g0010	1800	183	555	4.60074	14.8851	1.69393	Up	5.79936e-50	1.57156e-48	GO:0005576//extracellular region	GO:0003993//acid phosphatase activity;GO:0004722//protein serine/threonine phosphatase activity	GO:0019375//galactolipid biosynthetic process;GO:0045892//negative regulation of transcription, DNA-dependent;GO:0016036//cellular response to phosphate starvation	PF00149; Metallophos|PF14008; Metallophos_C	-	-	-	-
MA_7188g0010	1599	96	291	2.71689	8.7857	1.6932	Up	5.85348e-27	8.48716e-26	GO:0009506//plasmodesma;GO:0009505//plant-type cell wall	GO:0005515//protein binding	-	PF00560; LRR_1|PF08263; LRRNT_2|PF13516; LRR_6	Q9T0K5	LRX3_ARATH Leucine-rich repeat extensin-like protein 3 OS=Arabidopsis thaliana GN=LRX3 PE=1 SV=1	G7KQI2	G7KQI2_MEDTR Leucine-rich repeat receptor protein kinase EXS OS=Medicago truncatula GN=MTR_6g090080 PE=4 SV=1
MA_10429735g0020	1662	267	809	7.26992	23.499	1.69259	Up	5.98492e-72	2.4663e-70	-	-	-	PF07250; Glyoxal_oxid_N|PF09118; DUF1929	-	-	-	-
MA_10432488g0010	555	1623	4916	132.335	427.613	1.69211	Up	0	0	-	-	-	PF00504; Chloroa_b-bind	-	-	-	-
MA_10251013g0010	878	35	106	1.80394	5.82832	1.69193	Up	9.85378e-11	6.29625e-10	GO:0048046//apoplast;GO:0005618//cell wall	GO:0004553//hydrolase activity, hydrolyzing O-glycosyl compounds;GO:0016762//xyloglucan:xyloglucosyl transferase activity	GO:0006073//cellular glucan metabolic process	PF00722; Glyco_hydro_16|PF06955; XET_C	-	-	A9NQS6	A9NQS6_PICSI Putative uncharacterized protein OS=Picea sitchensis PE=2 SV=1
MA_101460g0010	2796	109	330	1.76416	5.69782	1.69143	Up	2.56924e-30	4.18465e-29	-	-	-	PF01476; LysM	-	-	K4C056	K4C056_SOLLC Uncharacterized protein OS=Solanum lycopersicum GN=Solyc05g032750.2 PE=4 SV=1
MA_37766g0010	1530	146	442	4.31828	13.9464	1.69137	Up	4.73772e-40	1.03969e-38	-	-	-	PF00847; AP2	P42736	RAP23_ARATH Ethylene-responsive transcription factor RAP2-3 OS=Arabidopsis thaliana GN=RAP2-3 PE=1 SV=2	A9NWS1	A9NWS1_PICSI Putative uncharacterized protein OS=Picea sitchensis PE=2 SV=1
MA_80165g0010	2721	86	260	1.43027	4.61293	1.68939	Up	3.51074e-24	4.57042e-23	GO:0008622//epsilon DNA polymerase complex;GO:0048046//apoplast	GO:0008270//zinc ion binding;GO:0003887//DNA-directed DNA polymerase activity;GO:0003677//DNA binding;GO:0000166//nucleotide binding	GO:0048579//negative regulation of long-day photoperiodism, flowering;GO:0006260//DNA replication;GO:0045750//positive regulation of S phase of mitotic cell cycle;GO:0009793//embryo development ending in seed dormancy	PF08490; DUF1744	Q07864	DPOE1_HUMAN DNA polymerase epsilon catalytic subunit A OS=Homo sapiens GN=POLE PE=1 SV=5	A9SXI7	A9SXI7_PHYPA DNA polymerase OS=Physcomitrella patens subsp. patens GN=PHYPADRAFT_136896 PE=3 SV=1
MA_5028840g0010	336	547	1653	73.6711	237.501	1.68876	Up	1.30452e-144	1.17691e-142	GO:0005576//extracellular region	GO:0016798//hydrolase activity, acting on glycosyl bonds;GO:0016740//transferase activity	-	PF06955; XET_C	-	-	A9NSP0	A9NSP0_PICSI Putative uncharacterized protein OS=Picea sitchensis PE=2 SV=1
MA_377460g0010	1893	955	2885	22.8298	73.5744	1.68829	Up	8.42586e-251	1.34832e-248	GO:0043231//intracellular membrane-bounded organelle;GO:0044444//cytoplasmic part	GO:0004816//asparagine-tRNA ligase activity;GO:0003676//nucleic acid binding;GO:0005524//ATP binding	GO:0006421//asparaginyl-tRNA aminoacylation	PF00152; tRNA-synt_2	Q9SW96	SYNC1_ARATH Asparagine--tRNA ligase, cytoplasmic 1 OS=Arabidopsis thaliana GN=SYNC1 PE=2 SV=1	F6HGX0	F6HGX0_VITVI Putative uncharacterized protein OS=Vitis vinifera GN=VIT_11s0016g02680 PE=3 SV=1
MA_10305266g0010	516	53	160	4.6481	14.9693	1.6873	Up	1.97425e-15	1.71752e-14	-	-	-	PF03759; PRONE	-	-	G7L5L8	G7L5L8_MEDTR Rop guanine nucleotide exchange factor OS=Medicago truncatula GN=MTR_7g065220 PE=4 SV=1
MA_16441g0010	1992	243	733	5.52034	17.7642	1.68615	Up	5.16602e-65	1.87819e-63	-	-	GO:0009860//pollen tube growth	PF03000; NPH3	Q9SA69	Y1301_ARATH BTB/POZ domain-containing protein At1g03010 OS=Arabidopsis thaliana GN=At1g03010 PE=2 SV=1	M5VJH2	M5VJH2_PRUPE Uncharacterized protein OS=Prunus persica GN=PRUPE_ppa002803mg PE=4 SV=1
MA_6634g0010	4596	1187	3580	11.6875	37.6041	1.68593	Up	0	0	GO:0005694//chromosome	GO:0003918//DNA topoisomerase (ATP-hydrolyzing) activity;GO:0005524//ATP binding	GO:0006265//DNA topological change	PF00204; DNA_gyraseB|PF00521; DNA_topoisoIV|PF01751; Toprim|PF02518; HATPase_c	O24308	TOP2_PEA DNA topoisomerase 2 OS=Pisum sativum GN=TOP2 PE=2 SV=1	M0SVF6	M0SVF6_MUSAM DNA topoisomerase 2 OS=Musa acuminata subsp. malaccensis PE=3 SV=1
MA_10433602g0010	1527	78	235	2.31156	7.42952	1.6844	Up	6.43102e-22	7.67486e-21	-	GO:0035251//UDP-glucosyltransferase activity	GO:0009636//response to toxic substance;GO:0009651//response to salt stress;GO:0042178//xenobiotic catabolic process;GO:0018130;GO:0009699//phenylpropanoid biosynthetic process;GO:0050794//regulation of cellular process	PF00201; UDPGT	-	-	-	-
MA_10427673g0010	1029	81	244	3.5622	11.4474	1.68418	Up	1.07546e-22	1.31643e-21	-	GO:0016491//oxidoreductase activity;GO:0005488//binding	-	PF00067; p450	-	-	-	-
MA_20669g0010	807	1817	5472	101.89	327.344	1.6838	Up	0	0	GO:0016023//cytoplasmic membrane-bounded vesicle;GO:0005618//cell wall;GO:0048046//apoplast	GO:0004553//hydrolase activity, hydrolyzing O-glycosyl compounds;GO:0016762//xyloglucan:xyloglucosyl transferase activity	GO:0006073//cellular glucan metabolic process	PF00722; Glyco_hydro_16	-	-	A9NKN9	A9NKN9_PICSI Putative uncharacterized protein OS=Picea sitchensis PE=2 SV=1
MA_119175g0010	564	120	361	9.62834	30.9001	1.68225	Up	9.0137e-33	1.61181e-31	-	-	-	PF14009; DUF4228	-	-	A9NLA8	A9NLA8_PICSI Putative uncharacterized protein OS=Picea sitchensis PE=2 SV=1
MA_319g0010	1065	763	2293	32.4208	103.941	1.68077	Up	1.68268e-198	2.15727e-196	GO:0005618//cell wall	GO:0016157//sucrose synthase activity	GO:0009058//biosynthetic process;GO:0080165//callose deposition in phloem sieve plate;GO:0005985//sucrose metabolic process	PF00534; Glycos_transf_1|PF00862; Sucrose_synth	-	-	-	-
MA_103013g0010	576	17	51	1.3356	4.27444	1.67825	Up	8.87638e-06	3.37959e-05	GO:0043231//intracellular membrane-bounded organelle;GO:0016020//membrane;GO:0044446//intracellular organelle part	-	-	-	-	-	B9HEA9	B9HEA9_POPTR Predicted protein OS=Populus trichocarpa GN=POPTRDRAFT_562364 PE=4 SV=1
MA_10432809g0020	984	39	117	1.79357	5.74014	1.67825	Up	1.38076e-11	9.4183e-11	GO:0005576//extracellular region;GO:0005829//cytosol	GO:0046872//metal ion binding;GO:0020037//heme binding;GO:0004601//peroxidase activity	GO:0006979//response to oxidative stress;GO:0050832//defense response to fungus;GO:0055114//oxidation-reduction process	PF00141; peroxidase	-	-	-	-
MA_10430828g0010	615	17	51	1.2509	4.00338	1.67825	Up	8.87638e-06	3.38077e-05	-	-	-	-	-	-	-	-
MA_10431686g0010	2121	13	39	0.277365	0.887678	1.67825	Up	0.00010634	0.000347075	-	GO:0016788//hydrolase activity, acting on ester bonds	-	PF00752; XPG_N|PF00867; XPG_I	Q60GC1	EXO1_ORYSJ Exonuclease 1 OS=Oryza sativa subsp. japonica GN=EXO1 PE=2 SV=1	K4BM56	K4BM56_SOLLC Uncharacterized protein OS=Solanum lycopersicum GN=Solyc03g119070.2 PE=4 SV=1
MA_406287g0010	1020	34	102	1.50844	4.8276	1.67825	Up	2.81818e-10	1.73013e-09	-	-	-	PF03168; LEA_2	-	-	D5AE45	D5AE45_PICSI Putative uncharacterized protein OS=Picea sitchensis PE=2 SV=1
MA_21858g0010	1875	14	42	0.33789	1.08138	1.67825	Up	5.69878e-05	0.000193667	-	-	-	PF01535; PPR|PF12854; PPR_1|PF13041; PPR_2	-	-	-	-
MA_10207985g0010	375	17	51	2.05148	6.56554	1.67825	Up	8.87638e-06	3.38018e-05	-	-	-	-	-	-	-	-
MA_125409g0010	315	13	39	1.86759	5.97703	1.67825	Up	0.00010634	0.000347178	-	-	-	-	-	-	-	-
MA_94115g0010	921	99	297	4.86435	15.5678	1.67825	Up	3.70276e-27	5.39731e-26	-	-	-	-	-	-	C0PQ45	C0PQ45_PICSI Putative uncharacterized protein OS=Picea sitchensis PE=2 SV=1
MA_93151g0010	1269	38	114	1.3551	4.33686	1.67825	Up	2.52228e-11	1.68226e-10	GO:0005794//Golgi apparatus	GO:0080118//brassinosteroid sulfotransferase activity	GO:0009620//response to fungus;GO:1901701;GO:0009755//hormone-mediated signaling pathway;GO:0016131//brassinosteroid metabolic process;GO:0009651//response to salt stress;GO:0009753//response to jasmonic acid stimulus;GO:0009751//response to salicylic acid stimulus;GO:0032787//monocarboxylic acid metabolic process;GO:0031347//regulation of defense response;GO:0009735//response to cytokinin stimul…	PF00685; Sulfotransfer_1	P52839	SOT12_ARATH Cytosolic sulfotransferase 12 OS=Arabidopsis thaliana GN=SOT12 PE=1 SV=2	M4DLI9	M4DLI9_BRARP Uncharacterized protein OS=Brassica rapa subsp. pekinensis GN=Bra017370 PE=4 SV=1
MA_34692g0010	675	29	87	1.94421	6.22225	1.67825	Up	5.81042e-09	3.19173e-08	-	-	-	-	-	-	-	-
MA_9033347g0010	675	14	42	0.938585	3.00384	1.67825	Up	5.69878e-05	0.000193697	GO:0005829//cytosol;GO:0009579//thylakoid;GO:0005634//nucleus;GO:0048046//apoplast	GO:0046872//metal ion binding	GO:0009414//response to water deprivation;GO:0009651//response to salt stress;GO:0009409//response to cold;GO:0009408//response to heat;GO:0046165;GO:0006694//steroid biosynthetic process	PF00191; Annexin	Q9XEE2	ANXD2_ARATH Annexin D2 OS=Arabidopsis thaliana GN=ANN2 PE=2 SV=1	B9RJJ1	B9RJJ1_RICCO Annexin OS=Ricinus communis GN=RCOM_1034990 PE=3 SV=1
MA_10102670g0010	1311	17	51	0.586807	1.87802	1.67825	Up	8.87638e-06	3.38135e-05	-	GO:0016740//transferase activity	-	PF02458; Transferase	-	-	-	-
MA_17939g0010	384	13	39	1.53201	4.90304	1.67825	Up	0.00010634	0.000347126	GO:0005634//nucleus	-	-	-	-	-	D5AAM4	D5AAM4_PICSI Putative uncharacterized protein OS=Picea sitchensis PE=2 SV=1
MA_101266g0010	489	116	348	10.7349	34.356	1.67825	Up	1.50869e-31	2.57194e-30	GO:0016023//cytoplasmic membrane-bounded vesicle;GO:0016020//membrane	-	-	PF05512; AWPM-19	-	-	-	-
MA_10436386g0010	1416	12	36	0.383502	1.22736	1.67825	Up	0.000198927	0.000621324	GO:0005829//cytosol	GO:0051015//actin filament binding	GO:0006598//polyamine catabolic process;GO:0048523//negative regulation of cellular process;GO:0051017//actin filament bundle assembly;GO:0009698//phenylpropanoid metabolic process;GO:0051014//actin filament severing;GO:0042398//cellular modified amino acid biosynthetic process	PF00626; Gelsolin	-	-	B8LL35	B8LL35_PICSI Putative uncharacterized protein OS=Picea sitchensis PE=2 SV=1
MA_35014g0010	522	52	156	4.50798	14.4273	1.67825	Up	5.6044e-15	4.72922e-14	-	GO:0003700//sequence-specific DNA binding transcription factor activity;GO:0043565//sequence-specific DNA binding	GO:0006355//regulation of transcription, DNA-dependent	PF00170; bZIP_1	-	-	-	-
MA_18836g0010	870	115	344	5.98174	19.0885	1.67406	Up	4.24544e-31	7.11022e-30	-	-	-	PF08879; WRC|PF08880; QLQ	-	-	M5XGT1	M5XGT1_PRUPE Uncharacterized protein OS=Prunus persica GN=PRUPE_ppa022199mg PE=4 SV=1
MA_10035211g0010	744	69	206	4.19687	13.3668	1.67126	Up	3.3448e-19	3.51188e-18	-	GO:0020037//heme binding;GO:0016705//oxidoreductase activity, acting on paired donors, with incorporation or reduction of molecular oxygen;GO:0005506//iron ion binding;GO:0009055//electron carrier activity	GO:0055114//oxidation-reduction process	PF00067; p450	-	-	-	-
MA_456304g0010	669	270	806	18.2636	58.1622	1.67111	Up	1.98976e-70	8.03341e-69	GO:0016023//cytoplasmic membrane-bounded vesicle	-	-	-	-	-	C0PTQ0	C0PTQ0_PICSI Putative uncharacterized protein OS=Picea sitchensis PE=2 SV=1
MA_59492g0010	666	62	185	4.21276	13.41	1.67047	Up	2.19226e-17	2.11536e-16	GO:0070382//exocytic vesicle;GO:0090404//pollen tube tip;GO:0045177//apical part of cell;GO:0005794//Golgi apparatus;GO:0005886//plasma membrane	GO:0019900//kinase binding;GO:0005525//GTP binding	GO:0032456//endocytic recycling;GO:0007264//small GTPase mediated signal transduction;GO:0080092//regulation of pollen tube growth;GO:0009827//plant-type cell wall modification;GO:0015031//protein transport	PF00071; Ras	Q9LH50	RAA4D_ARATH Ras-related protein RABA4d OS=Arabidopsis thaliana GN=RABA4D PE=1 SV=1	A9NNS1	A9NNS1_PICSI Putative uncharacterized protein OS=Picea sitchensis PE=2 SV=1
MA_9971388g0010	1263	58	173	2.07814	6.61263	1.66994	Up	2.39924e-16	2.1971e-15	-	GO:0008081//phosphoric diester hydrolase activity	GO:0006629//lipid metabolic process	-	Q93XX5	Y5713_ARATH PI-PLC X domain-containing protein At5g67130 OS=Arabidopsis thaliana GN=At5g67130 PE=1 SV=1	I1JE01	I1JE01_SOYBN Uncharacterized protein OS=Glycine max PE=4 SV=1
MA_10427553g0010	495	108	322	9.87342	31.4038	1.66932	Up	4.227e-29	6.55828e-28	-	GO:0000166//nucleotide binding	-	PF05368; NmrA	-	-	-	-
MA_211101g0010	858	52	155	2.74262	8.7212	1.66897	Up	8.72518e-15	7.27032e-14	GO:0005739//mitochondrion;GO:0005634//nucleus;GO:0005886//plasma membrane	GO:0005516//calmodulin binding	GO:0006952//defense response;GO:0008219//cell death	PF03094; Mlo	-	-	I1LUZ6	I1LUZ6_SOYBN MLO-like protein OS=Glycine max PE=3 SV=2
MA_8827g0010	2586	146	435	2.5549	8.12068	1.66834	Up	1.03419e-38	2.18425e-37	GO:0044424//intracellular part	-	-	PF06075; DUF936	-	-	A9U357	A9U357_PHYPA Predicted protein OS=Physcomitrella patens subsp. patens GN=PHYPADRAFT_101176 PE=4 SV=1
MA_637485g0010	1371	853	2541	28.1553	89.4744	1.66807	Up	2.11506e-217	3.01094e-215	-	-	-	PF04833; COBRA	Q9LFW3	COBL4_ARATH COBRA-like protein 4 OS=Arabidopsis thaliana GN=COBL4 PE=2 SV=2	A9NXV9	A9NXV9_PICSI Putative uncharacterized protein OS=Picea sitchensis PE=2 SV=1
MA_134595g0010	1599	210	625	5.9432	18.8696	1.66676	Up	8.26854e-55	2.53526e-53	-	GO:0016491//oxidoreductase activity;GO:0005488//binding	-	PF00067; p450	-	-	-	-
MA_89868g0010	813	39	116	2.17082	6.8881	1.66587	Up	2.1526e-11	1.44228e-10	-	-	-	-	-	-	B8LP13	B8LP13_PICSI Putative uncharacterized protein OS=Picea sitchensis PE=2 SV=1
MA_9033g0010	1101	72	214	2.95934	9.38336	1.66483	Up	8.66562e-20	9.32628e-19	GO:0005886//plasma membrane	GO:0004709//MAP kinase kinase kinase activity;GO:0005524//ATP binding	GO:0045492//xylan biosynthetic process;GO:0000186//activation of MAPKK activity;GO:0016926//protein desumoylation;GO:0050665//hydrogen peroxide biosynthetic process;GO:0010228//vegetative to reproductive phase transition of meristem;GO:0010413//glucuronoxylan metabolic process	PF00069; Pkinase	Q9FE20	PBS1_ARATH Serine/threonine-protein kinase PBS1 OS=Arabidopsis thaliana GN=PBS1 PE=1 SV=1	I1N1E0	I1N1E0_SOYBN Uncharacterized protein OS=Glycine max PE=4 SV=2
MA_19210g0010	915	31	92	1.53317	4.85399	1.66265	Up	2.69992e-09	1.5271e-08	GO:0005768//endosome;GO:0005794//Golgi apparatus;GO:0016023//cytoplasmic membrane-bounded vesicle;GO:0005802//trans-Golgi network	GO:0005515//protein binding	GO:0006857//oligopeptide transport;GO:0015706//nitrate transport;GO:0010167//response to nitrate	PF04669; Polysacc_synt_4	-	-	A9PAU2	A9PAU2_POPTR Predicted protein OS=Populus trichocarpa GN=POPTRDRAFT_548026 PE=2 SV=1
MA_24078g0010	1938	61	181	1.42438	4.50875	1.6624	Up	6.1944e-17	5.84337e-16	-	GO:0005524//ATP binding;GO:0004674//protein serine/threonine kinase activity	GO:0006950//response to stress;GO:0006468//protein phosphorylation	PF00069; Pkinase|PF00582; Usp	Q5XF57	Y5576_ARATH Probable receptor-like serine/threonine-protein kinase At5g57670 OS=Arabidopsis thaliana GN=At5g57670 PE=2 SV=1	F6GXA5	F6GXA5_VITVI Putative uncharacterized protein OS=Vitis vinifera GN=VIT_11s0052g01810 PE=4 SV=1
MA_8519251g0010	579	91	270	7.11233	22.5121	1.66231	Up	1.62035e-24	2.13865e-23	-	-	-	PF04654; DUF599	-	-	B9SPR9	B9SPR9_RICCO Putative uncharacterized protein OS=Ricinus communis GN=RCOM_0205190 PE=4 SV=1
MA_183130g0010	2319	573	1700	11.1816	35.3899	1.66222	Up	2.20972e-145	2.01011e-143	GO:0016021//integral to membrane	GO:0008270//zinc ion binding;GO:0016760//cellulose synthase (UDP-forming) activity	GO:0030244//cellulose biosynthetic process;GO:0042742//defense response to bacterium;GO:0009834//secondary cell wall biogenesis;GO:0050832//defense response to fungus	PF03552; Cellulose_synt	Q84JA6	CESA4_ARATH Cellulose synthase A catalytic subunit 4 [UDP-forming] OS=Arabidopsis thaliana GN=CESA4 PE=1 SV=1	Q5DI94	Q5DI94_PINTA Cellulose synthase catalytic subunit OS=Pinus taeda GN=CesA2 PE=2 SV=1
MA_100087g0010	1761	438	1299	11.2555	35.6108	1.66169	Up	1.71757e-111	1.1445e-109	GO:0009506//plasmodesma;GO:0005618//cell wall;GO:0005829//cytosol	GO:0003824//catalytic activity	GO:0007165//signal transduction	PF00560; LRR_1|PF08263; LRRNT_2|PF13855; LRR_8	-	-	-	-
MA_319g0020	1323	348	1032	11.9033	37.6575	1.66157	Up	5.9773e-89	3.12745e-87	-	GO:0016157//sucrose synthase activity	GO:0009058//biosynthetic process;GO:0005985//sucrose metabolic process	PF00862; Sucrose_synth	-	-	-	-
MA_286876g0010	621	29	86	2.11327	6.68557	1.66157	Up	9.0752e-09	4.87278e-08	-	-	-	PF08879; WRC	-	-	D5AE11	D5AE11_PICSI Putative uncharacterized protein OS=Picea sitchensis PE=2 SV=1
MA_186212g0020	387	26	77	3.04027	9.60531	1.65963	Up	5.61676e-08	2.79537e-07	-	-	-	-	-	-	-	-
MA_7129g0010	681	25	74	1.66128	5.24586	1.65889	Up	1.03261e-07	4.99512e-07	-	-	-	-	-	-	A9P2M8	A9P2M8_PICSI Putative uncharacterized protein OS=Picea sitchensis PE=2 SV=1
MA_10427427g0010	2718	1336	3947	22.2437	70.1051	1.65612	Up	0	0	GO:0005829//cytosol;GO:0009506//plasmodesma;GO:0009505//plant-type cell wall;GO:0005576//extracellular region	GO:0043169//cation binding;GO:0004565//beta-galactosidase activity;GO:0030246//carbohydrate binding	GO:0042744//hydrogen peroxide catabolic process;GO:0048767//root hair elongation;GO:0032880//regulation of protein localization;GO:0005975//carbohydrate metabolic process	PF01301; Glyco_hydro_35|PF02140; Gal_Lectin	Q9SCV9	BGAL3_ARATH Beta-galactosidase 3 OS=Arabidopsis thaliana GN=BGAL3 PE=1 SV=1	B8LLU8	B8LLU8_PICSI Beta-galactosidase OS=Picea sitchensis PE=2 SV=1
MA_237076g0010	2286	21	62	0.415712	1.30932	1.65517	Up	1.18922e-06	5.08509e-06	-	-	-	PF01535; PPR|PF12854; PPR_1|PF13041; PPR_2|PF14432; DYW_deaminase	-	-	-	-
MA_59840g0010	1605	21	62	0.592098	1.86487	1.65517	Up	1.18922e-06	5.0841e-06	-	GO:0016491//oxidoreductase activity;GO:0005488//binding	-	PF00067; p450	-	-	-	-
MA_91692g0010	1224	125	369	4.62144	14.5538	1.65498	Up	9.97988e-33	1.78167e-31	-	-	-	PF00026; Asp	-	-	-	-
MA_18685g0010	654	124	366	8.58012	27.0169	1.65479	Up	1.80754e-32	3.20604e-31	GO:0005794//Golgi apparatus;GO:0005829//cytosol	GO:0005525//GTP binding;GO:0016787//hydrolase activity	GO:0007264//small GTPase mediated signal transduction;GO:0015031//protein transport	PF00071; Ras	P19892	RAA5E_ARATH Ras-related protein RABA5e OS=Arabidopsis thaliana GN=RABA5E PE=2 SV=1	C0PRS5	C0PRS5_PICSI Putative uncharacterized protein OS=Picea sitchensis PE=2 SV=1
MA_18743g0010	1752	20	59	0.516589	1.62573	1.654	Up	2.19604e-06	9.05639e-06	-	-	-	PF01397; Terpene_synth|PF03936; Terpene_synth_C	-	-	F2XFA0	F2XFA0_9CONI Longifolene synthase OS=Picea engelmannii x Picea glauca PE=2 SV=1
MA_15709g0010	918	59	174	2.90843	9.15036	1.65359	Up	3.1802e-16	2.89653e-15	-	GO:0003729//mRNA binding	-	-	-	-	-	-
MA_13647g0010	498	39	115	3.54392	11.1481	1.65338	Up	3.34902e-11	2.21346e-10	-	-	-	-	-	-	-	-
MA_10428085g0020	900	18	53	0.905064	2.84292	1.65128	Up	7.5152e-06	2.89197e-05	GO:0005794//Golgi apparatus;GO:0009507//chloroplast	GO:0016757//transferase activity, transferring glycosyl groups	-	PF10250; O-FucT	-	-	D8QQN3	D8QQN3_SELML Putative uncharacterized protein OS=Selaginella moellendorffii GN=SELMODRAFT_402444 PE=4 SV=1
MA_211369g0010	651	1539	4531	106.981	336.004	1.65112	Up	0	0	GO:0005739//mitochondrion	-	-	PF04852; DUF640	-	-	C0PTA9	C0PTA9_PICSI Putative uncharacterized protein OS=Picea sitchensis PE=2 SV=1
MA_68608g0020	1584	187	550	5.34239	16.7625	1.64968	Up	9.38792e-48	2.45014e-46	GO:0005739//mitochondrion;GO:0005576//extracellular region	GO:0004650//polygalacturonase activity	GO:0010584//pollen exine formation;GO:0009556//microsporogenesis;GO:0009860//pollen tube growth;GO:0009827//plant-type cell wall modification	PF12708; Pectate_lyase_3	-	-	M5X7Q8	M5X7Q8_PRUPE Uncharacterized protein OS=Prunus persica GN=PRUPE_ppa004357mg PE=4 SV=1
MA_58990g0010	1233	729	2143	26.7555	83.9056	1.64893	Up	1.10881e-180	1.26606e-178	-	GO:0004553//hydrolase activity, hydrolyzing O-glycosyl compounds	GO:0005975//carbohydrate metabolic process	PF00150; Cellulase	-	-	-	-
MA_10426084g0030	966	1287	3783	60.2907	189.056	1.64881	Up	0	0	-	-	-	PF00657; Lipase_GDSL	-	-	-	-
MA_202753g0010	810	721	2118	40.2809	126.233	1.64792	Up	1.92715e-178	2.16661e-176	-	GO:0020037//heme binding;GO:0016710//trans-cinnamate 4-monooxygenase activity;GO:0005506//iron ion binding;GO:0009055//electron carrier activity	GO:0055114//oxidation-reduction process	PF00067; p450	-	-	-	-
MA_81735g0010	1044	2512	7376	108.885	341.077	1.64729	Up	0	0	GO:0005576//extracellular region	GO:0016798//hydrolase activity, acting on glycosyl bonds;GO:0016757//transferase activity, transferring glycosyl groups	GO:0005975//carbohydrate metabolic process	PF00722; Glyco_hydro_16|PF06955; XET_C	Q8L9A9	XTH8_ARATH Probable xyloglucan endotransglucosylase/hydrolase protein 8 OS=Arabidopsis thaliana GN=XTH8 PE=2 SV=2	A9P223	A9P223_PICSI Putative uncharacterized protein OS=Picea sitchensis PE=2 SV=1
MA_10429012g0010	1029	46	135	2.02298	6.33359	1.64654	Up	7.7083e-13	5.72069e-12	GO:0048046//apoplast;GO:0005618//cell wall	GO:0020037//heme binding;GO:0046872//metal ion binding;GO:0004601//peroxidase activity	GO:0055114//oxidation-reduction process;GO:0006979//response to oxidative stress	PF00141; peroxidase	-	-	M8CG16	M8CG16_AEGTA Peroxidase 52 OS=Aegilops tauschii GN=F775_23871 PE=3 SV=1
MA_98504g0010	894	46	135	2.32846	7.29001	1.64654	Up	7.7083e-13	5.72262e-12	GO:0009535//chloroplast thylakoid membrane	-	GO:0009987//cellular process	PF12680; SnoaL_2	-	-	J3LV21	J3LV21_ORYBR Uncharacterized protein OS=Oryza brachyantha GN=OB03G48970 PE=4 SV=1
MA_8133894g0010	1023	290	851	12.8284	40.1593	1.64639	Up	9.96676e-73	4.15402e-71	-	GO:0016787//hydrolase activity	-	PF00657; Lipase_GDSL	Q9SF78	GDL29_ARATH GDSL esterase/lipase At1g71691 OS=Arabidopsis thaliana GN=At1g71691 PE=2 SV=1	D8RPG7	D8RPG7_SELML Putative uncharacterized protein OS=Selaginella moellendorffii GN=SELMODRAFT_98492 PE=4 SV=1
MA_26630g0010	648	392	1150	27.3754	85.6751	1.646	Up	1.32238e-97	7.71027e-96	-	-	GO:0044763;GO:0006950//response to stress	PF00076; RRM_1	-	-	-	-
MA_184786g0010	1092	60	176	2.48644	7.78075	1.64583	Up	2.70914e-16	2.47572e-15	GO:0009507//chloroplast;GO:0005886//plasma membrane	-	-	PF13301; DUF4079	-	-	K4CQL6	K4CQL6_SOLLC Uncharacterized protein OS=Solanum lycopersicum GN=Solyc09g008270.2 PE=4 SV=1
MA_10434197g0020	1476	100	293	3.06593	9.58325	1.64419	Up	4.3864e-26	6.14853e-25	GO:0005739//mitochondrion;GO:0009507//chloroplast;GO:0016020//membrane	-	-	PF00892; EamA	-	-	-	-
MA_9917746g0010	603	14	41	1.05065	3.28245	1.64349	Up	8.96506e-05	0.000295773	-	GO:0008168//methyltransferase activity	-	PF00891; Methyltransf_2	Q9XGW0	COMT1_OCIBA Caffeic acid 3-O-methyltransferase 1 OS=Ocimum basilicum GN=COMT1 PE=2 SV=1	A9NU35	A9NU35_PICSI Putative uncharacterized protein OS=Picea sitchensis PE=2 SV=1
MA_9770591g0010	957	14	41	0.662011	2.06825	1.64349	Up	8.96506e-05	0.000295728	GO:0016020//membrane	-	GO:0006810//transport	PF00854; PTR2	P0CI03	PTR28_ARATH Putative peptide/nitrate transporter At2g37900 OS=Arabidopsis thaliana GN=At2g37900 PE=2 SV=1	B9HC55	B9HC55_POPTR Predicted protein OS=Populus trichocarpa GN=POPTRDRAFT_819189 PE=3 SV=1
MA_10055565g0010	465	98	287	9.53723	29.7962	1.64349	Up	1.44174e-25	1.97422e-24	-	-	-	PF06232; ATS3	-	-	-	-
MA_674039g0010	1498	41	120	1.23857	3.86724	1.64263	Up	1.55881e-11	1.05638e-10	-	-	-	PF00931; NB-ARC	-	-	-	-
MA_53909g0010	1767	41	120	1.05002	3.27851	1.64263	Up	1.55881e-11	1.05605e-10	GO:0012505//endomembrane system	GO:0008509//anion transmembrane transporter activity	GO:0010118//stomatal movement	PF11744; ALMT	O49696	ALMTC_ARATH Aluminum-activated malate transporter 12 OS=Arabidopsis thaliana GN=ALMT12 PE=2 SV=1	R0GYS9	R0GYS9_9BRAS Uncharacterized protein OS=Capsella rubella GN=CARUB_v10004488mg PE=4 SV=1
MA_103138g0010	1530	41	120	1.21267	3.78636	1.64263	Up	1.55881e-11	1.05573e-10	GO:0005634//nucleus	GO:0019901//protein kinase binding	GO:0000079//regulation of cyclin-dependent protein serine/threonine kinase activity;GO:0051321//meiotic cell cycle;GO:0051301//cell division	PF00134; Cyclin_N|PF02984; Cyclin_C	-	-	Q96226	Q96226_ADICA Cyclin OS=Adiantum capillus-veneris PE=2 SV=1
MA_43124g0010	1348	13	38	0.436418	1.3609	1.64078	Up	0.000167458	0.000528759	-	-	-	PF01419; Jacalin	-	-	B9R811	B9R811_RICCO Putative uncharacterized protein OS=Ricinus communis GN=RCOM_1595950 PE=4 SV=1
MA_933431g0010	1491	13	38	0.394562	1.23038	1.64078	Up	0.000167458	0.000528835	GO:0005739//mitochondrion	-	-	PF01535; PPR|PF13041; PPR_2|PF13812; PPR_3	Q9LN22	PPR54_ARATH Pentatricopeptide repeat-containing protein At1g20300, mitochondrial OS=Arabidopsis thaliana GN=At1g20300 PE=2 SV=1	F6H0E0	F6H0E0_VITVI Putative uncharacterized protein OS=Vitis vinifera GN=VIT_18s0001g00890 PE=4 SV=1
MA_8219g0010	1074	26	76	1.09551	3.41618	1.64078	Up	8.75346e-08	4.27114e-07	-	-	-	-	-	-	-	-
MA_105837g0010	1764	51	149	1.30834	4.07774	1.64003	Up	5.94074e-14	4.68485e-13	GO:0005739//mitochondrion	-	-	PF04970; LRAT	-	-	B8LN59	B8LN59_PICSI Putative uncharacterized protein OS=Picea sitchensis PE=2 SV=1
MA_10432359g0010	2562	236	689	4.16852	12.9829	1.63901	Up	7.52052e-59	2.46078e-57	GO:0009506//plasmodesma;GO:0005576//extracellular region;GO:0005886//plasma membrane	GO:0004672//protein kinase activity	GO:0046777//protein autophosphorylation;GO:0051510//regulation of unidimensional cell growth;GO:0009791//post-embryonic development;GO:0009742//brassinosteroid mediated signaling pathway	PF07714; Pkinase_Tyr|PF12819; Malectin_like	-	-	-	-
MA_88551g0010	1200	48	140	1.81013	5.63221	1.63761	Up	3.59374e-13	2.72426e-12	GO:0005576//extracellular region;GO:0005739//mitochondrion	GO:0016491//oxidoreductase activity	GO:0007165//signal transduction;GO:0008152//metabolic process	PF00560; LRR_1|PF08263; LRRNT_2|PF12799; LRR_4|PF13855; LRR_8	Q42371	ERECT_ARATH LRR receptor-like serine/threonine-protein kinase ERECTA OS=Arabidopsis thaliana GN=ERECTA PE=1 SV=1	K7LGZ7	K7LGZ7_SOYBN Uncharacterized protein OS=Glycine max PE=4 SV=1
MA_10090072g0010	2100	12	35	0.25859	0.804601	1.63761	Up	0.000313618	0.000950961	-	-	-	PF01535; PPR|PF13041; PPR_2	-	-	-	-
MA_10437100g0010	1549	12	35	0.350573	1.09081	1.63761	Up	0.000313618	0.000951092	-	-	-	-	-	-	-	-
MA_9407858g0010	198	59	172	13.4845	41.9368	1.63691	Up	7.62588e-16	6.79602e-15	-	-	-	-	-	-	A9NZX4	A9NZX4_PICSI Putative uncharacterized protein OS=Picea sitchensis PE=4 SV=1
MA_86562g0010	2079	70	204	1.52368	4.73704	1.63643	Up	1.64542e-18	1.67467e-17	-	-	-	-	-	-	M5VTV9	M5VTV9_PRUPE Uncharacterized protein OS=Prunus persica GN=PRUPE_ppa003939mg PE=4 SV=1
MA_7579543g0010	524	46	134	3.97261	12.3454	1.63582	Up	1.19436e-12	8.76012e-12	-	-	-	-	-	-	B9SF83	B9SF83_RICCO Putative uncharacterized protein OS=Ricinus communis GN=RCOM_1095440 PE=4 SV=1
MA_619336g0010	1554	92	268	2.67908	8.3256	1.63582	Up	7.91494e-24	1.01771e-22	-	-	-	PF00201; UDPGT	Q9LNI1	U72B3_ARATH UDP-glycosyltransferase 72B3 OS=Arabidopsis thaliana GN=UGT72B3 PE=2 SV=1	-	-
MA_69411g0010	546	23	67	1.90627	5.92398	1.63582	Up	5.45516e-07	2.43027e-06	-	-	-	PF05553; DUF761	-	-	A9NUA6	A9NUA6_PICSI Putative uncharacterized protein OS=Picea sitchensis PE=2 SV=1
MA_203859g0010	918	80	233	3.94363	12.2531	1.63555	Up	6.52078e-21	7.40316e-20	-	-	GO:0006457//protein folding;GO:0051259//protein oligomerization;GO:0009651//response to salt stress;GO:0009408//response to heat	PF00011; HSP20	Q9XIE3	HS17A_ARATH 17.6 kDa class I heat shock protein 1 OS=Arabidopsis thaliana GN=HSP17.6A PE=1 SV=1	-	-
MA_15033g0010	1251	34	99	1.2299	3.82041	1.63518	Up	1.06287e-09	6.22532e-09	-	-	GO:0009653//anatomical structure morphogenesis;GO:0009908//flower development;GO:0016569//covalent chromatin modification;GO:0010468//regulation of gene expression;GO:0043412//macromolecule modification;GO:0051301//cell division;GO:0006259//DNA metabolic process;GO:0048513//organ development;GO:0050794//regulation of cellular process;GO:0044767	-	-	-	B3IX45	B3IX45_LOTJA Transcription factor CPP OS=Lotus japonicus GN=CPP-L56 PE=2 SV=1
MA_10431460g0010	996	168	489	7.63307	23.7018	1.63466	Up	4.13532e-42	9.55307e-41	GO:0044464//cell part	GO:0016491//oxidoreductase activity;GO:0005488//binding	GO:0006950//response to stress	PF00141; peroxidase	Q9FL16	PER63_ARATH Peroxidase 63 OS=Arabidopsis thaliana GN=PER63 PE=2 SV=1	D5AAS6	D5AAS6_PICSI Putative uncharacterized protein OS=Picea sitchensis PE=2 SV=1
MA_8740541g0010	402	167	486	18.7992	58.3636	1.6344	Up	7.48072e-42	1.7119e-40	-	-	-	PF13504; LRR_7	-	-	-	-
MA_48536g0010	1275	100	291	3.54927	11.0183	1.63431	Up	1.04565e-25	1.43904e-24	GO:0016020//membrane	-	-	-	-	-	A9NWY8	A9NWY8_PICSI Putative uncharacterized protein OS=Picea sitchensis PE=2 SV=1
MA_10346947g0010	402	297	864	33.4333	103.757	1.63386	Up	5.05174e-73	2.12979e-71	-	-	-	-	-	-	-	-
MA_104065g0020	777	77	224	4.48455	13.9174	1.63386	Up	3.90048e-20	4.27765e-19	GO:0016023//cytoplasmic membrane-bounded vesicle;GO:0005576//extracellular region;GO:0016020//membrane	-	GO:0009831//plant-type cell wall modification involved in multidimensional cell growth;GO:0009828//plant-type cell wall loosening;GO:0009739//response to gibberellin stimulus;GO:0009826//unidimensional cell growth;GO:0010114//response to red light;GO:0006949//syncytium formation	PF01357; Pollen_allerg_1|PF03330; DPBB_1	-	-	M5VZP0	M5VZP0_PRUPE Uncharacterized protein OS=Prunus persica GN=PRUPE_ppa010226mg PE=3 SV=1
MA_213479g0010	417	99	288	10.7436	33.3417	1.63386	Up	1.89553e-25	2.5827e-24	-	-	-	PF01657; Stress-antifung	-	-	-	-
MA_67291g0010	1713	280	814	7.3969	22.9403	1.63289	Up	7.63418e-69	2.99399e-67	GO:0016023//cytoplasmic membrane-bounded vesicle;GO:0005576//extracellular region	GO:0016491//oxidoreductase activity;GO:0005507//copper ion binding	GO:0044710	PF00394; Cu-oxidase|PF07731; Cu-oxidase_2|PF07732; Cu-oxidase_3	-	-	-	-
MA_12209g0020	747	75	218	4.54349	14.0886	1.63265	Up	1.28579e-19	1.37773e-18	-	-	-	PF04640; PLATZ	-	-	I1JAN7	I1JAN7_SOYBN Uncharacterized protein OS=Glycine max PE=4 SV=1
MA_123269g0010	1992	1623	4717	36.8704	114.316	1.63249	Up	0	0	-	GO:0016157//sucrose synthase activity	GO:0009058//biosynthetic process;GO:0005985//sucrose metabolic process	PF00534; Glycos_transf_1|PF00862; Sucrose_synth	-	-	-	-
MA_127848g0010	2484	64	186	1.16594	3.61487	1.63245	Up	5.9264e-17	5.59296e-16	-	GO:0000166//nucleotide binding	GO:0050896//response to stimulus	PF00931; NB-ARC|PF05659; RPW8	-	-	-	-
MA_412995g0010	1029	117	340	5.14541	15.9513	1.63231	Up	1.01598e-29	1.61753e-28	GO:0016023//cytoplasmic membrane-bounded vesicle	GO:0005488//binding;GO:0004601//peroxidase activity	-	PF00141; peroxidase	-	-	-	-
MA_25224g0010	1080	84	244	3.51969	10.9068	1.63171	Up	9.27944e-22	1.09727e-20	-	GO:0016706//oxidoreductase activity, acting on paired donors, with incorporation or reduction of molecular oxygen, 2-oxoglutarate as one donor, and incorporation of one atom each of oxygen into both donors	GO:0009627//systemic acquired resistance;GO:0009697//salicylic acid biosynthetic process	PF03171; 2OG-FeII_Oxy|PF14226; DIOX_N	-	-	-	-
MA_13167g0010	972	93	270	4.32978	13.41	1.63094	Up	6.73344e-24	8.68848e-23	GO:0005886//plasma membrane	GO:0004713//protein tyrosine kinase activity;GO:0005524//ATP binding;GO:0004674//protein serine/threonine kinase activity	GO:0006468//protein phosphorylation	PF00069; Pkinase	-	-	E0CTT3	E0CTT3_VITVI Putative uncharacterized protein OS=Vitis vinifera GN=VIT_12s0028g01970 PE=4 SV=1
MA_8407941g0010	534	31	90	2.62706	8.13641	1.63094	Up	6.52984e-09	3.5637e-08	-	-	-	-	-	-	B9HKB9	B9HKB9_POPTR Predicted protein OS=Populus trichocarpa GN=POPTRDRAFT_564896 PE=4 SV=1
MA_139996g0010	2172	31	90	0.645879	2.00039	1.63094	Up	6.52984e-09	3.56458e-08	-	GO:0016772//transferase activity, transferring phosphorus-containing groups	-	PF00069; Pkinase|PF00954; S_locus_glycop|PF01453; B_lectin|PF08276; PAN_2	-	-	-	-
MA_10436451g0020	732	258	749	15.9499	49.3972	1.63088	Up	2.2261e-63	7.92253e-62	-	GO:0016798//hydrolase activity, acting on glycosyl bonds	GO:0008152//metabolic process	PF00295; Glyco_hydro_28	-	-	B8LQW0	B8LQW0_PICSI Putative uncharacterized protein OS=Picea sitchensis PE=2 SV=1
MA_172388g0010	552	41	119	3.3612	10.4073	1.63055	Up	2.41516e-11	1.6118e-10	GO:0000796//condensin complex;GO:0005634//nucleus	-	GO:0000910//cytokinesis;GO:0009957//epidermal cell fate specification;GO:0030261//chromosome condensation;GO:0007017//microtubule-based process;GO:0007067//mitosis	PF12922; Cnd1_N	-	-	R0HDV6	R0HDV6_9BRAS Condensin complex subunit 1 OS=Capsella rubella GN=CARUB_v10016581mg PE=3 SV=1
MA_121354g0010	1905	30	87	0.712649	2.20473	1.62934	Up	1.1971e-08	6.35294e-08	GO:0005886//plasma membrane	-	-	PF03763; Remorin_C	-	-	-	-
MA_938993g0010	2269	50	145	0.997206	3.08507	1.62934	Up	1.67415e-13	1.2878e-12	-	-	-	-	-	-	-	-
MA_10432810g0010	608	29	84	2.15846	6.66972	1.62762	Up	2.19578e-08	1.13587e-07	GO:0000785//chromatin;GO:0005737//cytoplasm;GO:0005819//spindle;GO:0016363//nuclear matrix;GO:0009506//plasmodesma;GO:0008278//cohesin complex	GO:0005215//transporter activity;GO:0003682//chromatin binding;GO:0005524//ATP binding	GO:0031048//chromatin silencing by small RNA;GO:0006346//methylation-dependent chromatin silencing;GO:0006275//regulation of DNA replication;GO:0007131//reciprocal meiotic recombination;GO:0000911//cytokinesis by cell plate formation;GO:0051567//histone H3-K9 methylation;GO:0010389//regulation of G2/M transition of mitotic cell cycle;GO:0008283//cell proliferation;GO:0051607//defense response to …	-	-	-	-	-
MA_10434585g0010	873	19	55	0.984892	3.04145	1.62672	Up	6.33848e-06	2.46293e-05	GO:0043231//intracellular membrane-bounded organelle;GO:0016020//membrane	-	-	PF03798; TRAM_LAG1_CLN8	-	-	-	-
MA_95625g0010	1563	19	55	0.550103	1.69877	1.62672	Up	6.33848e-06	2.46249e-05	-	GO:0016491//oxidoreductase activity;GO:0005488//binding	-	PF00067; p450	-	-	D5AA14	D5AA14_PICSI Putative uncharacterized protein OS=Picea sitchensis PE=2 SV=1
MA_10667g0010	672	158	457	10.6399	32.8306	1.62556	Up	3.68086e-39	7.88042e-38	-	-	-	-	-	-	-	-
MA_10425823g0010	1212	2393	6921	89.3489	275.675	1.62545	Up	0	0	GO:0005576//extracellular region;GO:0016020//membrane;GO:0009505//plant-type cell wall	-	GO:0009664//plant-type cell wall organization;GO:0006949//syncytium formation	PF01357; Pollen_allerg_1|PF03330; DPBB_1	-	-	-	-
MA_84793g0010	1287	37	107	1.30099	4.01363	1.6253	Up	2.69046e-10	1.65636e-09	GO:0009506//plasmodesma	GO:0005515//protein binding	GO:0016070//RNA metabolic process;GO:1901576;GO:0044699;GO:0009733//response to auxin stimulus;GO:0044271//cellular nitrogen compound biosynthetic process;GO:0010467//gene expression	PF02309; AUX_IAA	-	-	-	-
MA_105489g0010	1281	199	575	7.02996	21.6696	1.62408	Up	8.9477e-49	2.37482e-47	GO:0005886//plasma membrane	-	-	PF13639; zf-RING_2	Q93Z92	RING4_ARATH E3 ubiquitin-protein ligase At4g11680 OS=Arabidopsis thaliana GN=At4g11680 PE=2 SV=1	B9IKR5	B9IKR5_POPTR Predicted protein OS=Populus trichocarpa GN=POPTRDRAFT_1105907 PE=4 SV=1
MA_10430454g0010	681	18	52	1.19612	3.68628	1.6238	Up	1.17373e-05	4.39406e-05	-	-	-	PF04450; BSP	-	-	-	-
MA_269349g0010	708	18	52	1.1505	3.5457	1.6238	Up	1.17373e-05	4.39481e-05	-	-	-	PF14009; DUF4228	-	-	-	-
MA_945965g0010	570	18	52	1.42905	4.40413	1.6238	Up	1.17373e-05	4.39331e-05	-	-	-	-	-	-	A9RGU2	A9RGU2_PHYPA Predicted protein (Fragment) OS=Physcomitrella patens subsp. patens GN=PHYPADRAFT_113908 PE=4 SV=1
MA_10430500g0010	339	18	52	2.40282	7.40518	1.6238	Up	1.17373e-05	4.39557e-05	-	GO:0051015//actin filament binding	GO:0051014//actin filament severing;GO:0051017//actin filament bundle assembly	PF00626; Gelsolin	O81645	VILI3_ARATH Villin-3 OS=Arabidopsis thaliana GN=VLN3 PE=1 SV=2	-	-
MA_43044g0010	387	400	1155	46.7733	144.08	1.62311	Up	4.24402e-96	2.44204e-94	-	GO:0004869//cysteine-type endopeptidase inhibitor activity;GO:0008233//peptidase activity	GO:0010466//negative regulation of peptidase activity;GO:0033554//cellular response to stress;GO:0006508//proteolysis;GO:0009266//response to temperature stimulus	PF00031; Cystatin	-	-	A9NL68	A9NL68_PICSI Putative uncharacterized protein OS=Picea sitchensis PE=2 SV=1
MA_112057g0010	2481	204	589	3.72094	11.4609	1.62299	Up	7.1259e-50	1.92628e-48	GO:0005634//nucleus	GO:0003700//sequence-specific DNA binding transcription factor activity;GO:0043565//sequence-specific DNA binding	GO:0006355//regulation of transcription, DNA-dependent	PF00046; Homeobox|PF01852; START|PF08670; MEKHLA	-	-	E7DX25	E7DX25_PICGL Class III homeodomain leucine zipper protein OS=Picea glauca GN=HB4 PE=2 SV=1
MA_6141g0010	1344	79	228	2.65997	8.18969	1.6224	Up	2.81548e-20	3.11894e-19	GO:0072686//mitotic spindle;GO:0009524//phragmoplast;GO:0005829//cytosol;GO:0009574//preprophase band;GO:0005634//nucleus;GO:0010005//cortical microtubule, transverse to long axis	GO:0046983//protein dimerization activity;GO:0008017//microtubule binding	GO:0043622//cortical microtubule organization;GO:0009664//plant-type cell wall organization;GO:0008283//cell proliferation;GO:0007020//microtubule nucleation;GO:0005982//starch metabolic process;GO:0030244//cellulose biosynthetic process;GO:0048193//Golgi vesicle transport;GO:0051302//regulation of cell division;GO:0001578//microtubule bundle formation;GO:0019344//cysteine biosynthetic process;GO…	PF03999; MAP65_ASE1	Q9FLP0	MA651_ARATH 65-kDa microtubule-associated protein 1 OS=Arabidopsis thaliana GN=MAP65-1 PE=1 SV=1	D5AC28	D5AC28_PICSI Putative uncharacterized protein OS=Picea sitchensis PE=2 SV=1
MA_10436490g0010	1233	1235	3564	45.3266	139.542	1.62227	Up	3.15176e-292	6.58057e-290	GO:0009505//plant-type cell wall;GO:0046658//anchored to plasma membrane;GO:0048046//apoplast	-	GO:0007389//pattern specification process;GO:0008361//regulation of cell size;GO:0009664//plant-type cell wall organization;GO:0009926//auxin polar transport;GO:0010015//root morphogenesis;GO:0009832//plant-type cell wall biogenesis;GO:0040007//growth	PF02469; Fasciclin	-	-	B8LLV7	B8LLV7_PICSI Putative uncharacterized protein OS=Picea sitchensis PE=2 SV=1
MA_444980g0010	1098	105	303	4.32749	13.3221	1.62222	Up	1.95647e-26	2.77975e-25	-	-	-	-	-	-	-	-
MA_19520g0020	2469	658	1898	12.0602	37.1114	1.62161	Up	1.75524e-156	1.69516e-154	GO:0005634//nucleus	GO:0003700//sequence-specific DNA binding transcription factor activity;GO:0043565//sequence-specific DNA binding	GO:0006355//regulation of transcription, DNA-dependent	PF00046; Homeobox|PF01852; START|PF08670; MEKHLA	Q6AST1	HOX32_ORYSJ Homeobox-leucine zipper protein HOX32 OS=Oryza sativa subsp. japonica GN=HOX32 PE=2 SV=1	Q0QUG0	Q0QUG0_PICAB Homeodomain-leucine zipper trancription factor HB-3 OS=Picea abies GN=HB-3 PE=3 SV=1
MA_6668g0010	549	746	2151	61.4916	189.147	1.62105	Up	5.46104e-177	6.04658e-175	-	-	-	-	-	-	A7J8S1	A7J8S1_9CONI AGP6 (Fragment) OS=Pinus chiapensis GN=AGP6 PE=4 SV=1
MA_502767g0010	1095	153	441	6.32305	19.4427	1.62054	Up	1.09716e-37	2.2713e-36	GO:0046658//anchored to plasma membrane	-	-	-	Q9SUC9	UGPI7_ARATH Uncharacterized GPI-anchored protein At4g28100 OS=Arabidopsis thaliana GN=At4g28100 PE=1 SV=1	G7IRN0	G7IRN0_MEDTR GPI-anchored protein, putative OS=Medicago truncatula GN=MTR_2g089530 PE=4 SV=1
MA_10429115g0010	357	17	49	2.15491	6.62612	1.62054	Up	2.1766e-05	7.85863e-05	GO:0009536//plastid;GO:0005886//plasma membrane	-	-	-	-	-	-	-
MA_133359g0030	567	25	72	1.99529	6.13029	1.61936	Up	2.50096e-07	1.15696e-06	GO:0031225//anchored to membrane;GO:0005886//plasma membrane	-	-	PF14368; LTP_2	-	-	-	-
MA_10432581g0020	753	83	239	4.98807	15.3227	1.61912	Up	3.9989e-21	4.59475e-20	-	GO:0016301//kinase activity	-	-	-	-	B9N1G7	B9N1G7_POPTR Predicted protein OS=Populus trichocarpa GN=POPTRDRAFT_579462 PE=2 SV=1
MA_8874g0010	1290	186	535	6.52488	20.0215	1.61752	Up	3.03108e-45	7.48315e-44	-	-	-	-	-	-	B9NB39	B9NB39_POPTR Predicted protein (Fragment) OS=Populus trichocarpa GN=POPTRDRAFT_279914 PE=3 SV=1
MA_19741g0010	1320	1090	3134	37.3682	114.619	1.61697	Up	5.15684e-256	8.56465e-254	GO:0005622//intracellular;GO:0005886//plasma membrane;GO:0016021//integral to membrane	GO:0005215//transporter activity	GO:0006810//transport	PF00650; CRAL_TRIO|PF03765; CRAL_TRIO_N	Q9SCU1	PATL6_ARATH Patellin-6 OS=Arabidopsis thaliana GN=PATL6 PE=2 SV=1	F6GXS8	F6GXS8_VITVI Putative uncharacterized protein OS=Vitis vinifera GN=VIT_08s0058g00640 PE=4 SV=1
MA_125470g0010	639	40	115	2.83275	8.68818	1.61685	Up	6.81866e-11	4.4044e-10	GO:0005829//cytosol	GO:0008233//peptidase activity	GO:0006623//protein targeting to vacuole;GO:0019760//glucosinolate metabolic process;GO:0006944//cellular membrane fusion;GO:0048193//Golgi vesicle transport	-	Q09686	YA14_SCHPO Putative glutamine amidotransferase-like protein C13C5.04 OS=Schizosaccharomyces pombe (strain 972 / ATCC 24843) GN=SPAC13C5.04 PE=4 SV=1	D7U1H2	D7U1H2_VITVI Putative uncharacterized protein OS=Vitis vinifera GN=VIT_11s0037g00890 PE=4 SV=1
MA_9563494g0010	1368	40	115	1.32319	4.05829	1.61685	Up	6.81866e-11	4.4057e-10	-	-	-	-	-	-	M5Y7B8	M5Y7B8_PRUPE Uncharacterized protein OS=Prunus persica GN=PRUPE_ppa021746mg PE=4 SV=1
MA_2814g0010	1503	39	112	1.17423	3.59742	1.61524	Up	1.24542e-10	7.88659e-10	GO:0005634//nucleus	GO:0003677//DNA binding;GO:0005515//protein binding	GO:0032876//negative regulation of DNA endoreduplication	PF02319; E2F_TDP	Q8LSZ4	E2FE_ARATH E2F transcription factor-like E2FE OS=Arabidopsis thaliana GN=E2FE PE=2 SV=1	A9SXC9	A9SXC9_PHYPA Predicted protein OS=Physcomitrella patens subsp. patens GN=PHYPADRAFT_231478 PE=3 SV=1
MA_10196428g0010	1728	148	425	3.87585	11.8734	1.61515	Up	3.26794e-36	6.53082e-35	GO:0016020//membrane;GO:0009505//plant-type cell wall	GO:0005507//copper ion binding;GO:0008447//L-ascorbate oxidase activity	GO:0055114//oxidation-reduction process	PF00394; Cu-oxidase|PF07731; Cu-oxidase_2|PF07732; Cu-oxidase_3	-	-	A9NXG3	A9NXG3_PICSI Putative uncharacterized protein OS=Picea sitchensis PE=2 SV=1
MA_67552g0010	1716	170	488	4.48312	13.7289	1.61463	Up	2.57614e-41	5.79843e-40	GO:0016020//membrane	GO:0005215//transporter activity	GO:0006857//oligopeptide transport	PF00854; PTR2	P36836	S15A1_RABIT Solute carrier family 15 member 1 OS=Oryctolagus cuniculus GN=SLC15A1 PE=2 SV=1	-	-
MA_177265g0010	1029	115	330	5.05745	15.4821	1.61412	Up	1.87014e-28	2.84716e-27	-	-	-	-	-	-	-	-
MA_177954g0010	201	23	66	5.17823	15.8518	1.61412	Up	8.47766e-07	3.69201e-06	-	-	-	-	-	-	-	-
MA_14277g0010	705	53	152	3.40201	10.4085	1.6133	Up	6.60094e-14	5.19427e-13	-	-	-	PF03819; MazG	-	-	-	-
MA_488033g0010	885	128	367	6.54509	20.0196	1.61292	Up	1.9647e-31	3.33118e-30	-	-	-	-	-	-	B8LP12	B8LP12_PICSI Putative uncharacterized protein OS=Picea sitchensis PE=2 SV=1
MA_10426064g0010	1025	158	453	6.97561	21.3357	1.61287	Up	2.05408e-38	4.31751e-37	GO:0043229//intracellular organelle;GO:0005737//cytoplasm	GO:0016787//hydrolase activity	-	PF00657; Lipase_GDSL	-	-	-	-
MA_292053g0010	261	22	63	3.81444	11.6528	1.61114	Up	1.56291e-06	6.58157e-06	-	-	-	-	-	-	-	-
MA_10341796g0010	327	58	166	8.02656	24.5071	1.61035	Up	5.09526e-15	4.31121e-14	GO:0005634//nucleus;GO:0000796//condensin complex	GO:0005215//transporter activity	GO:0006346//methylation-dependent chromatin silencing;GO:0031048//chromatin silencing by small RNA;GO:0006275//regulation of DNA replication;GO:0000911//cytokinesis by cell plate formation;GO:0051567//histone H3-K9 methylation;GO:0010389//regulation of G2/M transition of mitotic cell cycle;GO:0008283//cell proliferation;GO:0051607//defense response to virus;GO:0048449//floral organ formation;GO:0…	-	Q9C5Y4	SMC21_ARATH Structural maintenance of chromosomes protein 2-1 OS=Arabidopsis thaliana GN=SMC2-1 PE=2 SV=2	C5XFG9	C5XFG9_SORBI Structural maintenance of chromosomes protein OS=Sorghum bicolor GN=Sb03g043060 PE=3 SV=1
MA_10426448g0010	1284	29	83	1.02207	3.12065	1.61035	Up	3.40116e-08	1.72601e-07	GO:0005802//trans-Golgi network;GO:0016020//membrane;GO:0005794//Golgi apparatus;GO:0005768//endosome;GO:0005739//mitochondrion	GO:0008375//acetylglucosaminyltransferase activity	-	PF02485; Branch	-	-	-	-
MA_203992g0010	1269	553	1582	19.7203	60.1834	1.60969	Up	2.2035e-129	1.71912e-127	GO:0016020//membrane	-	-	PF00544; Pec_lyase_C	-	-	-	-
MA_27625g0020	3249	114	326	1.58783	4.84395	1.60913	Up	5.20206e-28	7.822e-27	GO:0033186//CAF-1 complex	-	GO:0000278//mitotic cell cycle;GO:0009934//regulation of meristem structural organization;GO:0035266//meristem growth;GO:0006261//DNA-dependent DNA replication;GO:0010026//trichome differentiation;GO:0000724//double-strand break repair via homologous recombination;GO:0008283//cell proliferation;GO:0010468//regulation of gene expression;GO:0019219;GO:0009555//pollen development;GO:0048366//leaf de…	PF12253; CAF1A	Q5R1T0	CAF1A_CHICK Chromatin assembly factor 1 subunit A OS=Gallus gallus GN=CHAF1A PE=1 SV=1	A5C513	A5C513_VITVI Putative uncharacterized protein OS=Vitis vinifera GN=VITISV_008038 PE=4 SV=1
MA_10381g0010	2457	121	346	2.22859	6.79834	1.60905	Up	1.25168e-29	1.97557e-28	-	-	-	PF07719; TPR_2|PF13414; TPR_11	Q9ULT0	TTC7A_HUMAN Tetratricopeptide repeat protein 7A OS=Homo sapiens GN=TTC7A PE=1 SV=3	A5BC29	A5BC29_VITVI Putative uncharacterized protein OS=Vitis vinifera GN=VITISV_018246 PE=4 SV=1
MA_10436313g0010	1314	284	812	9.78075	29.8327	1.60888	Up	2.92204e-67	1.10639e-65	-	GO:0016740//transferase activity	-	PF00891; Methyltransf_2|PF08100; Dimerisation	-	-	-	-
MA_903046g0010	595	14	40	1.06478	3.24545	1.60786	Up	0.000140281	0.000449354	GO:0005829//cytosol;GO:0005777//peroxisome;GO:0009941//chloroplast envelope;GO:0009570//chloroplast stroma;GO:0005886//plasma membrane;GO:0048046//apoplast	GO:0005507//copper ion binding;GO:0008705//methionine synthase activity;GO:0008270//zinc ion binding;GO:0003871//5-methyltetrahydropteroyltriglutamate-homocysteine S-methyltransferase activity	GO:0009086//methionine biosynthetic process;GO:0009651//response to salt stress;GO:0032259//methylation;GO:0010043//response to zinc ion;GO:0046686//response to cadmium ion	PF01717; Meth_synt_2	Q42662	METE_PLESU 5-methyltetrahydropteroyltriglutamate--homocysteine methyltransferase OS=Plectranthus scutellarioides GN=MET PE=1 SV=2	B8LKF4	B8LKF4_PICSI Putative uncharacterized protein OS=Picea sitchensis PE=2 SV=1
MA_17728g0010	1776	14	40	0.356726	1.0873	1.60786	Up	0.000140281	0.000449486	-	-	-	PF00612; IQ|PF13178; DUF4005	Q8L4D8	IQD31_ARATH Protein IQ-DOMAIN 31 OS=Arabidopsis thaliana GN=IQD31 PE=1 SV=1	B9RQD6	B9RQD6_RICCO Putative uncharacterized protein OS=Ricinus communis GN=RCOM_1488550 PE=4 SV=1
MA_5664g0010	1047	21	60	0.907657	2.76654	1.60786	Up	2.88416e-06	1.17178e-05	-	GO:0016301//kinase activity	GO:0009725//response to hormone stimulus	PF00069; Pkinase	-	-	G7IUD9	G7IUD9_MEDTR Non-receptor serine/threonine protein kinase OS=Medicago truncatula GN=MTR_2g098240 PE=4 SV=1
MA_9273457g0010	381	14	40	1.66285	5.06835	1.60786	Up	0.000140281	0.00044942	-	GO:0019146//arabinose-5-phosphate isomerase activity;GO:0030246//carbohydrate binding	GO:0005975//carbohydrate metabolic process;GO:0019243//methylglyoxal catabolic process to D-lactate	PF00571; CBS	-	-	-	-
MA_285833g0010	480	1340	3826	126.332	384.8	1.60689	Up	0	0	-	-	-	PF01190; Pollen_Ole_e_I	-	-	-	-
MA_16797g0020	621	48	137	3.49783	10.6503	1.60636	Up	1.32294e-12	9.67408e-12	GO:0005737//cytoplasm;GO:0000307//cyclin-dependent protein kinase holoenzyme complex;GO:0005634//nucleus	GO:0004693//cyclin-dependent protein kinase activity;GO:0030332//cyclin binding;GO:0005524//ATP binding	GO:0009934//regulation of meristem structural organization;GO:0009755//hormone-mediated signaling pathway;GO:0010389//regulation of G2/M transition of mitotic cell cycle;GO:0048825//cotyledon development;GO:0009826//unidimensional cell growth;GO:0010376//stomatal complex formation;GO:0016572//histone phosphorylation	PF00069; Pkinase	Q0J4I1	CKB21_ORYSJ Cyclin-dependent kinase B2-1 OS=Oryza sativa subsp. japonica GN=CDKB2-1 PE=1 SV=1	D5AAZ1	D5AAZ1_PICSI Putative uncharacterized protein OS=Picea sitchensis PE=2 SV=1
MA_18425g0010	2040	34	97	0.75422	2.29548	1.60574	Up	2.54454e-09	1.44145e-08	-	GO:0003824//catalytic activity	GO:0000226//microtubule cytoskeleton organization;GO:0006346//methylation-dependent chromatin silencing;GO:0031048//chromatin silencing by small RNA;GO:0000911//cytokinesis by cell plate formation;GO:0051567//histone H3-K9 methylation;GO:0048453//sepal formation;GO:0048451//petal formation	PF01529; zf-DHHC	Q9M115	ZDH16_ARATH Protein S-acyltransferase 18 OS=Arabidopsis thaliana GN=PAT18 PE=2 SV=2	I1LAT9	I1LAT9_SOYBN S-acyltransferase OS=Glycine max PE=3 SV=2
MA_57718g0010	1590	166	473	4.72455	14.3614	1.60395	Up	9.94362e-40	2.16694e-38	-	-	-	-	-	-	-	-
MA_8328499g0010	366	13	37	1.60735	4.88037	1.6023	Up	0.000262196	0.000805623	-	-	-	-	-	-	-	-
MA_10375590g0010	792	26	74	1.48558	4.51064	1.6023	Up	2.10632e-07	9.83323e-07	GO:0046658//anchored to plasma membrane;GO:0016023//cytoplasmic membrane-bounded vesicle	GO:0003824//catalytic activity	-	-	-	-	M0TGW6	M0TGW6_MUSAM Uncharacterized protein OS=Musa acuminata subsp. malaccensis PE=4 SV=1
MA_469246g0010	516	82	233	7.1914	21.7991	1.59992	Up	2.6339e-20	2.9237e-19	-	-	-	PF02704; GASA	O82328	GASA7_ARATH Gibberellin-regulated protein 7 OS=Arabidopsis thaliana GN=GASA7 PE=3 SV=1	A9NL60	A9NL60_PICSI Putative uncharacterized protein OS=Picea sitchensis PE=4 SV=1
MA_381654g0010	729	25	71	1.55189	4.70178	1.59918	Up	3.87326e-07	1.75659e-06	-	-	-	PF13456; RVT_3	-	-	-	-
MA_58340g0010	876	195	553	10.0735	30.4756	1.59709	Up	6.89372e-46	1.72327e-44	GO:0005794//Golgi apparatus	-	GO:0045492//xylan biosynthetic process;GO:0009834//secondary cell wall biogenesis;GO:0010413//glucuronoxylan metabolic process	PF04669; Polysacc_synt_4	-	-	B9RYD2	B9RYD2_RICCO Putative uncharacterized protein OS=Ricinus communis GN=RCOM_0812260 PE=4 SV=1
MA_62010g0010	513	91	258	8.02737	24.2792	1.59672	Up	2.9249e-22	3.52904e-21	GO:0016020//membrane	-	-	PF03134; TB2_DP1_HVA22	Q682H0	HA22F_ARATH HVA22-like protein f OS=Arabidopsis thaliana GN=HVA22F PE=2 SV=1	D5ADA6	D5ADA6_PICSI Putative uncharacterized protein OS=Picea sitchensis PE=2 SV=1
MA_686524g0010	1848	42	119	1.02848	3.10868	1.59579	Up	4.86184e-11	3.17221e-10	GO:0005634//nucleus;GO:0005739//mitochondrion	GO:0005488//binding	-	PF00010; HLH	Q56YJ8	FAMA_ARATH Transcription factor FAMA OS=Arabidopsis thaliana GN=FMA PE=1 SV=1	B8LLL6	B8LLL6_PICSI Putative uncharacterized protein OS=Picea sitchensis PE=2 SV=1
MA_10435620g0010	1260	18	51	0.646474	1.95403	1.59579	Up	1.82512e-05	6.65315e-05	GO:0016023//cytoplasmic membrane-bounded vesicle;GO:0071944//cell periphery	-	GO:0071704;GO:0044238//primary metabolic process;GO:0009913//epidermal cell differentiation;GO:0044767;GO:0009653//anatomical structure morphogenesis;GO:0016043//cellular component organization	PF03009; GDPD	-	-	-	-
MA_101256g0010	360	18	51	2.26266	6.83911	1.59579	Up	1.82512e-05	6.65426e-05	-	-	-	PF14368; LTP_2	-	-	-	-
MA_89828g0010	1533	24	68	0.708465	2.1414	1.59579	Up	7.12788e-07	3.13469e-06	GO:0005634//nucleus;GO:0005829//cytosol;GO:0009536//plastid	GO:0030170//pyridoxal phosphate binding;GO:0004351//glutamate decarboxylase activity;GO:0005516//calmodulin binding	GO:0006536//glutamate metabolic process;GO:0046686//response to cadmium ion	PF00282; Pyridoxal_deC	Q07346	DCE_PETHY Glutamate decarboxylase OS=Petunia hybrida GN=GAD PE=1 SV=1	C0PTD1	C0PTD1_PICSI Putative uncharacterized protein OS=Picea sitchensis PE=2 SV=1
MA_172842g0010	1038	18	51	0.784737	2.37194	1.59579	Up	1.82512e-05	6.65205e-05	-	-	-	PF00134; Cyclin_N	Q6YXH8	CCD41_ORYSJ Cyclin-D4-1 OS=Oryza sativa subsp. japonica GN=CYCD4-1 PE=2 SV=2	-	-
MA_20853g0010	1158	30	85	1.17236	3.54358	1.59579	Up	2.86434e-08	1.46307e-07	GO:0009505//plant-type cell wall;GO:0016023//cytoplasmic membrane-bounded vesicle;GO:0009507//chloroplast	GO:0030599//pectinesterase activity;GO:0045330	GO:0009813//flavonoid biosynthetic process;GO:0042545//cell wall modification;GO:0009411//response to UV	PF01095; Pectinesterase	-	-	F6HGY1	F6HGY1_VITVI Pectinesterase OS=Vitis vinifera GN=VIT_11s0016g03020 PE=2 SV=1
MA_97119g0020	975	83	235	3.85232	11.6358	1.59477	Up	2.2273e-20	2.48368e-19	GO:0005576//extracellular region	GO:0046872//metal ion binding;GO:0016491//oxidoreductase activity	GO:0046688//response to copper ion;GO:0044710	PF00394; Cu-oxidase|PF07731; Cu-oxidase_2	Q9FLB5	LAC12_ARATH Laccase-12 OS=Arabidopsis thaliana GN=LAC12 PE=2 SV=1	K4P1M3	K4P1M3_PICAB Laccase OS=Picea abies GN=Lac5b PE=2 SV=1
MA_10436328g0010	909	83	235	4.13203	12.4806	1.59477	Up	2.2273e-20	2.48241e-19	GO:0048046//apoplast;GO:0046658//anchored to plasma membrane;GO:0009506//plasmodesma	GO:0003824//catalytic activity	GO:0048589//developmental growth;GO:0030029//actin filament-based process;GO:0010026//trichome differentiation;GO:0010054//trichoblast differentiation;GO:0044085;GO:0050789//regulation of biological process;GO:0010442//guard cell morphogenesis;GO:0052541//plant-type cell wall cellulose metabolic process	PF03009; GDPD	-	-	-	-
MA_10432234g0010	1320	29	82	0.994199	2.99897	1.59286	Up	5.25308e-08	2.62152e-07	GO:0016021//integral to membrane;GO:0005886//plasma membrane	-	GO:0015780//nucleotide-sugar transport	PF03151; TPT	Q9S845	GONS3_ARATH GDP-mannose transporter GONST3 OS=Arabidopsis thaliana GN=GONST3 PE=2 SV=1	M1B830	M1B830_SOLTU Uncharacterized protein OS=Solanum tuberosum GN=PGSC0003DMG400015200 PE=4 SV=1
MA_55336g0010	2502	98	277	1.77251	5.34471	1.59232	Up	1.07034e-23	1.37142e-22	-	-	-	PF08263; LRRNT_2	-	-	A9TIZ3	A9TIZ3_PHYPA Predicted protein OS=Physcomitrella patens subsp. patens GN=PHYPADRAFT_93355 PE=4 SV=1
MA_8591669g0010	1539	40	113	1.17617	3.54464	1.59154	Up	1.61959e-10	1.01563e-09	GO:0016023//cytoplasmic membrane-bounded vesicle	GO:0016798//hydrolase activity, acting on glycosyl bonds	GO:0008152//metabolic process	PF00232; Glyco_hydro_1	-	-	-	-
MA_12679g0010	1386	17	48	0.555054	1.6719	1.59079	Up	3.38508e-05	0.000119195	GO:0009505//plant-type cell wall;GO:0016023//cytoplasmic membrane-bounded vesicle;GO:0031225//anchored to membrane;GO:0005886//plasma membrane	GO:0003824//catalytic activity	GO:0010103//stomatal complex morphogenesis;GO:0048443//stamen development;GO:0002237//response to molecule of bacterial origin;GO:0007165//signal transduction	PF00560; LRR_1|PF12799; LRR_4|PF13516; LRR_6	-	-	M5XAP0	M5XAP0_PRUPE Uncharacterized protein (Fragment) OS=Prunus persica GN=PRUPE_ppa024576mg PE=4 SV=1
MA_2168g0030	693	28	79	1.82841	5.50333	1.58971	Up	9.63938e-08	4.6836e-07	-	-	-	PF00043; GST_C|PF13417; GST_N_3	-	-	-	-
MA_105921g0010	1176	33	93	1.26986	3.81775	1.58805	Up	7.17852e-09	3.89927e-08	-	-	-	-	-	-	-	-
MA_100286g0010	1257	66	186	2.37606	7.14347	1.58805	Up	2.38066e-16	2.18099e-15	-	-	-	PF00646; F-box|PF01344; Kelch_1	-	-	-	-
MA_107531g0010	1566	16	45	0.462357	1.38724	1.58514	Up	6.2886e-05	0.000212525	GO:0016020//membrane	-	GO:0009987//cellular process;GO:0044710;GO:0009058//biosynthetic process;GO:0007275//multicellular organismal development	PF04116; FA_hydroxylase|PF12076; Wax2_C	-	-	-	-
MA_6194g0020	1089	32	90	1.32975	3.98976	1.58514	Up	1.31432e-08	6.93809e-08	-	-	-	PF00226; DnaJ	Q28I38	DJB14_XENTR DnaJ homolog subfamily B member 14 OS=Xenopus tropicalis GN=dnajb14 PE=2 SV=1	F6HTY9	F6HTY9_VITVI Putative uncharacterized protein OS=Vitis vinifera GN=VIT_14s0030g00640 PE=4 SV=1
MA_5382g0010	870	16	45	0.832243	2.49704	1.58514	Up	6.2886e-05	0.000212492	-	GO:0016491//oxidoreductase activity	GO:0008152//metabolic process	PF00106; adh_short	Q9X248	FABG_THEMA 3-oxoacyl-[acyl-carrier-protein] reductase FabG OS=Thermotoga maritima (strain ATCC 43589 / MSB8 / DSM 3109 / JCM 10099) GN=fabG PE=3 SV=1	D5ACM9	D5ACM9_PICSI Putative uncharacterized protein OS=Picea sitchensis PE=2 SV=1
MA_2387347g0010	444	16	45	1.63075	4.89284	1.58514	Up	6.2886e-05	0.000212558	GO:0016021//integral to membrane	GO:0005524//ATP binding;GO:0032440//2-alkenal reductase [NAD(P)] activity;GO:0004674//protein serine/threonine kinase activity	GO:0006468//protein phosphorylation;GO:0055114//oxidation-reduction process	PF07714; Pkinase_Tyr	Q9LHP4	RCH2_ARATH Receptor-like protein kinase 2 OS=Arabidopsis thaliana GN=RCH2 PE=1 SV=1	-	-
MA_10436587g0020	573	16	45	1.26361	3.79131	1.58514	Up	6.2886e-05	0.00021246	-	-	-	PF06200; tify	-	-	-	-
MA_10392111g0010	1365	388	1091	12.8632	38.5855	1.58481	Up	7.67302e-88	3.93027e-86	-	-	-	PF02458; Transferase	-	-	-	-
MA_158953g0010	618	42	118	3.07546	9.21776	1.58361	Up	7.47196e-11	4.80939e-10	-	-	-	-	-	-	-	-
MA_177350g0010	948	21	59	1.00244	3.00452	1.58361	Up	4.46574e-06	1.77167e-05	GO:0005634//nucleus	GO:0003677//DNA binding	GO:0010224//response to UV-B;GO:0010389//regulation of G2/M transition of mitotic cell cycle;GO:0009909//regulation of flower development;GO:0000724//double-strand break repair via homologous recombination;GO:0016444//somatic cell DNA recombination;GO:0051567//histone H3-K9 methylation;GO:0031047//gene silencing by RNA;GO:0009555//pollen development;GO:0006270//DNA replication initiation;GO:00082…	PF01336; tRNA_anti|PF08646; Rep_fac-A_C	-	-	K4BL07	K4BL07_SOLLC Uncharacterized protein OS=Solanum lycopersicum GN=Solyc03g115050.2 PE=4 SV=1
MA_633438g0010	372	197	553	23.9647	71.7652	1.58237	Up	2.69264e-45	6.6551e-44	-	-	-	-	-	-	B8LML0	B8LML0_PICSI Putative uncharacterized protein OS=Picea sitchensis PE=4 SV=1
MA_47191g0010	989	31	87	1.41845	4.24673	1.58204	Up	2.40748e-08	1.24011e-07	GO:0009536//plastid	-	-	PF01734; Patatin	-	-	A9NVZ8	A9NVZ8_PICSI Putative uncharacterized protein OS=Picea sitchensis PE=2 SV=1
MA_10436713g0030	1503	417	1169	12.5553	37.548	1.58044	Up	1.28106e-93	7.21971e-92	-	GO:0046872//metal ion binding	-	PF00394; Cu-oxidase|PF07732; Cu-oxidase_3	-	-	-	-
[truncated: 1,462 more rows]
