# Supplementary material for: Transcriptome Analysis Reveals that Red and Blue Light Regulate Growth and Phytohormone Metabolism in Norway Spruce [Picea abies (L.) Karst.]
Source: PLoS One. 2015 Aug 3;10(8):e0127896. doi: 10.1371/journal.pone.0127896 (PMC4523189; doi:10.1371/journal.pone.0127896)
Supplement: S4 Table — (XLS) [file pone.0127896.s004.xls]

## Sheet: GO
Cellular component	Corrected P-value	Molecular function	Corrected P-value	Biological process	Corrected P-value
extracellular region	1.8e-21	hydrolase activity, acting on glycosyl bonds	1.58e-05	anatomical structure formation involved in morphogenesis	1.66e-09
plant-type cell wall	4.24e-12	L-ascorbate oxidase activity	1.85e-05	anatomical structure morphogenesis	2.37e-07
cell wall	5.27e-09	oxidoreductase activity, acting on diphenols and related substances as donors, oxygen as acceptor	2.05e-05	cell wall organization or biogenesis	4.05e-07
external encapsulating structure	1.62e-08	oxidoreductase activity, acting on diphenols and related substances as donors	0.00011	microtubule-based process	1.05e-06
anchored to membrane	3.21e-08	hydrolase activity, hydrolyzing O-glycosyl compounds	0.00048	transmembrane receptor protein tyrosine kinase signaling pathway	9.85e-06
anchored to plasma membrane	3.14e-07	hydrolase activity	0.00334	enzyme linked receptor protein signaling pathway	2.19e-05
cell periphery	6.43e-05	terpene synthase activity	0.01041	external encapsulating structure organization	2.59e-05
microtubule cytoskeleton	0.00033			cell wall organization	0.00027
microtubule cytoskeleton	0.00076			DNA replication	0.00032
cytoskeletal part	0.00317			post-embryonic morphogenesis	0.00034
cytoskeleton	0.0049			anatomical structure development	0.00037
intrinsic to plasma membrane	0.01274			regulation of cell cycle	0.00111
				cell wall biogenesis	0.00117
				cell surface receptor signaling pathway	0.0012
				DNA-dependent DNA replication	0.0012
				chromatin modification	0.00253
				single-organism developmental process	0.00419
				plant-type cell wall organization or biogenesis	0.00454
				system development	0.0051
				plant-type cell wall organization or biogenesis	0.00694
				floral organ formation	0.00844
				regulation of G2/M transition of mitotic cell cycle	0.00916
				cell proliferation	0.01013
				DNA replication initiation	0.01045
				protein polymerization	0.01448
				covalent chromatin modification	0.01556
				developmental process	0.01883
				flower development	0.02235
				regulation of DNA replication	0.0256
				specification of symmetry	0.03168
				microtubule cytoskeleton organization	0.03175
				multicellular organismal development	0.03176
				regulation of cell cycle phase transition	0.0337
				regulation of mitotic cell cycle phase transition	0.0337
				regulation of cell size	0.0356
				cell division	0.03567
				regulation of meristem growth	0.0359
				floral organ morphogenesis	0.04482
				post-embryonic organ morphogenesis	0.04482
				regulation of meristem development	0.04961

## Sheet: Pathway
Pathway ID	Description	Number of DGEs (% associated genes)	Pvalue	Qvalue	Differentially expressed genes
ko01110	Biosynthesis of secondary metabolites	342 (20.49%)	4.43913e-13	4.92743e-11	MA_166754g0010, MA_723237g0010, MA_9910392g0010, MA_1857g0010, MA_170257g0010, MA_8268940g0010, MA_152453g0010, MA_8814g0010, MA_64875g0010, MA_102961g0010, MA_10394370g0010, MA_10429037g0020, MA_10434848g0010, MA_10430026g0010, MA_10427811g0010, MA_10427367g0010, MA_91956g0010, MA_158653g0010, MA_65486g0010, MA_773029g0010, MA_10429037g0010, MA_20526g0010, MA_215235g0010, MA_169803g0010, MA_1033…
ko01100	Metabolic pathways	484 (29%)	7.70575e-09	4.27669e-07	MA_126287g0010, MA_10358874g0010, MA_166754g0010, MA_159453g0010, MA_723237g0010, MA_10436564g0020, MA_57140g0010, MA_451290g0010, MA_10432715g0010, MA_9910392g0010, MA_10436028g0010, MA_1857g0010, MA_170257g0010, MA_8268940g0010, MA_152453g0010, MA_8814g0010, MA_10434031g0010, MA_10030456g0010, MA_64875g0010, MA_10394370g0010, MA_10435604g0010, MA_10434848g0010, MA_10434090g0010, MA_10430026g001…
ko00940	Phenylpropanoid biosynthesis	111 (6.65%)	2.41328e-08	8.92915e-07	MA_166754g0010, MA_170257g0010, MA_8268940g0010, MA_102961g0010, MA_10394370g0010, MA_10427367g0010, MA_91956g0010, MA_773029g0010, MA_182289g0010, MA_10430251g0010, MA_211916g0010, MA_8332697g0010, MA_353950g0010, MA_41533g0010, MA_180698g0010, MA_9540939g0010, MA_5547390g0010, MA_111431g0010, MA_170449g0010, MA_9917796g0010, MA_10344118g0010, MA_31518g0010, MA_8552247g0010, MA_444g0010, MA_7695…
ko00053	Ascorbate and aldarate metabolism	42 (2.52%)	7.12766e-08	1.74468e-06	MA_10358874g0010, MA_10436564g0020, MA_57140g0010, MA_10432715g0010, MA_8814g0010, MA_10435604g0010, MA_10434090g0010, MA_28768g0010, MA_10191230g0010, MA_10431084g0010, MA_474647g0010, MA_8866650g0010, MA_128880g0010, MA_205016g0010, MA_10434084g0010, MA_118833g0010, MA_19018g0010, MA_192464g0010, MA_10254g0020, MA_947707g0010, MA_33057g0010, MA_6887994g0010, MA_10427676g0020, MA_97119g0010, MA_…
ko00904	Diterpenoid biosynthesis	32 (1.92%)	7.8589e-08	1.74468e-06	MA_5874804g0010, MA_10434542g0010, MA_9198151g0010, MA_328490g0010, MA_10436878g0010, MA_10151149g0010, MA_269949g0010, MA_24454g0010, MA_10430954g0010, MA_10196363g0010, MA_945672g0010, MA_10435715g0010, MA_24218g0010, MA_903039g0010, MA_10435309g0010, MA_1830g0010, MA_18498g0010, MA_18743g0010, MA_10435148g0010, MA_1163813g0010, MA_127386g0010, MA_387252g0010, MA_74237g0010, MA_10428099g0010, M…
ko00040	Pentose and glucuronate interconversions	49 (2.94%)	1.47429e-07	2.72743e-06	MA_10434031g0010, MA_170547g0010, MA_10430145g0030, MA_91467g0010, MA_6184914g0010, MA_436039g0010, MA_106528g0010, MA_103716g0010, MA_10437227g0010, MA_10430145g0020, MA_614767g0010, MA_10434624g0020, MA_10434786g0010, MA_10428603g0020, MA_354248g0010, MA_32668g0010, MA_97947g0010, MA_10426822g0020, MA_10437227g0030, MA_28575g0010, MA_158002g0020, MA_9367g0020, MA_10428603g0010, MA_14449g0010, M…
ko00906	Carotenoid biosynthesis	44 (2.64%)	1.93098e-07	3.06198e-06	MA_9910392g0010, MA_152453g0010, MA_76618g0010, MA_9810350g0010, MA_10224291g0010, MA_10426867g0010, MA_10174788g0010, MA_114950g0010, MA_10428505g0010, MA_8197627g0010, MA_60155g0010, MA_75971g0010, MA_5775g0010, MA_20417g0010, MA_408078g0010, MA_533908g0010, MA_3489843g0010, MA_96487g0010, MA_903039g0010, MA_884968g0010, MA_5971026g0020, MA_503753g0010, MA_429323g0010, MA_503588g0010, MA_18498g…
ko00511	Other glycan degradation	35 (2.1%)	2.41045e-07	3.3445e-06	MA_9910392g0010, MA_152453g0010, MA_10224291g0010, MA_10426867g0010, MA_114950g0010, MA_60155g0010, MA_75971g0010, MA_20417g0010, MA_533908g0010, MA_96487g0010, MA_884968g0010, MA_5971026g0020, MA_10435640g0010, MA_429323g0010, MA_135948g0010, MA_948664g0010, MA_10436261g0010, MA_10427427g0010, MA_10426084g0030, MA_8133894g0010, MA_10426064g0010, MA_58098g0010, MA_14774g0010, MA_11388g0010, MA_81…
ko00500	Starch and sucrose metabolism	75 (4.49%)	4.75346e-07	5.8626e-06	MA_10434031g0010, MA_10394370g0010, MA_10430521g0010, MA_182289g0010, MA_99945g0010, MA_54112g0010, MA_13829g0010, MA_436039g0010, MA_106528g0010, MA_10434624g0020, MA_10434786g0010, MA_354248g0010, MA_195523g0010, MA_32668g0010, MA_10344118g0010, MA_28575g0010, MA_41345g0010, MA_158002g0020, MA_10436172g0010, MA_9367g0020, MA_10007370g0010, MA_10437098g0010, MA_10430807g0030, MA_709351g0010, MA_…
ko00565	Ether lipid metabolism	43 (2.58%)	1.00052e-06	1.11058e-05	MA_74039g0010, MA_7447685g0010, MA_296438g0010, MA_73048g0010, MA_10222942g0010, MA_296882g0010, MA_420849g0010, MA_137299g0010, MA_76403g0010, MA_10436436g0010, MA_10436490g0010, MA_158953g0010, MA_8201g0010, MA_72565g0010, MA_3240432g0010, MA_10427724g0030, MA_10425761g0010, MA_1869g0010, MA_46249g0010, MA_10427724g0020, MA_18496g0010, MA_41265g0010, MA_10241233g0010, MA_230716g0010, MA_1043658…
ko00360	Phenylalanine metabolism	56 (3.36%)	5.57619e-06	5.62688e-05	MA_166754g0010, MA_170257g0010, MA_10427367g0010, MA_91956g0010, MA_773029g0010, MA_180698g0010, MA_9540939g0010, MA_111431g0010, MA_170449g0010, MA_31518g0010, MA_8552247g0010, MA_444g0010, MA_10435488g0020, MA_6833274g0010, MA_331010g0010, MA_10427332g0010, MA_530154g0010, MA_102298g0010, MA_10432865g0020, MA_112271g0010, MA_9579g0010, MA_130482g0010, MA_10426168g0010, MA_10432809g0020, MA_2027…
ko00900	Terpenoid backbone biosynthesis	23 (1.38%)	1.58528e-05	0.000146638	MA_10434542g0010, MA_423536g0010, MA_328490g0010, MA_138828g0010, MA_140902g0010, MA_10196363g0010, MA_888237g0010, MA_895626g0010, MA_10435715g0010, MA_10426889g0010, MA_567696g0010, MA_18743g0010, MA_19627g0010, MA_10435148g0010, MA_84757g0010, MA_387252g0010, MA_74237g0010, MA_128722g0010, MA_46836g0010, MA_6131344g0010, MA_141511g0010, MA_454112g0010, MA_18053g0010
ko00909	Sesquiterpenoid and triterpenoid biosynthesis	12 (0.72%)	2.92781e-05	0.00024999	MA_10434542g0010, MA_9198151g0010, MA_328490g0010, MA_10436878g0010, MA_10151149g0010, MA_10430954g0010, MA_10196363g0010, MA_10435715g0010, MA_18743g0010, MA_10435148g0010, MA_387252g0010, MA_10025722g0010
ko00073	Cutin, suberine and wax biosynthesis	45 (2.7%)	0.000136705	0.00108388	MA_253750g0010, MA_102961g0010, MA_20526g0010, MA_10432975g0010, MA_10428198g0010, MA_10434732g0010, MA_197986g0010, MA_14291g0010, MA_119787g0010, MA_139513g0010, MA_3767g0010, MA_10433673g0010, MA_10428404g0010, MA_55232g0010, MA_10047456g0010, MA_7414543g0010, MA_10102670g0010, MA_107531g0010, MA_10392111g0010, MA_9209g0010, MA_63024g0010, MA_10435683g0020, MA_10425790g0010, MA_60801g0010, MA_…
ko00944	Flavone and flavonol biosynthesis	49 (2.94%)	0.000236667	0.00175133	MA_8268940g0010, MA_10434848g0010, MA_10054144g0010, MA_10430251g0010, MA_13550g0010, MA_353950g0010, MA_1558069g0010, MA_175723g0010, MA_41533g0010, MA_122974g0020, MA_5547390g0010, MA_76956g0010, MA_159942g0010, MA_10432180g0010, MA_137442g0010, MA_54872g0010, MA_10427673g0020, MA_55163g0010, MA_10426944g0020, MA_8332525g0010, MA_10035211g0010, MA_134595g0010, MA_59840g0010, MA_10434197g0020, M…
ko00941	Flavonoid biosynthesis	78 (4.67%)	0.000363095	0.00251897	MA_102961g0010, MA_10429037g0020, MA_10434848g0010, MA_10427811g0010, MA_10429037g0010, MA_215235g0010, MA_169803g0010, MA_211916g0010, MA_13550g0010, MA_353950g0010, MA_1558069g0010, MA_175723g0010, MA_41533g0010, MA_122974g0020, MA_10433570g0010, MA_668521g0010, MA_161192g0010, MA_22553g0010, MA_14291g0010, MA_184473g0010, MA_10432180g0010, MA_10432947g0010, MA_10430372g0020, MA_6067836g0010, M…
ko00640	Propanoate metabolism	19 (1.14%)	0.00139017	0.00907697	MA_10429037g0020, MA_10429037g0010, MA_215235g0010, MA_169803g0010, MA_10431693g0010, MA_184473g0010, MA_10432947g0010, MA_10430372g0020, MA_10430372g0010, MA_10427553g0010, MA_10427035g0010, MA_43637g0010, MA_271349g0010, MA_419572g0010, MA_123133g0010, MA_5978g0010, MA_320221g0010, MA_124056g0010, MA_10436472g0020
ko00564	Glycerophospholipid metabolism	50 (3%)	0.00196616	0.0121247	MA_74039g0010, MA_7447685g0010, MA_296438g0010, MA_73048g0010, MA_10222942g0010, MA_59170g0010, MA_296882g0010, MA_420849g0010, MA_5401g0010, MA_137299g0010, MA_76403g0010, MA_10436436g0010, MA_10436490g0010, MA_10435620g0010, MA_10436328g0010, MA_158953g0010, MA_10434187g0020, MA_8201g0010, MA_72565g0010, MA_3240432g0010, MA_10427724g0030, MA_15964g0010, MA_10425761g0010, MA_1869g0010, MA_46249g…
ko00965	Betalain biosynthesis	7 (0.42%)	0.00218699	0.0127767	MA_95739g0010, MA_63056g0010, MA_20491g0010, MA_10432442g0010, MA_10103335g0010, MA_10432442g0020, MA_4334g0010
ko00350	Tyrosine metabolism	19 (1.14%)	0.0028747	0.0159546	MA_10430026g0010, MA_95739g0010, MA_63056g0010, MA_20491g0010, MA_12965g0010, MA_10432442g0010, MA_10103335g0010, MA_10432442g0020, MA_949447g0010, MA_10427184g0010, MA_17319g0020, MA_393063g0010, MA_30381g0010, MA_786318g0010, MA_9153293g0010, MA_4334g0010, MA_284873g0010, MA_10431199g0010, MA_9998439g0010
ko04145	Phagosome	26 (1.56%)	0.00720506	0.0379625	MA_807821g0010, MA_10433090g0010, MA_1964g0010, MA_247624g0010, MA_948394g0010, MA_135063g0010, MA_9578301g0010, MA_96086g0010, MA_7436374g0010, MA_10155182g0010, MA_10436919g0010, MA_55439g0010, MA_116011g0010, MA_9371025g0010, MA_230579g0010, MA_219029g0010, MA_948089g0010, MA_6949224g0010, MA_273360g0010, MA_230579g0020, MA_184192g0010, MA_72744g0010, MA_79708g0010, MA_280780g0010, MA_71979g00…
ko03030	DNA replication	16 (0.96%)	0.0075241	0.0379625	MA_774057g0010, MA_7952g0010, MA_10426777g0010, MA_163650g0010, MA_138102g0010, MA_10318746g0010, MA_10426237g0010, MA_15713g0010, MA_19523g0010, MA_80165g0010, MA_177350g0010, MA_83835g0010, MA_5847g0020, MA_116129g0010, MA_10331305g0010, MA_1542g0010
ko04075	Plant hormone signal transduction	140 (8.39%)	0.00987252	0.0476456	MA_130008g0010, MA_51912g0030, MA_939354g0010, MA_94838g0010, MA_188586g0010, MA_23430g0010, MA_84935g0010, MA_202640g0010, MA_10437034g0010, MA_608803g0010, MA_10432086g0010, MA_120602g0010, MA_19536g0010, MA_10427140g0010, MA_182759g0010, MA_140697g0010, MA_1793g0010, MA_598524g0010, MA_10431380g0010, MA_96657g0010, MA_17859g0010, MA_10430319g0010, MA_1766g0010, MA_68091g0010, MA_4952g0010, MA_…
ko00902	Monoterpenoid biosynthesis	8 (0.48%)	0.021168	0.0979022	MA_9198151g0010, MA_6070012g0010, MA_10436878g0010, MA_10151149g0010, MA_10430954g0010, MA_10432932g0010, MA_10212729g0010, MA_18053g0010
ko00591	Linoleic acid metabolism	11 (0.66%)	0.0225277	0.100023	MA_1857g0010, MA_47100g0010, MA_296438g0010, MA_10222942g0010, MA_11043g0030, MA_24622g0010, MA_559848g0010, MA_8892417g0010, MA_10433257g0010, MA_161903g0010, MA_3501g0020
ko02010	ABC transporters	28 (1.68%)	0.0327702	0.139904	MA_18863g0010, MA_12965g0010, MA_107576g0010, MA_10353203g0010, MA_83806g0010, MA_6870g0010, MA_9148200g0010, MA_10426701g0030, MA_3894g0010, MA_10437002g0020, MA_27625g0020, MA_2387347g0010, MA_114017g0010, MA_10908g0010, MA_42556g0010, MA_10436810g0020, MA_949447g0010, MA_10433482g0010, MA_18507g0010, MA_10431815g0020, MA_17319g0020, MA_856g0010, MA_62683g0010, MA_10434957g0010, MA_10430834g001…
ko00600	Sphingolipid metabolism	10 (0.6%)	0.0359682	0.147869	MA_179817g0010, MA_10435640g0010, MA_10427427g0010, MA_92663g0010, MA_10434513g0010, MA_14774g0010, MA_11388g0010, MA_41308g0010, MA_681548g0010, MA_54403g0020
ko04144	Endocytosis	41 (2.46%)	0.0488335	0.19359	MA_10433945g0010, MA_2782268g0010, MA_74039g0010, MA_7447685g0010, MA_73048g0010, MA_296882g0010, MA_420849g0010, MA_137299g0010, MA_76403g0010, MA_10436436g0010, MA_10436490g0010, MA_158953g0010, MA_8201g0010, MA_72565g0010, MA_3240432g0010, MA_10427724g0030, MA_10425761g0010, MA_1869g0010, MA_10427724g0020, MA_41265g0010, MA_10241233g0010, MA_230716g0010, MA_10436582g0010, MA_10432395g0010, MA_…
